# Supplementary material for: A single-progenitor model as the unifying paradigm of epidermal and esophageal epithelial maintenance in mice
Source: Nat Commun. 2020 Mar 18;11:1429. doi: 10.1038/s41467-020-15258-0 (PMC7080751; doi:10.1038/s41467-020-15258-0)
Supplement: Supplementary file 10 — Dataset 2 [file 41467_2020_15258_MOESM10_ESM.xlsx]

## Sheet: H2BGFP_Esophagus
	0 days				7 days				12 days				18 days
	Mouse ID	Field View	Cell Intensity		Mouse ID	Field View	Cell Intensity		Mouse ID	Field View	Cell Intensity		Mouse ID	Field View	Cell Intensity
	BC53-PJBE4.6c	1	185.511		BC53-PJBE6.1c	1	33.5851		BC53-PJBE4.6e	1	4.9841		BC53-PJBE6.1d	3	2.5309
	BC53-PJBE4.6c	1	188.917		BC53-PJBE6.1c	1	30.9125		BC53-PJBE4.6e	1	3.4418		BC53-PJBE6.1d	3	8.1296
	BC53-PJBE4.6c	1	185.88		BC53-PJBE6.1c	1	30.8038		BC53-PJBE4.6e	1	9.7703		BC53-PJBE6.1d	1	0.07828
	BC53-PJBE4.6c	1	184.548		BC53-PJBE6.1c	1	36.9251		BC53-PJBE4.6e	1	5.2398		BC53-PJBE6.1d	3	1.3072
	BC53-PJBE4.6c	1	176.298		BC53-PJBE6.1c	1	28.245		BC53-PJBE4.6e	1	8.5968		BC53-PJBE6.1d	1	2.0268
	BC53-PJBE4.6c	1	181.909		BC53-PJBE6.1c	1	29.2036		BC53-PJBE4.6e	1	4.9568		BC53-PJBE6.1d	1	0.1968
	BC53-PJBE4.6c	1	175.636		BC53-PJBE6.1c	1	31.9252		BC53-PJBE4.6e	1	2.6161		BC53-PJBE6.1d	1	0.5987
	BC53-PJBE4.6c	1	178.047		BC53-PJBE6.1c	1	22.9912		BC53-PJBE4.6e	1	4.6378		BC53-PJBE6.1d	3	0.5405
	BC53-PJBE4.6c	1	183.85		BC53-PJBE6.1c	1	39.2226		BC53-PJBE4.6e	1	8.8942		BC53-PJBE6.1d	3	0.1554
	BC53-PJBE4.6c	1	187.051		BC53-PJBE6.1c	1	48.5153		BC53-PJBE4.6e	1	3.6511		BC53-PJBE6.1d	1	0.06195
	BC53-PJBE4.6c	1	172.639		BC53-PJBE6.1c	1	49.9613		BC53-PJBE4.6e	1	4.2469		BC53-PJBE6.1d	3	1.7073
	BC53-PJBE4.6c	1	190.369		BC53-PJBE6.1c	1	35.7138		BC53-PJBE4.6e	1	3.2767		BC53-PJBE6.1d	1	1.0984
	BC53-PJBE4.6c	1	192.861		BC53-PJBE6.1c	1	24.4943		BC53-PJBE4.6e	1	2.9566		BC53-PJBE6.1d	3	1.4734
	BC53-PJBE4.6c	1	169.762		BC53-PJBE6.1c	1	34.1855		BC53-PJBE4.6e	1	9.5353		BC53-PJBE6.1d	1	0.2116
	BC53-PJBE4.6c	1	187.132		BC53-PJBE6.1c	1	18.0672		BC53-PJBE4.6e	1	6.0262		BC53-PJBE6.1d	3	1.0443
	BC53-PJBE4.6c	1	165.196		BC53-PJBE6.1c	1	31.6214		BC53-PJBE4.6e	1	6.4668		BC53-PJBE6.1d	1	0.362
	BC53-PJBE4.6c	1	183.768		BC53-PJBE6.1c	1	46.4332		BC53-PJBE4.6e	1	2.9285		BC53-PJBE6.1d	3	1.7803
	BC53-PJBE4.6c	1	192.92		BC53-PJBE6.1c	1	49.6883		BC53-PJBE4.6e	1	5.5075		BC53-PJBE6.1d	1	0.08991
	BC53-PJBE4.6c	1	183.904		BC53-PJBE6.1c	1	29.0935		BC53-PJBE4.6e	1	4.1044		BC53-PJBE6.1d	1	0.3278
	BC53-PJBE4.6c	1	188.559		BC53-PJBE6.1c	1	26.4188		BC53-PJBE4.6e	1	8.1046		BC53-PJBE6.1d	1	0.3137
	BC53-PJBE4.6c	1	157.845		BC53-PJBE6.1c	1	23.0198		BC53-PJBE4.6e	1	9.5033		BC53-PJBE6.1d	1	0.8062
	BC53-PJBE4.6c	1	180.826		BC53-PJBE6.1c	1	34.7793		BC53-PJBE4.6e	1	2.4535		BC53-PJBE6.1d	1	2.2377
	BC53-PJBE4.6c	1	171.205		BC53-PJBE6.1c	1	34.7901		BC53-PJBE4.6e	1	3.5794		BC53-PJBE6.1d	3	1.2202
	BC53-PJBE4.6c	1	182.309		BC53-PJBE6.1c	1	40.3303		BC53-PJBE4.6e	1	4.1625		BC53-PJBE6.1d	3	3.9395
	BC53-PJBE4.6c	1	174.028		BC53-PJBE6.1c	1	22.8767		BC53-PJBE4.6e	1	3.2599		BC53-PJBE6.1d	1	0.05772
	BC53-PJBE4.6c	1	180.977		BC53-PJBE6.1c	1	22.1534		BC53-PJBE4.6e	1	4.5405		BC53-PJBE6.1d	3	1.1181
	BC53-PJBE4.6c	1	176.718		BC53-PJBE6.1c	1	35.9158		BC53-PJBE4.6e	1	4.8887		BC53-PJBE6.1d	1	0.6306
	BC53-PJBE4.6c	1	184.309		BC53-PJBE6.1c	1	44.2252		BC53-PJBE4.6e	1	3.7833		BC53-PJBE6.1d	1	0.1549
	BC53-PJBE4.6c	1	158.799		BC53-PJBE6.1c	1	32.894		BC53-PJBE4.6e	1	2.3598		BC53-PJBE6.1d	3	2.0263
	BC53-PJBE4.6c	1	194.092		BC53-PJBE6.1c	1	34.5616		BC53-PJBE4.6e	1	3.3923		BC53-PJBE6.1d	1	0.0817
	BC53-PJBE4.6c	1	171.208		BC53-PJBE6.1c	1	37.4604		BC53-PJBE4.6e	1	5.0075		BC53-PJBE6.1d	1	0.4213
	BC53-PJBE4.6c	1	167.624		BC53-PJBE6.1c	1	32.9476		BC53-PJBE4.6e	1	1.8194		BC53-PJBE6.1d	3	2.6337
	BC53-PJBE4.6c	1	177.002		BC53-PJBE6.1c	1	38.781		BC53-PJBE4.6e	1	6.2562		BC53-PJBE6.1d	1	0.2417
	BC53-PJBE4.6c	1	183.682		BC53-PJBE6.1c	1	44.5582		BC53-PJBE4.6e	1	4.5279		BC53-PJBE6.1d	1	0.5856
	BC53-PJBE4.6c	1	172.972		BC53-PJBE6.1c	1	22.2706		BC53-PJBE4.6e	1	4.746		BC53-PJBE6.1d	3	1.7258
	BC53-PJBE4.6c	1	193.676		BC53-PJBE6.1c	1	23.7717		BC53-PJBE4.6e	1	8.5522		BC53-PJBE6.1d	3	1.045
	BC53-PJBE4.6c	1	178.434		BC53-PJBE6.1c	1	54.9651		BC53-PJBE4.6e	1	2.4944		BC53-PJBE6.1d	1	1.5813
	BC53-PJBE4.6c	1	190.471		BC53-PJBE6.1c	1	31.7456		BC53-PJBE4.6e	1	6.8573		BC53-PJBE6.1d	3	0.9751
	BC53-PJBE4.6c	1	175.107		BC53-PJBE6.1c	1	34.7424		BC53-PJBE4.6e	1	9.094		BC53-PJBE6.1d	1	0.1855
	BC53-PJBE4.6c	1	190.796		BC53-PJBE6.1c	1	41.8318		BC53-PJBE4.6e	1	3.8937		BC53-PJBE6.1d	3	0.949
	BC53-PJBE4.6c	1	196.858		BC53-PJBE6.1c	1	35.0843		BC53-PJBE4.6e	1	6.4502		BC53-PJBE6.1d	3	1.3802
	BC53-PJBE4.6c	1	191.28		BC53-PJBE6.1c	1	35.4323		BC53-PJBE4.6e	1	7.4159		BC53-PJBE6.1d	1	0.1049
	BC53-PJBE4.6c	1	189.134		BC53-PJBE6.1c	1	37.832		BC53-PJBE4.6e	1	3.7926		BC53-PJBE6.1d	3	3.2894
	BC53-PJBE4.6c	1	178.218		BC53-PJBE6.1c	1	30.262		BC53-PJBE4.6e	1	8.3162		BC53-PJBE6.1d	3	1.2406
	BC53-PJBE4.6c	1	181.393		BC53-PJBE6.1c	1	30.9991		BC53-PJBE4.6e	1	6.6928		BC53-PJBE6.1d	1	0.09286
	BC53-PJBE4.6c	1	186.427		BC53-PJBE6.1c	1	22.9678		BC53-PJBE4.6e	1	9.6898		BC53-PJBE6.1d	3	0.8708
	BC53-PJBE4.6c	1	152.584		BC53-PJBE6.1c	1	21.2154		BC53-PJBE4.6e	1	2.3516		BC53-PJBE6.1d	1	0.2483
	BC53-PJBE4.6c	1	173.001		BC53-PJBE6.1c	1	28.5398		BC53-PJBE4.6e	1	5.7764		BC53-PJBE6.1d	3	0.04181
	BC53-PJBE4.6c	1	190.231		BC53-PJBE6.1c	1	60.3082		BC53-PJBE4.6e	1	5.5339		BC53-PJBE6.1d	1	0.2578
	BC53-PJBE4.6c	1	178.579		BC53-PJBE6.1c	1	27.9533		BC53-PJBE4.6e	1	2.675		BC53-PJBE6.1d	3	3.259
	BC53-PJBE4.6c	1	165.526		BC53-PJBE6.1c	1	31.9813		BC53-PJBE4.6e	1	2.5085		BC53-PJBE6.1d	1	0.7499
	BC53-PJBE4.6c	1	193.047		BC53-PJBE6.1c	1	34.5009		BC53-PJBE4.6e	1	6.2429		BC53-PJBE6.1d	1	0.06052
	BC53-PJBE4.6c	1	181.249		BC53-PJBE6.1c	1	25.8208		BC53-PJBE4.6e	1	8.0095		BC53-PJBE6.1d	1	0.1189
	BC53-PJBE4.6c	1	164.553		BC53-PJBE6.1c	1	30.717		BC53-PJBE4.6e	1	3.532		BC53-PJBE6.1d	3	1.8599
	BC53-PJBE4.6c	1	189.216		BC53-PJBE6.1c	1	22.2416		BC53-PJBE4.6e	1	6.798		BC53-PJBE6.1d	1	0.1561
	BC53-PJBE4.6c	1	182.488		BC53-PJBE6.1c	1	23.2561		BC53-PJBE4.6e	1	3.5532		BC53-PJBE6.1d	1	0.6764
	BC53-PJBE4.6c	1	180.928		BC53-PJBE6.1c	1	26.1533		BC53-PJBE4.6e	1	3.1427		BC53-PJBE6.1d	3	1.644
	BC53-PJBE4.6c	1	181.727		BC53-PJBE6.1c	1	20.3676		BC53-PJBE4.6e	1	3.7831		BC53-PJBE6.1d	3	0.6068
	BC53-PJBE4.6c	1	189.395		BC53-PJBE6.1c	1	34.1445		BC53-PJBE4.6e	1	4.3714		BC53-PJBE6.1d	3	1.8087
	BC53-PJBE4.6c	1	177.137		BC53-PJBE6.1c	1	28.6936		BC53-PJBE4.6e	1	3.3975		BC53-PJBE6.1d	1	0.3122
	BC53-PJBE4.6c	1	158.128		BC53-PJBE6.1c	1	50.9862		BC53-PJBE4.6e	1	4.0515		BC53-PJBE6.1d	3	3.2763
	BC53-PJBE4.6c	1	192.515		BC53-PJBE6.1c	1	33.2296		BC53-PJBE4.6e	1	4.3143		BC53-PJBE6.1d	1	0.5787
	BC53-PJBE4.6c	1	183.87		BC53-PJBE6.1c	1	28.0422		BC53-PJBE4.6e	1	5.403		BC53-PJBE6.1d	3	0.7144
	BC53-PJBE4.6c	1	150.834		BC53-PJBE6.1c	1	27.0819		BC53-PJBE4.6e	1	2.7236		BC53-PJBE6.1d	1	0.1846
	BC53-PJBE4.6c	1	187.147		BC53-PJBE6.1c	1	27.398		BC53-PJBE4.6e	2	4.9975		BC53-PJBE6.1d	3	2.8653
	BC53-PJBE4.6c	1	183.827		BC53-PJBE6.1c	1	31.783		BC53-PJBE4.6e	2	3.567		BC53-PJBE6.1d	1	0.6579
	BC53-PJBE4.6c	1	176.435		BC53-PJBE6.1c	1	29.874		BC53-PJBE4.6e	2	4.6101		BC53-PJBE6.1d	3	0.9285
	BC53-PJBE4.6c	1	180.646		BC53-PJBE6.1c	1	26.835		BC53-PJBE4.6e	2	5.0287		BC53-PJBE6.1d	1	0.141
	BC53-PJBE4.6c	1	183.845		BC53-PJBE6.1c	1	40.1416		BC53-PJBE4.6e	2	9.2833		BC53-PJBE6.1d	3	1.634
	BC53-PJBE4.6c	1	163.798		BC53-PJBE6.1c	1	45.9187		BC53-PJBE4.6e	2	11.0192		BC53-PJBE6.1d	1	1.2397
	BC53-PJBE4.6c	1	173.226		BC53-PJBE6.1c	1	34.0138		BC53-PJBE4.6e	2	6.0558		BC53-PJBE6.1d	3	1.0588
	BC53-PJBE4.6c	1	155.435		BC53-PJBE6.1c	1	35.7732		BC53-PJBE4.6e	2	5.8541		BC53-PJBE6.1d	1	0.8613
	BC53-PJBE4.6c	1	136.785		BC53-PJBE6.1c	1	42.2541		BC53-PJBE4.6e	2	2.5851		BC53-PJBE6.1d	3	1.2894
	BC53-PJBE4.6c	1	175.928		BC53-PJBE6.1c	1	35.8635		BC53-PJBE4.6e	2	7.0241		BC53-PJBE6.1d	3	1.4615
	BC53-PJBE4.6c	1	179.244		BC53-PJBE6.1c	1	19.0545		BC53-PJBE4.6e	2	6.8965		BC53-PJBE6.1d	1	0.07116
	BC53-PJBE4.6c	1	168.924		BC53-PJBE6.1c	1	40.9061		BC53-PJBE4.6e	2	2.9359		BC53-PJBE6.1d	3	0.9573
	BC53-PJBE4.6c	1	181.845		BC53-PJBE6.1c	1	44.6069		BC53-PJBE4.6e	2	6.6832		BC53-PJBE6.1d	1	0.04519
	BC53-PJBE4.6c	1	178.742		BC53-PJBE6.1c	1	30.3038		BC53-PJBE4.6e	2	11.0877		BC53-PJBE6.1d	3	1.6722
	BC53-PJBE4.6c	1	173.026		BC53-PJBE6.1c	1	35.228		BC53-PJBE4.6e	2	7.005		BC53-PJBE6.1d	3	1.9068
	BC53-PJBE4.6c	1	184.838		BC53-PJBE6.1c	1	32.9861		BC53-PJBE4.6e	2	10.1591		BC53-PJBE6.1d	3	3.9581
	BC53-PJBE4.6c	1	182.504		BC53-PJBE6.1c	1	31.1251		BC53-PJBE4.6e	2	4.8615		BC53-PJBE6.1d	1	0.2467
	BC53-PJBE4.6c	1	181.536		BC53-PJBE6.1c	1	43.2088		BC53-PJBE4.6e	2	4.1423		BC53-PJBE6.1d	3	1.726
	BC53-PJBE4.6c	1	185.135		BC53-PJBE6.1c	1	18.2015		BC53-PJBE4.6e	2	3.6719		BC53-PJBE6.1d	1	0.06415
	BC53-PJBE4.6c	1	160.329		BC53-PJBE6.1c	1	36.0248		BC53-PJBE4.6e	2	3.6557		BC53-PJBE6.1d	3	3.1217
	BC53-PJBE4.6c	1	156.123		BC53-PJBE6.1c	1	37.0577		BC53-PJBE4.6e	2	3.7483		BC53-PJBE6.1d	1	0.2655
	BC53-PJBE4.6c	1	171.095		BC53-PJBE6.1c	1	29.4513		BC53-PJBE4.6e	2	4.3017		BC53-PJBE6.1d	1	0.1584
	BC53-PJBE4.6c	1	174.559		BC53-PJBE6.1c	1	32.4185		BC53-PJBE4.6e	2	6.0484		BC53-PJBE6.1d	1	0.06911
	BC53-PJBE4.6c	1	178.094		BC53-PJBE6.1c	1	19.4098		BC53-PJBE4.6e	2	8.4586		BC53-PJBE6.1d	1	0.09515
	BC53-PJBE4.6c	1	164.612		BC53-PJBE6.1c	1	40.4766		BC53-PJBE4.6e	2	8.1234		BC53-PJBE6.1d	3	1.609
	BC53-PJBE4.6c	1	176.448		BC53-PJBE6.1c	1	40.2432		BC53-PJBE4.6e	2	4.3908		BC53-PJBE6.1d	3	0.1167
	BC53-PJBE4.6c	1	184.768		BC53-PJBE6.1c	2	59.6279		BC53-PJBE4.6e	2	7.4637		BC53-PJBE6.1d	1	0.7101
	BC53-PJBE4.6c	1	183.87		BC53-PJBE6.1c	2	36.5833		BC53-PJBE4.6e	2	4.9271		BC53-PJBE6.1d	3	2.6134
	BC53-PJBE4.6c	1	152.709		BC53-PJBE6.1c	2	42.789		BC53-PJBE4.6e	2	11.8261		BC53-PJBE6.1d	3	1.047
	BC53-PJBE4.6c	1	180.557		BC53-PJBE6.1c	2	39.0385		BC53-PJBE4.6e	2	4.8022		BC53-PJBE6.1d	1	0.2234
	BC53-PJBE4.6c	1	173.52		BC53-PJBE6.1c	2	55.0621		BC53-PJBE4.6e	2	3.9124		BC53-PJBE6.1d	3	5.5453
	BC53-PJBE4.6c	1	190.693		BC53-PJBE6.1c	2	32.6906		BC53-PJBE4.6e	2	5.6197		BC53-PJBE6.1d	1	0.1423
	BC53-PJBE4.6c	1	188.234		BC53-PJBE6.1c	2	33.4078		BC53-PJBE4.6e	2	4.5253		BC53-PJBE6.1d	1	0.7567
	BC53-PJBE4.6c	1	181.287		BC53-PJBE6.1c	2	51.9666		BC53-PJBE4.6e	2	2.3632		BC53-PJBE6.1d	3	0.3831
	BC53-PJBE4.6c	1	172.783		BC53-PJBE6.1c	2	43.758		BC53-PJBE4.6e	2	8.9287		BC53-PJBE6.1d	3	0.7754
	BC53-PJBE4.6c	1	174.247		BC53-PJBE6.1c	2	34.4356		BC53-PJBE4.6e	2	3.9359		BC53-PJBE6.1d	1	1.1377
	BC53-PJBE4.6c	1	167.428		BC53-PJBE6.1c	2	21.6304		BC53-PJBE4.6e	2	2.0114		BC53-PJBE6.1d	1	0.7557
	BC53-PJBE4.6c	1	176.426		BC53-PJBE6.1c	2	17.4278		BC53-PJBE4.6e	2	8.4684		BC53-PJBE6.1d	1	0.8114
	BC53-PJBE4.6c	1	179.202		BC53-PJBE6.1c	2	32.2693		BC53-PJBE4.6e	2	4.692		BC53-PJBE6.1d	3	4.0941
	BC53-PJBE4.6c	2	178.949		BC53-PJBE6.1c	2	45.3672		BC53-PJBE4.6e	2	2.0301		BC53-PJBE6.1d	1	0.5087
	BC53-PJBE4.6c	2	178.45		BC53-PJBE6.1c	2	27.9696		BC53-PJBE4.6e	2	2.8773		BC53-PJBE6.1d	3	1.6748
	BC53-PJBE4.6c	2	184.682		BC53-PJBE6.1c	2	30.4792		BC53-PJBE4.6e	2	8.343		BC53-PJBE6.1d	1	0.2379
	BC53-PJBE4.6c	2	183.99		BC53-PJBE6.1c	2	37.9795		BC53-PJBE4.6e	2	5.7061		BC53-PJBE6.1d	3	2.7345
	BC53-PJBE4.6c	2	181.374		BC53-PJBE6.1c	2	31.8219		BC53-PJBE4.6e	2	5.4616		BC53-PJBE6.1d	1	0.9659
	BC53-PJBE4.6c	2	179.487		BC53-PJBE6.1c	2	23.7643		BC53-PJBE4.6e	2	4.2297		BC53-PJBE6.1d	1	1.4869
	BC53-PJBE4.6c	2	161.075		BC53-PJBE6.1c	2	31.5831		BC53-PJBE4.6e	2	2.2282		BC53-PJBE6.1d	3	1.6487
	BC53-PJBE4.6c	2	186.499		BC53-PJBE6.1c	2	49.3557		BC53-PJBE4.6e	2	6.0203		BC53-PJBE6.1d	1	0.6272
	BC53-PJBE4.6c	2	193.086		BC53-PJBE6.1c	2	27.0299		BC53-PJBE4.6e	2	13.1712		BC53-PJBE6.1d	1	0.2505
	BC53-PJBE4.6c	2	175.49		BC53-PJBE6.1c	2	36.8215		BC53-PJBE4.6e	2	2.9991		BC53-PJBE6.1d	1	0.3354
	BC53-PJBE4.6c	2	155.672		BC53-PJBE6.1c	2	14.6848		BC53-PJBE4.6e	2	5.1082		BC53-PJBE6.1d	1	2.9103
	BC53-PJBE4.6c	2	171.414		BC53-PJBE6.1c	2	37.5562		BC53-PJBE4.6e	2	5.2258		BC53-PJBE6.1d	1	0.8607
	BC53-PJBE4.6c	2	187.057		BC53-PJBE6.1c	2	24.9097		BC53-PJBE4.6e	2	4.0411		BC53-PJBE6.1d	1	0.878
	BC53-PJBE4.6c	2	179.398		BC53-PJBE6.1c	2	36.9101		BC53-PJBE4.6e	2	2.9831		BC53-PJBE6.1d	3	2.7604
	BC53-PJBE4.6c	2	185.978		BC53-PJBE6.1c	2	67.6951		BC53-PJBE4.6e	2	1.9378		BC53-PJBE6.1d	1	0.07015
	BC53-PJBE4.6c	2	187.808		BC53-PJBE6.1c	2	29.7886		BC53-PJBE4.6e	2	8.4373		BC53-PJBE6.1d	1	0.2702
	BC53-PJBE4.6c	2	174.316		BC53-PJBE6.1c	2	21.4075		BC53-PJBE4.6e	2	13.0142		BC53-PJBE6.1d	3	0.7471
	BC53-PJBE4.6c	2	151.882		BC53-PJBE6.1c	2	43.4123		BC53-PJBE4.6e	1	8.5576		BC53-PJBE6.1d	1	0.4455
	BC53-PJBE4.6c	2	169.387		BC53-PJBE6.1c	2	48.4079		BC53-PJBE4.6e	1	5.5517		BC53-PJBE6.1d	1	0.2409
	BC53-PJBE4.6c	2	165.202		BC53-PJBE6.1c	2	50.0984		BC53-PJBE4.6e	1	2.7275		BC53-PJBE6.1d	1	1.2933
	BC53-PJBE4.6c	2	182.771		BC53-PJBE6.1c	2	23.1413		BC53-PJBE4.6e	1	2.991		BC53-PJBE6.1d	3	1.3237
	BC53-PJBE4.6c	2	183.213		BC53-PJBE6.1c	2	62.8616		BC53-PJBE4.6e	1	2.2043		BC53-PJBE6.1d	3	2.0617
	BC53-PJBE4.6c	2	193.869		BC53-PJBE6.1c	2	30.7382		BC53-PJBE4.6e	1	3.8222		BC53-PJBE6.1d	1	0.6482
	BC53-PJBE4.6c	2	179.406		BC53-PJBE6.1c	2	35.2764		BC53-PJBE4.6e	1	8.0604		BC53-PJBE6.1d	1	0.8652
	BC53-PJBE4.6c	2	184.081		BC53-PJBE6.1c	2	23.2226		BC53-PJBE4.6e	1	4.3562		BC53-PJBE6.1d	1	0.8985
	BC53-PJBE4.6c	2	198.775		BC53-PJBE6.1c	2	35.9997		BC53-PJBE4.6e	1	6.1118		BC53-PJBE6.1d	3	2.9838
	BC53-PJBE4.6c	2	180.331		BC53-PJBE6.1c	2	29.6893		BC53-PJBE4.6e	1	6.0873		BC53-PJBE6.1d	1	0.6347
	BC53-PJBE4.6c	2	178.86		BC53-PJBE6.1c	2	21.4426		BC53-PJBE4.6e	1	5.1028		BC53-PJBE6.1d	3	0.5956
	BC53-PJBE4.6c	2	178.54		BC53-PJBE6.1c	2	26.8627		BC53-PJBE4.6e	1	3.3395		BC53-PJBE6.1d	3	1.025
	BC53-PJBE4.6c	2	168.241		BC53-PJBE6.1c	2	24.4455		BC53-PJBE4.6e	1	6.1663		BC53-PJBE6.1d	1	1.8339
	BC53-PJBE4.6c	2	164.984		BC53-PJBE6.1c	2	34.5141		BC53-PJBE4.6e	1	6.7348		BC53-PJBE6.1d	3	2.6908
	BC53-PJBE4.6c	2	186.824		BC53-PJBE6.1c	2	35.3342		BC53-PJBE4.6e	1	6.4338		BC53-PJBE6.1d	1	0.4839
	BC53-PJBE4.6c	2	168.341		BC53-PJBE6.1c	2	57.2007		BC53-PJBE4.6e	1	4.7485		BC53-PJBE6.1d	3	1.4402
	BC53-PJBE4.6c	2	176.284		BC53-PJBE6.1c	2	32.959		BC53-PJBE4.6e	1	5.0087		BC53-PJBE6.1d	1	0.7348
	BC53-PJBE4.6c	2	189.142		BC53-PJBE6.1c	2	34.0075		BC53-PJBE4.6e	1	6.5906		BC53-PJBE6.1d	3	2.1354
	BC53-PJBE4.6c	2	188.068		BC53-PJBE6.1c	2	32.0158		BC53-PJBE4.6e	1	1.8314		BC53-PJBE6.1d	1	0.9762
	BC53-PJBE4.6c	2	148.984		BC53-PJBE6.1c	2	29.1306		BC53-PJBE4.6e	1	2.1688		BC53-PJBE6.1d	1	0.9824
	BC53-PJBE4.6c	2	179.311		BC53-PJBE6.1c	2	37.3711		BC53-PJBE4.6e	1	7.2923		BC53-PJBE6.1d	1	0.6595
	BC53-PJBE4.6c	2	156.792		BC53-PJBE6.1c	2	52.3806		BC53-PJBE4.6e	1	2.3416		BC53-PJBE6.1d	1	0.1445
	BC53-PJBE4.6c	2	171.289		BC53-PJBE6.1c	2	20.7622		BC53-PJBE4.6e	1	3.2276		BC53-PJBE6.1d	1	0.6494
	BC53-PJBE4.6c	2	163.538		BC53-PJBE6.1c	2	64.5851		BC53-PJBE4.6e	1	2.8996		BC53-PJBE6.1d	1	2.1786
	BC53-PJBE4.6c	2	165.188		BC53-PJBE6.1c	2	34.5868		BC53-PJBE4.6e	1	4.2382		BC53-PJBE6.1d	1	0.2661
	BC53-PJBE4.6c	2	190.586		BC53-PJBE6.1c	2	33.1885		BC53-PJBE4.6e	1	4.9011		BC53-PJBE6.1d	1	1.052
	BC53-PJBE4.6c	2	186.173		BC53-PJBE6.1c	2	41.4782		BC53-PJBE4.6e	1	3.5095		BC53-PJBE6.1d	3	3.0698
	BC53-PJBE4.6c	2	182.52		BC53-PJBE6.1c	2	35.1487		BC53-PJBE4.6e	1	3.0957		BC53-PJBE6.1d	1	0.2544
	BC53-PJBE4.6c	2	182.534		BC53-PJBE6.1c	2	24.7587		BC53-PJBE4.6e	1	2.6511		BC53-PJBE6.1d	1	0.6348
	BC53-PJBE4.6c	2	159.236		BC53-PJBE6.1c	2	83.5435		BC53-PJBE4.6e	1	3.7663		BC53-PJBE6.1d	3	0.3889
	BC53-PJBE4.6c	2	193.058		BC53-PJBE6.1c	2	23.7376		BC53-PJBE4.6e	1	3.0436		BC53-PJBE6.1d	1	0.985
	BC53-PJBE4.6c	2	183.603		BC53-PJBE6.1c	2	38.8746		BC53-PJBE4.6e	1	4.958		BC53-PJBE6.1d	1	0.6825
	BC53-PJBE4.6c	2	167.79		BC53-PJBE6.1c	2	19.6494		BC53-PJBE4.6e	1	4.2666		BC53-PJBE6.1d	1	0.1928
	BC53-PJBE4.6c	2	185.082		BC53-PJBE6.1c	2	25.906		BC53-PJBE4.6e	1	3.7492		BC53-PJBE6.1d	3	0.7797
	BC53-PJBE4.6c	2	173.237		BC53-PJBE6.1c	2	39.8682		BC53-PJBE4.6e	1	5.1426		BC53-PJBE6.1d	1	0.5588
	BC53-PJBE4.6c	2	163.363		BC53-PJBE6.1c	2	20.9317		BC53-PJBE4.6e	1	5.86		BC53-PJBE6.1d	1	0.2941
	BC53-PJBE4.6c	2	185.956		BC53-PJBE6.1c	2	24.676		BC53-PJBE4.6e	1	7.3689		BC53-PJBE6.1d	1	3.8033
	BC53-PJBE4.6c	2	179.629		BC53-PJBE6.1c	2	37.2541		BC53-PJBE4.6e	1	5.0454		BC53-PJBE6.1d	3	2.7522
	BC53-PJBE4.6c	2	189.186		BC53-PJBE6.1c	2	51.5302		BC53-PJBE4.6e	1	6.0541		BC53-PJBE6.1d	1	0.7529
	BC53-PJBE4.6c	2	189.086		BC53-PJBE6.1c	2	35.0372		BC53-PJBE4.6e	1	3.1287		BC53-PJBE6.1d	1	0.6673
	BC53-PJBE4.6c	2	191.717		BC53-PJBE6.1c	2	38.2211		BC53-PJBE4.6e	1	4.4544		BC53-PJBE6.1d	1	0.8869
	BC53-PJBE4.6c	2	168.801		BC53-PJBE6.1c	2	41.1421		BC53-PJBE4.6e	1	4.2678		BC53-PJBE6.1d	1	0.4662
	BC53-PJBE4.6c	2	182.143		BC53-PJBE6.1c	2	33.9314		BC53-PJBE4.6e	1	6.3809		BC53-PJBE6.1d	3	1.3454
	BC53-PJBE4.6c	2	182.146		BC53-PJBE6.1c	2	30.2471		BC53-PJBE4.6e	1	4.2461		BC53-PJBE6.1d	1	0.3753
	BC53-PJBE4.6c	2	184.282		BC53-PJBE6.1c	2	50.0907		BC53-PJBE4.6e	1	2.9087		BC53-PJBE6.1d	1	1.1144
	BC53-PJBE4.6c	2	189.832		BC53-PJBE6.1c	2	29.9585		BC53-PJBE4.6e	1	3.0408		BC53-PJBE6.1d	1	0.1857
	BC53-PJBE4.6c	2	165.419		BC53-PJBE6.1c	2	41.6558		BC53-PJBE4.6e	1	5.0297		BC53-PJBE6.1d	1	0.783
	BC53-PJBE4.6c	2	178.223		BC53-PJBE6.1c	2	28.2082		BC53-PJBE4.6e	1	2.373		BC53-PJBE6.1d	1	3.2914
	BC53-PJBE4.6c	2	132.306		BC53-PJBE6.1c	2	37.6966		BC53-PJBE4.6e	1	3.7567		BC53-PJBE6.1d	1	0.33
	BC53-PJBE4.6c	2	173.503		BC53-PJBE6.1c	2	51.2697		BC53-PJBE4.6e	1	4.2996		BC53-PJBE6.1d	3	1.3808
	BC53-PJBE4.6c	2	183.491		BC53-PJBE6.1c	2	37.6772		BC53-PJBE4.6e	1	4.7398		BC53-PJBE6.1d	1	2.5069
	BC53-PJBE4.6c	2	189.386		BC53-PJBE6.1c	2	22.2652		BC53-PJBE4.6e	1	4.303		BC53-PJBE6.1d	3	3.2359
	BC53-PJBE4.6c	2	191.983		BC53-PJBE6.1c	2	32.5917		BC53-PJBE4.6e	1	9.9404		BC53-PJBE6.1d	1	0.2703
	BC53-PJBE4.6c	2	172.109		BC53-PJBE6.1c	2	37.8974		BC53-PJBE4.6e	1	4.2078		BC53-PJBE6.1d	3	0.4535
	BC53-PJBE4.6c	2	174.699		BC53-PJBE6.1c	2	36.0688		BC53-PJBE4.6e	1	4.286		BC53-PJBE6.1d	3	1.1727
	BC53-PJBE4.6c	2	171.421		BC53-PJBE6.1c	2	28.858		BC53-PJBE4.6e	1	4.3124		BC53-PJBE6.1d	3	0.4494
	BC53-PJBE4.6c	2	186.141		BC53-PJBE6.1c	2	41.4811		BC53-PJBE4.6e	1	5.8657		BC53-PJBE6.1d	1	0.2326
	BC53-PJBE4.6c	3	179.055		BC53-PJBE6.1c	2	34.0123		BC53-PJBE4.6e	1	3.6855		BC53-PJBE6.1d	1	0.3678
	BC53-PJBE4.6c	3	187.953		BC53-PJBE6.1c	2	44.5245		BC53-PJBE4.6e	1	4.576		BC53-PJBE6.1d	3	0.9472
	BC53-PJBE4.6c	3	186.172		BC53-PJBE6.1c	2	36.6602		BC53-PJBE4.6e	1	2.1062		BC53-PJBE6.1d	1	0.2427
	BC53-PJBE4.6c	3	162.745		BC53-PJBE6.1c	2	20.9062		BC53-PJBE4.6e	1	9.716		BC53-PJBE6.1d	1	0.108
	BC53-PJBE4.6c	3	185.511		BC53-PJBE6.1c	2	34.9685		BC53-PJBE4.6e	1	3.1804		BC53-PJBE6.1d	1	0.154
	BC53-PJBE4.6c	3	180.525		BC53-PJBE6.1c	2	52.0887		BC53-PJBE4.6e	1	4.2049		BC53-PJBE6.1d	3	2.5302
	BC53-PJBE4.6c	3	191.971		BC53-PJBE6.1c	2	27.1926		BC53-PJBE4.6e	1	8.9603		BC53-PJBE6.1d	3	1.0189
	BC53-PJBE4.6c	3	189.567		BC53-PJBE6.1c	2	30.2873		BC53-PJBE4.6e	1	8.6625		BC53-PJBE6.1d	3	4.2697
	BC53-PJBE4.6c	3	156.847		BC53-PJBE6.1c	2	50.6895		BC53-PJBE4.6e	1	2.6145		BC53-PJBE6.1d	1	0.06754
	BC53-PJBE4.6c	3	181.153		BC53-PJBE6.1c	2	20.4741		BC53-PJBE4.6e	1	4.917		BC53-PJBE6.1d	3	0.9809
	BC53-PJBE4.6c	3	180.984		BC53-PJBE6.1c	2	32.9441		BC53-PJBE4.6e	1	3.3197		BC53-PJBE6.1d	3	2.1923
	BC53-PJBE4.6c	3	185.402		BC53-PJBE6.1c	2	33.9159		BC53-PJBE4.6e	1	5.2787		BC53-PJBE6.1d	1	0.3902
	BC53-PJBE4.6c	3	169.01		BC53-PJBE6.1c	2	48.7859		BC53-PJBE4.6e	1	4.3541		BC53-PJBE6.1d	3	0.3698
	BC53-PJBE4.6c	3	179.508		BC53-PJBE6.1c	2	42.9551		BC53-PJBE4.6e	1	6.9745		BC53-PJBE6.1d	3	1.0661
	BC53-PJBE4.6c	3	175.476		BC53-PJBE6.1c	2	19.3491		BC53-PJBE4.6e	1	8.164		BC53-PJBE6.1d	1	0.6744
	BC53-PJBE4.6c	3	165.321		BC53-PJBE6.1c	1	34.7169		BC53-PJBE4.6e	1	6.7098		BC53-PJBE6.1d	1	0.3033
	BC53-PJBE4.6c	3	180.923		BC53-PJBE6.1c	1	46.9009		BC53-PJBE4.6e	1	2.4111		BC53-PJBE6.1d	1	0.1998
	BC53-PJBE4.6c	3	177.54		BC53-PJBE6.1c	1	41.6397		BC53-PJBE4.6e	1	5.8311		BC53-PJBE6.1d	1	0.687
	BC53-PJBE4.6c	3	147.999		BC53-PJBE6.1c	1	43.0194		BC53-PJBE4.6e	1	2.5852		BC53-PJBE6.1d	1	1.0116
	BC53-PJBE4.6c	3	163.859		BC53-PJBE6.1c	1	55.0444		BC53-PJBE4.6e	1	4.9579		BC53-PJBE6.1d	1	0.4905
	BC53-PJBE4.6c	3	146.415		BC53-PJBE6.1c	1	18.9002		BC53-PJBE4.6e	1	4.0727		BC53-PJBE6.1d	3	0.6108
	BC53-PJBE4.6c	3	193.487		BC53-PJBE6.1c	1	22.7486		BC53-PJBE4.6e	1	3.6441		BC53-PJBE6.1d	3	1.7537
	BC53-PJBE4.6c	3	165.095		BC53-PJBE6.1c	1	22.9191		BC53-PJBE4.6e	1	3.1215		BC53-PJBE6.1d	3	0.7997
	BC53-PJBE4.6c	3	171.909		BC53-PJBE6.1c	1	42.467		BC53-PJBE4.6e	1	7.7332		BC53-PJBE6.1d	1	0.589
	BC53-PJBE4.6c	3	185.964		BC53-PJBE6.1c	1	38.6291		BC53-PJBE4.6e	1	8.376		BC53-PJBE6.1d	3	1.1238
	BC53-PJBE4.6c	3	175.199		BC53-PJBE6.1c	1	22.44		BC53-PJBE4.6e	1	8.4202		BC53-PJBE6.1d	3	0.9352
	BC53-PJBE4.6c	3	176.488		BC53-PJBE6.1c	1	25.001		BC53-PJBE4.6e	1	9.6807		BC53-PJBE6.1d	3	0.1967
	BC53-PJBE4.6c	3	158.885		BC53-PJBE6.1c	1	35.3958		BC53-PJBE4.6e	1	4.2203		BC53-PJBE6.1d	1	0.01603
	BC53-PJBE4.6c	3	178.765		BC53-PJBE6.1c	1	18.0164		BC53-PJBE4.6e	1	2.2598		BC53-PJBE6.1d	1	0.6624
	BC53-PJBE4.6c	3	162.074		BC53-PJBE6.1c	1	28.8102		BC53-PJBE4.6e	1	2.6284		BC53-PJBE6.1d	3	2.2491
	BC53-PJBE4.6c	3	164.602		BC53-PJBE6.1c	1	47.3573		BC53-PJBE4.6e	1	6.5962		BC53-PJBE6.1d	3	0.1807
	BC53-PJBE4.6c	3	190.26		BC53-PJBE6.1c	1	27.9486		BC53-PJBE4.6e	1	4.9746		BC53-PJBE6.1d	1	0.1541
	BC53-PJBE4.6c	3	188.081		BC53-PJBE6.1c	1	22.9769		BC53-PJBE4.6e	1	3.2458		BC53-PJBE6.1d	3	1.425
	BC53-PJBE4.6c	3	168.268		BC53-PJBE6.1c	1	33.9758		BC53-PJBE4.6e	1	2.5595		BC53-PJBE6.1d	3	0.9896
	BC53-PJBE4.6c	3	152.784		BC53-PJBE6.1c	1	35.3747		BC53-PJBE4.6e	1	6.6348		BC53-PJBE6.1d	3	1.7208
	BC53-PJBE4.6c	3	176.341		BC53-PJBE6.1c	1	36.4207		BC53-PJBE4.6e	1	4.9039		BC53-PJBE6.1d	3	0.03784
	BC53-PJBE4.6c	3	167.336		BC53-PJBE6.1c	1	20.9869		BC53-PJBE4.6e	1	2.7234		BC53-PJBE6.1d	1	1.3966
	BC53-PJBE4.6c	3	178.911		BC53-PJBE6.1c	1	28.0003		BC53-PJBE4.6e	1	6.3204		BC53-PJBE6.1d	1	0.4067
	BC53-PJBE4.6c	3	184.982		BC53-PJBE6.1c	1	34.3622		BC53-PJBE4.6e	1	6.5637		BC53-PJBE6.1d	3	0.4564
	BC53-PJBE4.6c	3	184.451		BC53-PJBE6.1c	1	32.6216		BC53-PJBE4.6e	1	4.5441		BC53-PJBE6.1d	1	1.3521
	BC53-PJBE4.6c	3	182.946		BC53-PJBE6.1c	1	24.9697		BC53-PJBE4.6e	1	4.0313		BC53-PJBE6.1d	1	0.881
	BC53-PJBE4.6c	3	181.579		BC53-PJBE6.1c	1	29.6867		BC53-PJBE4.6e	1	2.6593		BC53-PJBE6.1d	1	0.4027
	BC53-PJBE4.6c	3	182.165		BC53-PJBE6.1c	1	20.2489		BC53-PJBE4.6e	1	3.1908		BC53-PJBE6.1d	3	0.675
	BC53-PJBE4.6c	3	176.673		BC53-PJBE6.1c	1	27.3219		BC53-PJBE4.6e	1	4.5957		BC53-PJBE6.1d	1	0.7109
	BC53-PJBE4.6c	3	173.261		BC53-PJBE6.1c	1	26.8253		BC53-PJBE4.6e	1	5.5188		BC53-PJBE6.1d	1	1.3798
	BC53-PJBE4.6c	3	170.302		BC53-PJBE6.1c	1	26.6925		BC53-PJBE4.6e	1	3.6149		BC53-PJBE6.1d	1	0.6968
	BC53-PJBE4.6c	3	181.362		BC53-PJBE6.1c	1	29.6355		BC53-PJBE4.6e	1	6.172		BC53-PJBE6.1d	1	0.05592
	BC53-PJBE4.6c	3	175.524		BC53-PJBE6.1c	1	30.3135		BC53-PJBE4.6e	1	4.6002		BC53-PJBE6.1d	1	0.2245
	BC53-PJBE4.6c	3	166.929		BC53-PJBE6.1c	1	33.6811		BC53-PJBE4.6e	1	2.3544		BC53-PJBE6.1d	3	1.8146
	BC53-PJBE4.6c	3	177.499		BC53-PJBE6.1c	1	28.9511		BC53-PJBE4.6e	1	4.8054		BC53-PJBE6.1d	1	0.1642
	BC53-PJBE4.6c	3	178.794		BC53-PJBE6.1c	1	36.5824		BC53-PJBE4.6e	1	3.0944		BC53-PJBE6.1d	1	0.2354
	BC53-PJBE4.6c	3	178.734		BC53-PJBE6.1c	1	34.8566		BC53-PJBE4.6e	1	5.253		BC53-PJBE6.1d	3	1.1455
	BC53-PJBE4.6c	3	175.68		BC53-PJBE6.1c	1	29.1173		BC53-PJBE4.6e	1	3.3836		BC53-PJBE6.1d	3	0.8419
	BC53-PJBE4.6c	3	177.823		BC53-PJBE6.1c	1	35.268		BC53-PJBE4.6e	1	1.9993		BC53-PJBE6.1d	1	1.3871
	BC53-PJBE4.6c	3	183.685		BC53-PJBE6.1c	1	36.8217		BC53-PJBE4.6e	1	1.7948		BC53-PJBE6.1d	3	1.8457
	BC53-PJBE4.6c	3	165.282		BC53-PJBE6.1c	1	24.8993		BC53-PJBE4.6e	1	2.959		BC53-PJBE6.1d	1	0.1126
	BC53-PJBE4.6c	3	183.297		BC53-PJBE6.1c	1	35.6266		BC53-PJBE4.6e	1	3.502		BC53-PJBE6.1d	3	1.1378
	BC53-PJBE4.6c	3	151.478		BC53-PJBE6.1c	1	18.2171		BC53-PJBE4.6e	1	6.9016		BC53-PJBE6.1d	1	1.5113
	BC53-PJBE4.6c	3	182.543		BC53-PJBE6.1c	1	38.3264		BC53-PJBE4.6e	1	5.0751		BC53-PJBE6.1d	1	0.5077
	BC53-PJBE4.6c	3	165.274		BC53-PJBE6.1c	1	30.9193		BC53-PJBE4.6e	1	2.7871		BC53-PJBE6.1d	1	0.3336
	BC53-PJBE4.6c	3	184.608		BC53-PJBE6.1c	1	26.5884		BC53-PJBE4.6e	1	9.1647		BC53-PJBE6.1d	3	1.0205
	BC53-PJBE4.6c	3	178.641		BC53-PJBE6.1c	1	28.4497		BC53-PJBE4.6e	1	7.0791		BC53-PJBE6.1d	3	1.0741
	BC53-PJBE4.6c	3	168.395		BC53-PJBE6.1c	1	30.4331		BC53-PJBE4.6e	1	3.2775		BC53-PJBE6.1d	1	0.1673
	BC53-PJBE4.6c	3	171.668		BC53-PJBE6.1c	1	35.3989		BC53-PJBE4.6e	1	7.326		BC53-PJBE6.1d	3	2.0605
	BC53-PJBE4.6c	3	164.773		BC53-PJBE6.1c	1	33.3254		BC53-PJBE4.6e	2	7.8912		BC53-PJBE6.1d	3	0.6189
	BC53-PJBE4.6c	3	173.042		BC53-PJBE6.1c	1	19.0657		BC53-PJBE4.6e	2	5.6948		BC53-PJBE6.1d	1	0.6351
	BC53-PJBE4.6c	3	165.64		BC53-PJBE6.1c	1	19.8117		BC53-PJBE4.6e	2	3.0579		BC53-PJBE6.1d	1	0.07612
	BC53-PJBE4.6c	3	172.494		BC53-PJBE6.1c	1	26.8399		BC53-PJBE4.6e	2	4.2078		BC53-PJBE6.1d	1	0.07612
	BC53-PJBE4.6c	3	171.434		BC53-PJBE6.1c	1	18.0858		BC53-PJBE4.6e	2	4.0738		BC53-PJBE6.1d	1	0.06541
	BC53-PJBE4.6c	3	161.179		BC53-PJBE6.1c	1	28.2094		BC53-PJBE4.6e	2	5.295		BC53-PJBE6.1d	1	0.668
	BC53-PJBE4.6c	3	165.232		BC53-PJBE6.1c	1	28.5986		BC53-PJBE4.6e	2	6.0884		BC53-PJBE6.1d	1	0.2983
	BC53-PJBE4.6c	3	128.558		BC53-PJBE6.1c	1	21.5094		BC53-PJBE4.6e	2	8.051		BC53-PJBE6.1d	3	3.7316
	BC53-PJBE4.6c	3	183.698		BC53-PJBE6.1c	1	32.2482		BC53-PJBE4.6e	2	5.6813		BC53-PJBE6.1d	1	0.07359
	BC53-PJBE4.6c	3	173.977		BC53-PJBE6.1c	1	30.1451		BC53-PJBE4.6e	2	4.6056		BC53-PJBE6.1d	3	0.8089
	BC53-PJBE4.6c	3	181.004		BC53-PJBE6.1c	1	28.1876		BC53-PJBE4.6e	2	5.1215		BC53-PJBE6.1d	3	3.6786
	BC53-PJBE4.6c	3	178.527		BC53-PJBE6.1c	1	24.8862		BC53-PJBE4.6e	2	6.2125		BC53-PJBE6.1d	1	0.5817
	BC53-PJBE4.6c	3	177.282		BC53-PJBE6.1c	1	22.9848		BC53-PJBE4.6e	2	8.8149		BC53-PJBE6.1d	1	0.2594
	BC53-PJBE4.6c	3	156.547		BC53-PJBE6.1c	1	35.6241		BC53-PJBE4.6e	2	4.6178		BC53-PJBE6.1d	3	0.3473
	BC53-PJBE4.6c	3	170.701		BC53-PJBE6.1c	1	23.9243		BC53-PJBE4.6e	2	11.567		BC53-PJBE6.1d	1	0.2559
	BC53-PJBE4.6c	3	174.797		BC53-PJBE6.1c	1	28.8852		BC53-PJBE4.6e	2	11.5214		BC53-PJBE6.1d	3	1.6411
	BC53-PJBE4.6c	3	186.015		BC53-PJBE6.1c	1	30.5886		BC53-PJBE4.6e	2	4.448		BC53-PJBE6.1d	1	0.6252
	BC53-PJBE4.6c	3	173.756		BC53-PJBE6.1c	1	31.9517		BC53-PJBE4.6e	2	4.8857		BC53-PJBE6.1d	1	0.4896
	BC53-PJBE4.6c	3	152.287		BC53-PJBE6.1c	1	14.4147		BC53-PJBE4.6e	2	3.6855		BC53-PJBE6.1d	3	1.5123
	BC53-PJBE4.6c	3	177.436		BC53-PJBE6.1c	1	33.2654		BC53-PJBE4.6e	2	2.3983		BC53-PJBE6.1d	3	2.2071
	BC53-PJBE4.6c	3	177.085		BC53-PJBE6.1c	1	38.3863		BC53-PJBE4.6e	2	4.2291		BC53-PJBE6.1d	3	3.7545
	BC53-PJBE4.6c	3	171.176		BC53-PJBE6.1c	1	30.5378		BC53-PJBE4.6e	2	4.7297		BC53-PJBE6.1d	3	0.7069
	BC53-PJBE4.6c	3	182.506		BC53-PJBE6.1c	1	24.2561		BC53-PJBE4.6e	2	9.3016		BC53-PJBE6.1d	1	0.2181
	BC53-PJBE4.6c	3	162.283		BC53-PJBE6.1c	1	18.3186		BC53-PJBE4.6e	2	3.0012		BC53-PJBE6.1d	1	0.3189
	BC53-PJBE4.6c	3	174.389		BC53-PJBE6.1c	1	37.1976		BC53-PJBE4.6e	2	2.9925		BC53-PJBE6.1d	3	2.0949
	BC53-PJBE4.6c	3	167.157		BC53-PJBE6.1c	1	18.0355		BC53-PJBE4.6e	2	5.0917		BC53-PJBE6.1d	3	1.1619
	BC53-PJBE4.6c	3	174.266		BC53-PJBE6.1c	1	19.5721		BC53-PJBE4.6e	2	5.9165		BC53-PJBE6.1d	1	0.3874
	BC53-PJBE4.6c	3	163.112		BC53-PJBE6.1c	1	36.6169		BC53-PJBE4.6e	2	2.6383		BC53-PJBE6.1d	3	3.2892
	BC53-PJBE4.6c	3	179.701		BC53-PJBE6.1c	1	34.7786		BC53-PJBE4.6e	2	2.2643		BC53-PJBE6.1d	1	0.3395
	BC53-PJBE4.6c	3	127.714		BC53-PJBE6.1c	1	37.5954		BC53-PJBE4.6e	2	7.7065		BC53-PJBE6.1d	3	1.3539
	BC53-PJBE4.6c	3	173.395		BC53-PJBE6.1c	1	17.7938		BC53-PJBE4.6e	2	1.3404		BC53-PJBE6.1d	1	0.8147
	BC53-PJBE4.6c	3	178.165		BC53-PJBE6.1c	1	42.0333		BC53-PJBE4.6e	2	3.66		BC53-PJBE6.1d	1	1.5633
	BC53-PJBE4.6c	3	171.878		BC53-PJBE6.1c	1	27.3548		BC53-PJBE4.6e	2	9.43		BC53-PJBE6.1d	3	1.2878
	BC53-PJBE4.6c	3	176.534		BC53-PJBE6.1c	1	50.2209		BC53-PJBE4.6e	2	4.1356		BC53-PJBE6.1d	1	2.1794
	BC53-PJBE4.6c	3	142.844		BC53-PJBE6.1c	1	44.6374		BC53-PJBE4.6e	2	6.217		BC53-PJBE6.1d	3	3.9951
	BC53-PJBE4.6c	3	171.153		BC53-PJBE6.1c	1	44.7513		BC53-PJBE4.6e	2	5.8817		BC53-PJBE6.1d	1	0.2561
	BC53-PJBE4.6c	3	182.632		BC53-PJBE6.1c	1	45.3317		BC53-PJBE4.6e	2	6.5192		BC53-PJBE6.1d	3	2.2234
	BC53-PJBE4.6c	3	182.661		BC53-PJBE6.1c	1	24.5536		BC53-PJBE4.6e	2	4.9326		BC53-PJBE6.1d	3	1.722
	BC53-PJBE4.6c	3	184.501		BC53-PJBE6.1c	1	28.4155		BC53-PJBE4.6e	2	3.0477		BC53-PJBE6.1d	1	0.1104
	BC53-PJBE4.6c	3	156.296		BC53-PJBE6.1c	1	23.1547		BC53-PJBE4.6e	2	4.6079		BC53-PJBE6.1d	1	0.3577
	BC53-PJBE4.6c	3	173.717		BC53-PJBE6.1c	1	17.7254		BC53-PJBE4.6e	2	2.643		BC53-PJBE6.1d	3	0.6258
	BC53-PJBE4.6c	3	181.506		BC53-PJBE6.1c	1	31.9228		BC53-PJBE4.6e	2	2.9285		BC53-PJBE6.1d	1	0.7046
	BC53-PJBE4.6c	3	180.447		BC53-PJBE6.1c	1	24.8042		BC53-PJBE4.6e	2	2.5349		BC53-PJBE6.1d	3	0.3227
	BC53-PJBE4.6c	3	184.306		BC53-PJBE6.1c	1	19.2747		BC53-PJBE4.6e	2	2.2443		BC53-PJBE6.1d	3	1.6812
	BC53-PJBE4.6c	3	148.832		BC53-PJBE6.1c	1	44.8948		BC53-PJBE4.6e	2	3.5864		BC53-PJBE6.1d	3	1.0906
	BC53-PJBE4.6c	3	164.57		BC53-PJBE6.1c	1	25.6768		BC53-PJBE4.6e	2	7.2823		BC53-PJBE6.1d	1	0.3236
	BC53-PJBE4.6c	3	179.996		BC53-PJBE6.1c	1	28.595		BC53-PJBE4.6e	2	2.0724		BC53-PJBE6.1d	3	1.4164
	BC53-PJBE4.6c	3	158.788		BC53-PJBE6.1c	1	15.4415		BC53-PJBE4.6e	2	3.7986		BC53-PJBE6.1d	3	0.8149
	BC53-PJBE4.6c	3	118.616		BC53-PJBE6.1c	1	22.7128		BC53-PJBE4.6e	2	4.4791		BC53-PJBE6.1d	3	1.6948
	BC53-PJBE4.6c	3	175.355		BC53-PJBE6.1c	1	31.0241		BC53-PJBE4.6e	2	2.2674		BC53-PJBE6.1d	1	0.9766
	BC53-PJBE4.6c	3	159.342		BC53-PJBE6.1c	1	34.1887		BC53-PJBE4.6e	2	5.5916		BC53-PJBE6.1d	1	0.3009
	BC53-PJBE4.6c	3	154.136		BC53-PJBE6.1c	1	33.9053		BC53-PJBE4.6e	2	6.2059		BC53-PJBE6.1d	1	1.0226
	BC53-PJBE4.6c	3	155.528		BC53-PJBE6.1c	1	24.0187		BC53-PJBE4.6e	2	3.5537		BC53-PJBE6.1d	3	0.6825
	BC53-PJBE4.6c	3	156.544		BC53-PJBE6.1c	1	33.4335		BC53-PJBE4.6e	2	2.2806		BC53-PJBE6.1d	1	0.4761
	BC53-PJBE4.6c	3	172.728		BC53-PJBE6.1c	1	34.695		BC53-PJBE4.6e	2	2.0085		BC53-PJBE6.1d	1	0.3374
	BC53-PJBE4.6c	3	145.823		BC53-PJBE6.1c	1	41.7376		BC53-PJBE4.6e	2	3.3429		BC53-PJBE6.1d	1	0.4601
	BC53-PJBE4.6c	3	166.808		BC53-PJBE6.1c	1	32.9424		BC53-PJBE4.6e	2	3.788		BC53-PJBE6.1d	3	0.6369
	BC53-PJBE4.6c	3	161.034		BC53-PJBE6.1c	1	24.5606		BC53-PJBE4.6e	2	3.4711		BC53-PJBE6.1d	3	0.9115
	BC53-PJBE4.6c	3	184.129		BC53-PJBE6.1c	1	18.2037		BC53-PJBE4.6e	2	2.8863		BC53-PJBE6.1d	1	0.7839
	BC53-PJBE4.6c	3	167.036		BC53-PJBE6.1c	1	23.5432		BC53-PJBE4.6e	2	2.5698		BC53-PJBE6.1d	3	1.3118
	BC53-PJBE4.6c	3	166.228		BC53-PJBE6.1c	1	23.366		BC53-PJBE4.6e	2	3.1327		BC53-PJBE6.1d	1	2.2366
	BC53-PJBE4.6c	3	169.665		BC53-PJBE6.1c	1	33.8566		BC53-PJBE4.6e	2	5.1567		BC53-PJBE6.1d	3	6.305
	BC53-PJBE4.6c	3	170.535		BC53-PJBE6.1c	2	34.1894		BC53-PJBE4.6e	2	2.183		BC53-PJBE6.1d	3	0.243
	BC53-PJBE4.6c	3	162.348		BC53-PJBE6.1c	2	31.0651		BC53-PJBE4.6e	2	1.597		BC53-PJBE6.1d	3	0.9756
	BC53-PJBE4.6c	3	186.485		BC53-PJBE6.1c	2	27.4495		BC53-PJBE4.6e	2	4.0255		BC53-PJBE6.1d	3	0.2771
	BC53-PJBE4.6c	3	182.277		BC53-PJBE6.1c	2	28.1463		BC53-PJBE4.6e	2	2.8562		BC53-PJBE6.1d	1	1.3455
	BC53-PJBE4.6c	3	170.537		BC53-PJBE6.1c	2	27.0583		BC53-PJBE4.6e	2	4.172		BC53-PJBE6.1d	3	3.6145
	BC53-PJBE4.6c	3	188.355		BC53-PJBE6.1c	2	43.5872		BC53-PJBE4.6e	2	6.107		BC53-PJBE6.1d	1	0.7304
	BC53-PJBE4.6c	3	172.284		BC53-PJBE6.1c	2	30.573		BC53-PJBE4.6e	2	3.6541		BC53-PJBE6.1d	3	3.5396
	BC53-PJBE4.6c	3	148.814		BC53-PJBE6.1c	2	38.5766		BC53-PJBE4.6e	2	2.537		BC53-PJBE6.1d	1	1.6018
	BC53-PJBE4.6c	3	159.356		BC53-PJBE6.1c	2	34.6039		BC53-PJBE4.6e	2	6.1918		BC53-PJBE6.1d	1	0.312
	BC53-PJBE4.6c	3	175.973		BC53-PJBE6.1c	2	27.1017		BC53-PJBE4.6e	2	6.2247		BC53-PJBE6.1d	1	1.6474
	BC53-PJBE4.6c	3	173.845		BC53-PJBE6.1c	2	38.5866		BC53-PJBE4.6e	2	5.5241		BC53-PJBE6.1d	3	1.5827
	BC53-PJBE4.6c	3	124		BC53-PJBE6.1c	2	31.6612		BC53-PJBE4.6e	2	5.5778		BC53-PJBE6.1d	3	0.4417
	BC53-PJBE4.6c	3	172.804		BC53-PJBE6.1c	2	46.0493		BC53-PJBE4.6e	2	6.7652		BC53-PJBE6.1d	3	6.4797
	BC53-PJBE4.6c	3	163.104		BC53-PJBE6.1c	2	38.6154		BC53-PJBE4.6e	2	2.0141		BC53-PJBE6.1d	3	1.8645
	BC53-PJBE4.6c	3	161.275		BC53-PJBE6.1c	2	59.1426		BC53-PJBE4.6e	2	2.5307		BC53-PJBE6.1d	3	0.6044
	BC53-PJBE4.6c	3	178.511		BC53-PJBE6.1c	2	35.0995		BC53-PJBE4.6e	2	4.5818		BC53-PJBE6.1d	3	2.7133
	BC53-PJBE4.6c	3	150.353		BC53-PJBE6.1c	2	41.9925		BC53-PJBE4.6e	2	7.1842		BC53-PJBE6.1d	3	3.2254
	BC53-PJBE4.6c	3	176.759		BC53-PJBE6.1c	2	61.9618		BC53-PJBE4.6e	2	5.1183		BC53-PJBE6.1d	3	1.723
	BC53-PJBE4.6c	3	180.149		BC53-PJBE6.1c	2	30.2501		BC53-PJBE4.6e	2	5.5624		BC53-PJBE6.1d	1	0.5414
	BC53-PJBE4.6c	3	173.685		BC53-PJBE6.1c	2	53.8231		BC53-PJBE4.6e	2	4.2752		BC53-PJBE6.1d	3	0.9993
	BC53-PJBE4.6c	3	184.004		BC53-PJBE6.1c	2	51.9929		BC53-PJBE4.6e	2	4.3492		BC53-PJBE6.1d	3	0.4232
	BC53-PJBE4.6c	3	186.628		BC53-PJBE6.1c	2	33.3246		BC53-PJBE4.6e	2	3.1893		BC53-PJBE6.1d	1	0.7716
	BC53-PJBE4.6c	3	174.532		BC53-PJBE6.1c	2	67.4852		BC53-PJBE4.6e	2	3.9054		BC53-PJBE6.1d	1	1.0112
	BC53-PJBE4.6c	3	147.784		BC53-PJBE6.1c	2	35.6927		BC53-PJBE4.6e	2	1.9624		BC53-PJBE6.1d	1	0.4962
	BC53-PJBE4.6c	3	166.235		BC53-PJBE6.1c	2	52.8588		BC53-PJBE4.6e	2	3.8756		BC53-PJBE6.1d	3	2.543
	BC53-PJBE4.6c	3	168.561		BC53-PJBE6.1c	2	33.4786		BC53-PJBE4.6e	2	2.7547		BC53-PJBE6.1d	3	1.3382
	BC53-PJBE4.6c	3	155.473		BC53-PJBE6.1c	2	26.3059		BC53-PJBE4.6e	2	5.2069		BC53-PJBE6.1d	1	0.4513
	BC53-PJBE4.6c	3	160.971		BC53-PJBE6.1c	2	25.4267		BC53-PJBE4.6e	2	6.6944		BC53-PJBE6.1d	3	0.4882
	BC53-PJBE4.6c	3	171.816		BC53-PJBE6.1c	2	31.7991		BC53-PJBE4.6e	2	4.7066		BC53-PJBE6.1d	3	2.5758
	BC53-PJBE4.6c	3	168.189		BC53-PJBE6.1c	2	29.0007		BC53-PJBE4.6e	2	4.0334		BC53-PJBE6.1d	1	0.3949
	BC53-PJBE4.6c	3	164.651		BC53-PJBE6.1c	2	32.2939		BC53-PJBE4.6e	2	6.2479		BC53-PJBE6.1d	1	0.7083
	BC53-PJBE4.6c	3	180.27		BC53-PJBE6.1c	2	29.3845		BC53-PJBE4.6e	2	2.204		BC53-PJBE6.1d	1	1.0571
	BC53-PJBE4.6c	3	176.459		BC53-PJBE6.1c	2	34.3912		BC53-PJBE4.6e	2	2.8803		BC53-PJBE6.1d	3	0.3177
	BC53-PJBE4.6c	3	153.894		BC53-PJBE6.1c	2	42.5297		BC53-PJBE4.6e	2	3.4223		BC53-PJBE6.1d	1	0.4376
	BC53-PJBE4.6c	3	131.618		BC53-PJBE6.1c	2	29.2529		BC53-PJBE4.6e	2	7.3232		BC53-PJBE6.1d	3	0.3965
	BC53-PJBE4.6c	4	175.589		BC53-PJBE6.1c	2	37.016		BC53-PJBE4.6e	2	3.7767		BC53-PJBE6.1d	1	0.1785
	BC53-PJBE4.6c	4	200.938		BC53-PJBE6.1c	2	33.6506		BC53-PJBE4.6e	2	3.5239		BC53-PJBE6.1d	1	1.0955
	BC53-PJBE4.6c	4	191.431		BC53-PJBE6.1c	2	45.1992		BC53-PJBE4.6e	2	4.117		BC53-PJBE6.1d	1	1.0955
	BC53-PJBE4.6c	4	176.218		BC53-PJBE6.1c	2	35.4421		BC53-PJBE4.6e	2	1.9876		BC53-PJBE6.1d	3	2.7717
	BC53-PJBE4.6c	4	147.742		BC53-PJBE6.1c	2	44.1006		BC53-PJBE4.6e	2	5.4003		BC53-PJBE6.1d	3	1.5849
	BC53-PJBE4.6c	4	186.398		BC53-PJBE6.1c	2	35.2197		BC53-PJBE4.6e	2	2.979		BC53-PJBE6.1d	1	0.1134
	BC53-PJBE4.6c	4	184.283		BC53-PJBE6.1c	2	37.7106		BC53-PJBE4.6e	2	5.7567		BC53-PJBE6.1d	1	0.5589
	BC53-PJBE4.6c	4	188.36		BC53-PJBE6.1c	2	41.7283		BC53-PJBE4.6e	3	4.4392		BC53-PJBE6.1d	3	0.4222
	BC53-PJBE4.6c	4	182.581		BC53-PJBE6.1c	2	58.7217		BC53-PJBE4.6e	3	7.6746		BC53-PJBE6.1d	1	0.5954
	BC53-PJBE4.6c	4	172.962		BC53-PJBE6.1c	2	37.4742		BC53-PJBE4.6e	3	7.8986		BC53-PJBE6.1d	1	0.7372
	BC53-PJBE4.6c	4	184.95		BC53-PJBE6.1c	2	24.7543		BC53-PJBE4.6e	3	4.9383		BC53-PJBE6.1d	1	0.716
	BC53-PJBE4.6c	4	190.508		BC53-PJBE6.1c	2	58.2384		BC53-PJBE4.6e	3	4.6154		BC53-PJBE6.1d	1	0.4742
	BC53-PJBE4.6c	4	186.304		BC53-PJBE6.1c	2	48.1813		BC53-PJBE4.6e	3	5.9434		BC53-PJBE6.1d	3	0.4913
	BC53-PJBE4.6c	4	196.373		BC53-PJBE6.1c	2	22.7809		BC53-PJBE4.6e	3	3.9799		BC53-PJBE6.1d	3	4.4761
	BC53-PJBE4.6c	4	184.539		BC53-PJBE6.1c	2	24.7955		BC53-PJBE4.6e	3	5.7222		BC53-PJBE6.1d	3	1.3312
	BC53-PJBE4.6c	4	182.977		BC53-PJBE6.1c	2	35.6076		BC53-PJBE4.6e	3	3.5955		BC53-PJBE6.1d	1	0.5904
	BC53-PJBE4.6c	4	180.292		BC53-PJBE6.1c	2	36.4861		BC53-PJBE4.6e	3	7.0256		BC53-PJBE6.1d	3	1.5371
	BC53-PJBE4.6c	4	187.033		BC53-PJBE6.1c	2	44.1028		BC53-PJBE4.6e	3	11.2539		BC53-PJBE6.1d	3	1.2228
	BC53-PJBE4.6c	4	178.554		BC53-PJBE6.1c	2	35.3202		BC53-PJBE4.6e	3	8.8442		BC53-PJBE6.1d	1	0.5555
	BC53-PJBE4.6c	4	177.088		BC53-PJBE6.1c	2	30.163		BC53-PJBE4.6e	3	11.2849		BC53-PJBE6.1d	3	1.8873
	BC53-PJBE4.6c	4	174.422		BC53-PJBE6.1c	2	34.7934		BC53-PJBE4.6e	3	2.5876		BC53-PJBE6.1d	3	1.6335
	BC53-PJBE4.6c	4	174.564		BC53-PJBE6.1c	2	31.8651		BC53-PJBE4.6e	3	3.3503		BC53-PJBE6.1d	3	1.1578
	BC53-PJBE4.6c	4	177.577		BC53-PJBE6.1c	2	12.8205		BC53-PJBE4.6e	3	6.637		BC53-PJBE6.1d	3	1.8649
	BC53-PJBE4.6c	4	185.037		BC53-PJBE6.1c	2	47.9046		BC53-PJBE4.6e	3	6.3408		BC53-PJBE6.1d	1	0.22
	BC53-PJBE4.6c	4	169.261		BC53-PJBE6.1c	2	24.6005		BC53-PJBE4.6e	3	4.1222		BC53-PJBE6.1d	3	0.1965
	BC53-PJBE4.6c	4	181.208		BC53-PJBE6.1c	2	28.4976		BC53-PJBE4.6e	3	3.6509		BC53-PJBE6.1d	1	0.3827
	BC53-PJBE4.6c	4	187.494		BC53-PJBE6.1c	2	25.8842		BC53-PJBE4.6e	3	7.9858		BC53-PJBE6.1d	3	0.7131
	BC53-PJBE4.6c	4	175.105		BC53-PJBE6.1c	2	47.0011		BC53-PJBE4.6e	3	8.6811		BC53-PJBE6.1d	1	0.1267
	BC53-PJBE4.6c	4	185.445		BC53-PJBE6.1c	2	19.3747		BC53-PJBE4.6e	3	1.4054		BC53-PJBE6.1d	1	0.4776
	BC53-PJBE4.6c	4	182.888		BC53-PJBE6.1c	2	24.562		BC53-PJBE4.6e	3	6.5817		BC53-PJBE6.1d	1	0.3913
	BC53-PJBE4.6c	4	172.841		BC53-PJBE6.1c	2	42.0984		BC53-PJBE4.6e	3	7.0786		BC53-PJBE6.1d	1	0.2189
	BC53-PJBE4.6c	4	181.656		BC53-PJBE6.1c	2	41.6884		BC53-PJBE4.6e	3	2.9025		BC53-PJBE6.1d	3	0.7518
	BC53-PJBE4.6c	4	172.216		BC53-PJBE6.1c	2	28.0624		BC53-PJBE4.6e	3	5.7615		BC53-PJBE6.1d	1	0.9628
	BC53-PJBE4.6c	4	172.385		BC53-PJBE6.1c	2	35.2437		BC53-PJBE4.6e	3	7.335		BC53-PJBE6.1d	3	1.6879
	BC53-PJBE4.6c	4	187.615		BC53-PJBE6.1c	2	29.7838		BC53-PJBE4.6e	3	5.6736		BC53-PJBE6.1d	3	0.8487
	BC53-PJBE4.6c	4	183.131		BC53-PJBE6.1c	2	36.999		BC53-PJBE4.6e	3	11.5282		BC53-PJBE6.1d	4	2.6551
	BC53-PJBE4.6c	4	187.179		BC53-PJBE6.1c	2	38.2904		BC53-PJBE4.6e	3	8.5425		BC53-PJBE6.1d	4	1.4471
	BC53-PJBE4.6c	4	172.542		BC53-PJBE6.1c	2	41.5065		BC53-PJBE4.6e	3	4.8056		BC53-PJBE6.1d	4	0.7338
	BC53-PJBE4.6c	4	176.473		BC53-PJBE6.1c	2	38.1382		BC53-PJBE4.6e	3	5.3327		BC53-PJBE6.1d	2	3.1286
	BC53-PJBE4.6c	4	176.318		BC53-PJBE6.1c	2	32.2677		BC53-PJBE4.6e	3	5.2063		BC53-PJBE6.1d	2	0.05411
	BC53-PJBE4.6c	4	178.576		BC53-PJBE6.1c	2	44.454		BC53-PJBE4.6e	3	4.817		BC53-PJBE6.1d	2	0.04643
	BC53-PJBE4.6c	4	177.704		BC53-PJBE6.1c	2	33.0868		BC53-PJBE4.6e	3	2.4608		BC53-PJBE6.1d	2	0.7643
	BC53-PJBE4.6c	4	169.329		BC53-PJBE6.1c	2	44.2788		BC53-PJBE4.6e	3	3.4786		BC53-PJBE6.1d	4	0.679
	BC53-PJBE4.6c	4	189.175		BC53-PJBE6.1c	2	41.3254		BC53-PJBE4.6e	3	2.4314		BC53-PJBE6.1d	2	0.3291
	BC53-PJBE4.6c	4	190.573		BC53-PJBE6.1c	2	43.1049		BC53-PJBE4.6e	3	6.7198		BC53-PJBE6.1d	4	1.3982
	BC53-PJBE4.6c	4	184.774		BC53-PJBE6.1c	2	43.0264		BC53-PJBE4.6e	3	4.8173		BC53-PJBE6.1d	2	0.2185
	BC53-PJBE4.6c	4	178.888		BC53-PJBE6.1c	2	28.7009		BC53-PJBE4.6e	3	3.6287		BC53-PJBE6.1d	4	1.5859
	BC53-PJBE4.6c	4	180.431		BC53-PJBE6.1c	2	30.1447		BC53-PJBE4.6e	3	6.35		BC53-PJBE6.1d	4	0.4528
	BC53-PJBE4.6c	4	184.542		BC53-PJBE6.1c	2	32.9639		BC53-PJBE4.6e	3	4.0895		BC53-PJBE6.1d	4	1.0524
	BC53-PJBE4.6c	4	173.641		BC53-PJBE6.1c	2	34.9601		BC53-PJBE4.6e	3	3.0016		BC53-PJBE6.1d	4	1.4666
	BC53-PJBE4.6c	4	183.638		BC53-PJBE6.1c	2	48.6497		BC53-PJBE4.6e	3	2.0528		BC53-PJBE6.1d	4	1.0925
	BC53-PJBE4.6c	4	164.407		BC53-PJBE6.1c	2	34.7742		BC53-PJBE4.6e	3	3.1166		BC53-PJBE6.1d	4	0.5753
	BC53-PJBE4.6c	4	165.394		BC53-PJBE6.1c	2	33.4129		BC53-PJBE4.6e	3	3.647		BC53-PJBE6.1d	4	1.5117
	BC53-PJBE4.6c	4	176.277		BC53-PJBE6.1c	2	11.5258		BC53-PJBE4.6e	3	6.5699		BC53-PJBE6.1d	4	3.0643
	BC53-PJBE4.6c	4	158.421		BC53-PJBE6.1c	2	38.4854		BC53-PJBE4.6e	3	5.7659		BC53-PJBE6.1d	4	0.9001
	BC53-PJBE4.6c	4	194.393		BC53-PJBE6.1c	2	40.769		BC53-PJBE4.6e	3	4.4074		BC53-PJBE6.1d	4	0.7021
	BC53-PJBE4.6c	4	171.163		BC53-PJBE6.1c	2	42.6693		BC53-PJBE4.6e	4	6.5596		BC53-PJBE6.1d	4	0.8904
	BC53-PJBE4.6c	4	136.753		BC53-PJBE6.1c	2	48.1784		BC53-PJBE4.6e	4	4.2123		BC53-PJBE6.1d	4	0.6473
	BC53-PJBE4.6c	4	175.107		BC53-PJBE6.1c	2	36.0237		BC53-PJBE4.6e	4	7.7066		BC53-PJBE6.1d	4	3.3289
	BC53-PJBE4.6c	4	194.9		BC53-PJBE6.1c	2	53.5771		BC53-PJBE4.6e	4	3.0134		BC53-PJBE6.1d	4	0.8843
	BC53-PJBE4.6c	4	163.982		BC53-PJBE6.1c	2	37.9492		BC53-PJBE4.6e	4	3.5635		BC53-PJBE6.1d	4	1.0099
	BC53-PJBE4.6c	4	189.29		BC53-PJBE6.1c	2	39.2604		BC53-PJBE4.6e	4	6.4569		BC53-PJBE6.1d	4	2.3262
	BC53-PJBE4.6c	4	193.83		BC53-PJBE6.1c	2	39.5842		BC53-PJBE4.6e	4	5.408		BC53-PJBE6.1d	4	0.8488
	BC53-PJBE4.6c	4	176.998		BC53-PJBE6.1c	2	33.0074		BC53-PJBE4.6e	4	7.3034		BC53-PJBE6.1d	4	1.158
	BC53-PJBE4.6c	4	180.69		BC53-PJBE6.1c	2	16.3384		BC53-PJBE4.6e	4	8.9389		BC53-PJBE6.1d	4	0.3637
	BC53-PJBE4.6c	4	182.913		BC53-PJBE6.1c	2	17.5143		BC53-PJBE4.6e	4	7.3636		BC53-PJBE6.1d	4	0.4416
	BC53-PJBE4.6c	4	181.717		BC53-PJBE6.1c	3	35.6528		BC53-PJBE4.6e	4	6.8872		BC53-PJBE6.1d	4	0.4418
	BC53-PJBE4.6c	4	188.095		BC53-PJBE6.1c	3	37.1041		BC53-PJBE4.6e	4	2.5167		BC53-PJBE6.1d	4	0.5743
	BC53-PJBE4.6c	4	143.979		BC53-PJBE6.1c	3	63.0866		BC53-PJBE4.6e	4	6.3776		BC53-PJBE6.1d	4	3.7443
	BC53-PJBE4.6c	4	180.59		BC53-PJBE6.1c	3	35.0376		BC53-PJBE4.6e	4	10.1966		BC53-PJBE6.1d	2	1.5121
	BC53-PJBE4.6c	4	187.752		BC53-PJBE6.1c	3	27.0743		BC53-PJBE4.6e	4	4.7299		BC53-PJBE6.1d	4	1.1126
	BC53-PJBE4.6c	4	163.69		BC53-PJBE6.1c	3	26.128		BC53-PJBE4.6e	4	5.3043		BC53-PJBE6.1d	2	0.3692
	BC53-PJBE4.6c	4	188.597		BC53-PJBE6.1c	3	45.315		BC53-PJBE4.6e	4	7.925		BC53-PJBE6.1d	4	3.4473
	BC53-PJBE4.6c	4	166.099		BC53-PJBE6.1c	3	41.4907		BC53-PJBE4.6e	4	8.04		BC53-PJBE6.1d	2	0.8595
	BC53-PJBE4.6c	4	187.392		BC53-PJBE6.1c	3	34.4397		BC53-PJBE4.6e	4	4.6031		BC53-PJBE6.1d	4	1.2525
	BC53-PJBE4.6c	4	188.986		BC53-PJBE6.1c	3	30.8824		BC53-PJBE4.6e	4	18.418		BC53-PJBE6.1d	2	0.7325
	BC53-PJBE4.6c	4	175.596		BC53-PJBE6.1c	3	30.0751		BC53-PJBE4.6e	4	12.4672		BC53-PJBE6.1d	2	1.9495
	BC53-PJBE4.6c	4	175.81		BC53-PJBE6.1c	3	28.6564		BC53-PJBE4.6e	4	6.8987		BC53-PJBE6.1d	4	0.4203
	BC53-PJBE4.6c	4	170.383		BC53-PJBE6.1c	3	24.5156		BC53-PJBE4.6e	4	7.7602		BC53-PJBE6.1d	4	1.4059
	BC53-PJBE4.6c	4	183.156		BC53-PJBE6.1c	3	23.297		BC53-PJBE4.6e	4	11.4154		BC53-PJBE6.1d	3	0.464
	BC53-PJBE4.6c	4	174.921		BC53-PJBE6.1c	3	31.9966		BC53-PJBE4.6e	4	8.8795		BC53-PJBE6.1d	4	0.8719
	BC53-PJBE4.6c	4	180.266		BC53-PJBE6.1c	3	28.6557		BC53-PJBE4.6e	4	3.7096		BC53-PJBE6.1d	2	0.575
	BC53-PJBE4.6c	4	185.738		BC53-PJBE6.1c	3	34.4091		BC53-PJBE4.6e	4	10.2854		BC53-PJBE6.1d	4	1.1997
	BC53-PJBE4.6c	4	173.555		BC53-PJBE6.1c	3	19.9718		BC53-PJBE4.6e	4	7.9743		BC53-PJBE6.1d	2	0.4596
	BC53-PJBE4.6c	4	181.4		BC53-PJBE6.1c	3	24.388		BC53-PJBE4.6e	4	4.7192		BC53-PJBE6.1d	4	0.3498
	BC53-PJBE4.6c	4	167.541		BC53-PJBE6.1c	3	46.351		BC53-PJBE4.6e	4	3.1178		BC53-PJBE6.1d	4	0.6339
	BC53-PJBE4.6c	4	186.428		BC53-PJBE6.1c	3	47.5227		BC53-PJBE4.6e	4	10.2274		BC53-PJBE6.1d	2	0.8606
	BC53-PJBE4.6c	4	155.667		BC53-PJBE6.1c	3	32.0537		BC53-PJBE4.6e	4	22.0499		BC53-PJBE6.1d	4	1.018
	BC53-PJBE4.6c	4	181.783		BC53-PJBE6.1c	3	43.1835		BC53-PJBE4.6e	4	6.8937		BC53-PJBE6.1d	2	2.0339
	BC53-PJBE4.6c	4	173.765		BC53-PJBE6.1c	3	35.4551		BC53-PJBE4.6e	4	8.4943		BC53-PJBE6.1d	2	0.5746
	BC53-PJBE4.6c	4	191.545		BC53-PJBE6.1c	3	25.8495		BC53-PJBE4.6e	4	5.7037		BC53-PJBE6.1d	4	1.7658
	BC53-PJBE4.6c	4	179.809		BC53-PJBE6.1c	3	37.3872		BC53-PJBE4.6e	4	13.4279		BC53-PJBE6.1d	4	0.8592
	BC53-PJBE4.6c	4	185.577		BC53-PJBE6.1c	3	27.3775		BC53-PJBE4.6e	4	3.8214		BC53-PJBE6.1d	2	0.7317
	BC53-PJBE4.6c	4	180.012		BC53-PJBE6.1c	3	33.9719		BC53-PJBE4.6e	4	4.9867		BC53-PJBE6.1d	4	0.9004
	BC53-PJBE4.6c	4	169.128		BC53-PJBE6.1c	3	32.9979		BC53-PJBE4.6e	4	13.6447		BC53-PJBE6.1d	2	3.039
	BC53-PJBE4.6c	4	161.289		BC53-PJBE6.1c	3	25.181		BC53-PJBE4.6e	4	15.6287		BC53-PJBE6.1d	2	0.05386
	BC53-PJBE4.6c	4	174.999		BC53-PJBE6.1c	3	22.1497		BC53-PJBE4.6e	4	8.3496		BC53-PJBE6.1d	2	0.4457
	BC53-PJBE4.6c	4	186.754		BC53-PJBE6.1c	3	39.4948		BC53-PJBE4.6e	4	6.3459		BC53-PJBE6.1d	4	1.0904
	BC53-PJBE4.6c	4	158.496		BC53-PJBE6.1c	3	54.7609		BC53-PJBE4.6e	4	7.4713		BC53-PJBE6.1d	2	1.1981
	BC53-PJBE4.6c	4	173.357		BC53-PJBE6.1c	3	31.9524		BC53-PJBE4.6e	4	11.1566		BC53-PJBE6.1d	4	1.1612
	BC53-PJBE4.6c	4	192.842		BC53-PJBE6.1c	3	30.205		BC53-PJBE4.6e	4	8.655		BC53-PJBE6.1d	2	0.944
	BC53-PJBE4.6c	4	177.499		BC53-PJBE6.1c	3	23.2116		BC53-PJBE4.6e	4	6.1573		BC53-PJBE6.1d	4	1.4208
	BC53-PJBE4.6c	4	180.158		BC53-PJBE6.1c	3	31.906		BC53-PJBE4.6e	4	13.3559		BC53-PJBE6.1d	4	5.1389
	BC53-PJBE4.6c	4	187.089		BC53-PJBE6.1c	3	32.6824		BC53-PJBE4.6e	4	4.6832		BC53-PJBE6.1d	2	1.53
	BC53-PJBE4.6c	4	187.579		BC53-PJBE6.1c	3	30.1697		BC53-PJBE4.6e	4	12.2837		BC53-PJBE6.1d	4	0.5143
	BC53-PJBE4.6c	4	168.856		BC53-PJBE6.1c	3	55.2841		BC53-PJBE4.6e	4	3.2637		BC53-PJBE6.1d	2	1.4832
	BC53-PJBE4.6c	4	177.676		BC53-PJBE6.1c	3	43.3666		BC53-PJBE4.6e	4	9.2642		BC53-PJBE6.1d	4	3.1548
	BC53-PJBE4.6c	4	178.225		BC53-PJBE6.1c	3	38.6731		BC53-PJBE4.6e	4	5.681		BC53-PJBE6.1d	2	0.4645
	BC53-PJBE4.6c	4	171.386		BC53-PJBE6.1c	3	36.3075		BC53-PJBE4.6e	4	7.15		BC53-PJBE6.1d	2	0.6628
	BC53-PJBE4.6c	4	169.382		BC53-PJBE6.1c	3	20.442		BC53-PJBE4.6e	4	7.3696		BC53-PJBE6.1d	4	0.4949
	BC53-PJBE4.6c	4	187.62		BC53-PJBE6.1c	3	33.9275		BC53-PJBE4.6e	4	3.6472		BC53-PJBE6.1d	2	0.3981
	BC53-PJBE4.6c	4	175.047		BC53-PJBE6.1c	3	43.0169		BC53-PJBE4.6e	4	15.0974		BC53-PJBE6.1d	4	1.4131
	BC53-PJBE4.6c	4	185.21		BC53-PJBE6.1c	3	32.7513		BC53-PJBE4.6e	4	14.1389		BC53-PJBE6.1d	2	0.5219
	BC53-PJBE4.6c	4	171.038		BC53-PJBE6.1c	3	35.3755		BC53-PJBE4.6e	5	8.8147		BC53-PJBE6.1d	4	1.8964
	BC53-PJBE4.6c	4	171.564		BC53-PJBE6.1c	3	44.6303		BC53-PJBE4.6e	5	7.827		BC53-PJBE6.1d	4	0.8346
	BC53-PJBE4.6c	4	179.847		BC53-PJBE6.1c	3	38.131		BC53-PJBE4.6e	5	4.2491		BC53-PJBE6.1d	4	0.4494
	BC53-PJBE4.6c	4	183.59		BC53-PJBE6.1c	3	27.6948		BC53-PJBE4.6e	5	7.5959		BC53-PJBE6.1d	4	0.799
	BC53-PJBE4.6c	4	181.114		BC53-PJBE6.1c	3	36.8909		BC53-PJBE4.6e	5	9.6992		BC53-PJBE6.1d	2	1.086
	BC53-PJBE4.6c	4	168.078		BC53-PJBE6.1c	3	47.2685		BC53-PJBE4.6e	5	7.1709		BC53-PJBE6.1d	4	2.4135
	BC53-PJBE4.6c	4	185.553		BC53-PJBE6.1c	3	32.6912		BC53-PJBE4.6e	5	4.8311		BC53-PJBE6.1d	4	1.4331
	BC53-PJBE4.6c	4	170.302		BC53-PJBE6.1c	3	42.1127		BC53-PJBE4.6e	5	8.616		BC53-PJBE6.1d	2	0.8513
	BC53-PJBE4.6c	5	179.77		BC53-PJBE6.1c	3	30.5375		BC53-PJBE4.6e	5	4.405		BC53-PJBE6.1d	4	2.9121
	BC53-PJBE4.6c	5	185.066		BC53-PJBE6.1c	3	34.6291		BC53-PJBE4.6e	5	6.751		BC53-PJBE6.1d	2	2.1513
	BC53-PJBE4.6c	5	188.992		BC53-PJBE6.1c	3	24.4479		BC53-PJBE4.6e	5	8.461		BC53-PJBE6.1d	4	1.4827
	BC53-PJBE4.6c	5	180.354		BC53-PJBE6.1c	3	35.4175		BC53-PJBE4.6e	5	6.1183		BC53-PJBE6.1d	2	0.5662
	BC53-PJBE4.6c	5	167.3		BC53-PJBE6.1c	3	38.9304		BC53-PJBE4.6e	5	4.0598		BC53-PJBE6.1d	4	1.5372
	BC53-PJBE4.6c	5	176.529		BC53-PJBE6.1c	3	47.5613		BC53-PJBE4.6e	5	14.5711		BC53-PJBE6.1d	2	1.0526
	BC53-PJBE4.6c	5	174.814		BC53-PJBE6.1c	3	32.9326		BC53-PJBE4.6e	5	10.6796		BC53-PJBE6.1d	4	0.8042
	BC53-PJBE4.6c	5	161.751		BC53-PJBE6.1c	3	35.5438		BC53-PJBE4.6e	5	5.1836		BC53-PJBE6.1d	2	0.2512
	BC53-PJBE4.6c	5	166.144		BC53-PJBE6.1c	3	26.5287		BC53-PJBE4.6e	5	9.6815		BC53-PJBE6.1d	4	2.8514
	BC53-PJBE4.6c	5	176.269		BC53-PJBE6.1c	3	30.6439		BC53-PJBE4.6e	5	1.1874		BC53-PJBE6.1d	2	1.7525
	BC53-PJBE4.6c	5	168.136		BC53-PJBE6.1c	3	27.2529		BC53-PJBE4.6e	5	3.9589		BC53-PJBE6.1d	4	1.0998
	BC53-PJBE4.6c	5	169.897		BC53-PJBE6.1c	3	27.4951		BC53-PJBE4.6e	5	8.6682		BC53-PJBE6.1d	4	1.1419
	BC53-PJBE4.6c	5	175.941		BC53-PJBE6.1c	3	33.303		BC53-PJBE4.6e	5	13.9846		BC53-PJBE6.1d	4	0.3335
	BC53-PJBE4.6c	5	175.382		BC53-PJBE6.1c	3	41.148		BC53-PJBE4.6e	5	4.2254		BC53-PJBE6.1d	2	0.3886
	BC53-PJBE4.6c	5	180.409		BC53-PJBE6.1c	3	32.8414		BC53-PJBE4.6e	5	8.2899		BC53-PJBE6.1d	4	1.9121
	BC53-PJBE4.6c	5	163.835		BC53-PJBE6.1c	3	36.307		BC53-PJBE4.6e	5	4.9148		BC53-PJBE6.1d	2	0.518
	BC53-PJBE4.6c	5	167.782		BC53-PJBE6.1c	3	28.6709		BC53-PJBE4.6e	5	9.8108		BC53-PJBE6.1d	4	3.2726
	BC53-PJBE4.6c	5	175.596		BC53-PJBE6.1c	3	38.0405		BC53-PJBE4.6e	5	4.0833		BC53-PJBE6.1d	4	1.6525
	BC53-PJBE4.6c	5	183.272		BC53-PJBE6.1c	4	41.8174		BC53-PJBE4.6e	5	8.9501		BC53-PJBE6.1d	2	0.2731
	BC53-PJBE4.6c	5	164.26		BC53-PJBE6.1c	4	52.0559		BC53-PJBE4.6e	5	8.0822		BC53-PJBE6.1d	4	3.056
	BC53-PJBE4.6c	5	162.661		BC53-PJBE6.1c	4	49.0631		BC53-PJBE4.6e	5	0.996		BC53-PJBE6.1d	2	0.3688
	BC53-PJBE4.6c	5	177.073		BC53-PJBE6.1c	4	42.8533		BC53-PJBE4.6e	5	7.3751		BC53-PJBE6.1d	4	2.5816
	BC53-PJBE4.6c	5	181.729		BC53-PJBE6.1c	4	78.8704		BC53-PJBE4.6e	5	9.5955		BC53-PJBE6.1d	2	0.6061
	BC53-PJBE4.6c	5	166.512		BC53-PJBE6.1c	4	39.5003		BC53-PJBE4.6e	5	11.8341		BC53-PJBE6.1d	4	1.038
	BC53-PJBE4.6c	5	174.433		BC53-PJBE6.1c	4	47.7745		BC53-PJBE4.6e	5	4.4032		BC53-PJBE6.1d	2	1.3883
	BC53-PJBE4.6c	5	171.929		BC53-PJBE6.1c	4	24.535		BC53-PJBE4.6e	5	5.9552		BC53-PJBE6.1d	4	0.554
	BC53-PJBE4.6c	5	191.094		BC53-PJBE6.1c	4	29.7891		BC53-PJBE4.6e	5	5.226		BC53-PJBE6.1d	2	1.5249
	BC53-PJBE4.6c	5	166.939		BC53-PJBE6.1c	4	47.0994		BC53-PJBE4.6e	5	6.9294		BC53-PJBE6.1d	4	2.1906
	BC53-PJBE4.6c	5	173.782		BC53-PJBE6.1c	4	30.5291		BC53-PJBE4.6e	5	4.0323		BC53-PJBE6.1d	2	1.8641
	BC53-PJBE4.6c	5	179.845		BC53-PJBE6.1c	4	31.8556		BC53-PJBE4.6e	5	6.8894		BC53-PJBE6.1d	4	1.0763
	BC53-PJBE4.6c	5	160.448		BC53-PJBE6.1c	4	42.829		BC53-PJBE4.6e	5	8.3603		BC53-PJBE6.1d	2	0.623
	BC53-PJBE4.6c	5	176.047		BC53-PJBE6.1c	4	33.0707		BC53-PJBE4.6e	5	6.0047		BC53-PJBE6.1d	4	1.3376
	BC53-PJBE4.6c	5	167.423		BC53-PJBE6.1c	4	32.2866		BC53-PJBE4.6e	5	1.5205		BC53-PJBE6.1d	2	1.7743
	BC53-PJBE4.6c	5	168.089		BC53-PJBE6.1c	4	44.8241		BC53-PJBE4.6e	5	6.0422		BC53-PJBE6.1d	4	2.7023
	BC53-PJBE4.6c	5	164.568		BC53-PJBE6.1c	4	28.571		BC53-PJBE4.6e	5	7.1333		BC53-PJBE6.1d	2	0.2865
	BC53-PJBE4.6c	5	176.782		BC53-PJBE6.1c	4	35.5653		BC53-PJBE4.6e	5	4.6238		BC53-PJBE6.1d	2	0.2154
	BC53-PJBE4.6c	5	161.172		BC53-PJBE6.1c	4	26.9088		BC53-PJBE4.6e	5	7.7918		BC53-PJBE6.1d	4	1.3148
	BC53-PJBE4.6c	5	183.155		BC53-PJBE6.1c	4	65.6341		BC53-PJBE4.6e	5	10.9042		BC53-PJBE6.1d	2	1.4443
	BC53-PJBE4.6c	5	169.33		BC53-PJBE6.1c	4	33.7846		BC53-PJBE4.6e	5	4.365		BC53-PJBE6.1d	4	1.1371
	BC53-PJBE4.6c	5	165.333		BC53-PJBE6.1c	4	33.0324		BC53-PJBE4.6e	5	8.4358		BC53-PJBE6.1d	4	1.1878
	BC53-PJBE4.6c	5	169.53		BC53-PJBE6.1c	4	36.7046		BC53-PJBE4.6e	5	6.7814		BC53-PJBE6.1d	2	0.7077
	BC53-PJBE4.6c	5	169.126		BC53-PJBE6.1c	4	31.6877		BC53-PJBE4.6e	5	11.0913		BC53-PJBE6.1d	4	1.2034
	BC53-PJBE4.6c	5	181.421		BC53-PJBE6.1c	4	29.4534		BC53-PJBE4.6e	5	3.944		BC53-PJBE6.1d	4	1.3989
	BC53-PJBE4.6c	5	182.123		BC53-PJBE6.1c	4	35.1751		BC53-PJBE4.6e	5	11.9917		BC53-PJBE6.1d	2	0.63
	BC53-PJBE4.6c	5	174.79		BC53-PJBE6.1c	4	37.8326		BC53-PJBE4.6e	5	6.9302		BC53-PJBE6.1d	4	3.8481
	BC53-PJBE4.6c	5	162.877		BC53-PJBE6.1c	4	47.0625		BC53-PJBE4.6e	5	5.2431		BC53-PJBE6.1d	4	2.9363
	BC53-PJBE4.6c	5	153.728		BC53-PJBE6.1c	4	28.7513		BC53-PJBE4.6e	5	8.552		BC53-PJBE6.1d	2	0.8934
	BC53-PJBE4.6c	5	171.391		BC53-PJBE6.1c	4	53.8711		BC53-PJBE4.6e	5	8.8254		BC53-PJBE6.1d	2	0.8551
	BC53-PJBE4.6c	5	193.298		BC53-PJBE6.1c	4	42.878		BC53-PJBE4.6e	5	6.71		BC53-PJBE6.1d	2	0.2138
	BC53-PJBE4.6c	5	184.224		BC53-PJBE6.1c	4	41.2134		BC53-PJBE4.6e	5	8.3508		BC53-PJBE6.1d	4	0.794
	BC53-PJBE4.6c	5	173.189		BC53-PJBE6.1c	4	43.2086		BC53-PJBE4.6e	5	11.274		BC53-PJBE6.1d	2	2.1175
	BC53-PJBE4.6c	5	161.831		BC53-PJBE6.1c	4	30.3333		BC53-PJBE4.6e	5	6.2652		BC53-PJBE6.1d	2	0.9188
	BC53-PJBE4.6c	5	166.749		BC53-PJBE6.1c	4	50.7129		BC53-PJBE4.6e	5	7.3753		BC53-PJBE6.1d	4	2.6466
	BC53-PJBE4.6c	5	177.096		BC53-PJBE6.1c	4	44.2873		BC53-PJBE4.6e	5	8.6542		BC53-PJBE6.1d	4	0.5721
	BC53-PJBE4.6c	5	152.746		BC53-PJBE6.1c	4	34.4848		BC53-PJBE4.6e	5	10.2956		BC53-PJBE6.1d	2	0.7672
	BC53-PJBE4.6c	5	176.683		BC53-PJBE6.1c	4	46.8052		BC53-PJBE4.6e	5	18.3739		BC53-PJBE6.1d	2	2.8234
	BC53-PJBE4.6c	5	181.977		BC53-PJBE6.1c	4	55.3898		BC53-PJBE4.6e	5	5.1498		BC53-PJBE6.1d	4	0.8983
	BC53-PJBE4.6c	5	165.836		BC53-PJBE6.1c	4	25.8008		BC53-PJBE4.6e	3	9.839		BC53-PJBE6.1d	4	2.4746
	BC53-PJBE4.6c	5	164.506		BC53-PJBE6.1c	4	44.2323		BC53-PJBE4.6e	3	3.6403		BC53-PJBE6.1d	2	1.6565
	BC53-PJBE4.6c	5	159.102		BC53-PJBE6.1c	4	29.3454		BC53-PJBE4.6e	3	2.6927		BC53-PJBE6.1d	4	0.4101
	BC53-PJBE4.6c	5	164.624		BC53-PJBE6.1c	4	43.6737		BC53-PJBE4.6e	3	4.2924		BC53-PJBE6.1d	2	0.6585
	BC53-PJBE4.6c	5	182.089		BC53-PJBE6.1c	4	17.1571		BC53-PJBE4.6e	3	4.8822		BC53-PJBE6.1d	2	1.0085
	BC53-PJBE4.6c	5	175.793		BC53-PJBE6.1c	4	31.0465		BC53-PJBE4.6e	3	3.8389		BC53-PJBE6.1d	4	1.8381
	BC53-PJBE4.6c	5	174.728		BC53-PJBE6.1c	4	31.6355		BC53-PJBE4.6e	3	4.8119		BC53-PJBE6.1d	4	1.6193
	BC53-PJBE4.6c	5	170.073		BC53-PJBE6.1c	4	39.5634		BC53-PJBE4.6e	3	8.6611		BC53-PJBE6.1d	4	1.3028
	BC53-PJBE4.6c	5	168.821		BC53-PJBE6.1c	4	37.9691		BC53-PJBE4.6e	3	8.0561		BC53-PJBE6.1d	2	1.4797
	BC53-PJBE4.6c	5	170.584		BC53-PJBE6.1c	4	47.0139		BC53-PJBE4.6e	3	5.8744		BC53-PJBE6.1d	4	2.011
	BC53-PJBE4.6c	5	161.13		BC53-PJBE6.1c	4	26.826		BC53-PJBE4.6e	3	10.3706		BC53-PJBE6.1d	2	0.3915
	BC53-PJBE4.6c	5	171.619		BC53-PJBE6.1c	4	41.5372		BC53-PJBE4.6e	3	9.1685		BC53-PJBE6.1d	4	1.4569
	BC53-PJBE4.6c	5	172.554		BC53-PJBE6.1c	4	31.9818		BC53-PJBE4.6e	3	11.7874		BC53-PJBE6.1d	4	1.9169
	BC53-PJBE4.6c	5	167.694		BC53-PJBE6.1c	4	34.5919		BC53-PJBE4.6e	3	12.4872		BC53-PJBE6.1d	2	1.0118
	BC53-PJBE4.6c	5	178.126		BC53-PJBE6.1c	4	35.3508		BC53-PJBE4.6e	3	9.6013		BC53-PJBE6.1d	4	1.4009
	BC53-PJBE4.6c	5	164.245		BC53-PJBE6.1c	4	34.4367		BC53-PJBE4.6e	3	5.3206		BC53-PJBE6.1d	2	0.8766
	BC53-PJBE4.6c	5	178.736		BC53-PJBE6.1c	4	30.4799		BC53-PJBE4.6e	3	8.726		BC53-PJBE6.1d	4	0.9723
	BC53-PJBE4.6c	5	173.197		BC53-PJBE6.1c	4	46.016		BC53-PJBE4.6e	3	4.9927		BC53-PJBE6.1d	2	0.775
	BC53-PJBE4.6c	5	185.364		BC53-PJBE6.1c	4	31.4412		BC53-PJBE4.6e	3	8.7468		BC53-PJBE6.1d	4	1.2168
	BC53-PJBE4.6c	5	168.259		BC53-PJBE6.1c	4	32.2682		BC53-PJBE4.6e	3	8.3955		BC53-PJBE6.1d	4	0.6413
	BC53-PJBE4.6c	5	181.753		BC53-PJBE6.1c	4	28.9487		BC53-PJBE4.6e	3	3.9893		BC53-PJBE6.1d	2	0.9172
	BC53-PJBE4.6c	5	185.611		BC53-PJBE6.1c	4	45.3207		BC53-PJBE4.6e	3	6.5191		BC53-PJBE6.1d	4	1.3972
	BC53-PJBE4.6c	5	163.419		BC53-PJBE6.1c	4	58.2837		BC53-PJBE4.6e	3	2.6122		BC53-PJBE6.1d	4	3.1598
	BC53-PJBE4.6c	5	178.912		BC53-PJBE6.1c	4	50.1347		BC53-PJBE4.6e	3	4.7147		BC53-PJBE6.1d	2	1.2971
	BC53-PJBE4.6c	5	165.289		BC53-PJBE6.1c	4	27.1695		BC53-PJBE4.6e	3	3.5358		BC53-PJBE6.1d	4	1.9271
	BC53-PJBE4.6c	5	171.401		BC53-PJBE6.1c	4	44.3725		BC53-PJBE4.6e	3	3.7195		BC53-PJBE6.1d	4	0.9608
	BC53-PJBE4.6c	5	177.484		BC53-PJBE6.1c	4	33.3378		BC53-PJBE4.6e	3	5.5991		BC53-PJBE6.1d	4	0.5277
	BC53-PJBE4.6c	5	159.122		BC53-PJBE6.1c	4	25.8276		BC53-PJBE4.6e	3	4.6677		BC53-PJBE6.1d	2	0.5207
	BC53-PJBE4.6c	5	148.794		BC53-PJBE6.1c	4	30.7594		BC53-PJBE4.6e	3	4.9212		BC53-PJBE6.1d	4	2.1057
	BC53-PJBE4.6c	5	181.98		BC53-PJBE6.1c	4	29.9399		BC53-PJBE4.6e	3	6.9615		BC53-PJBE6.1d	4	2.7589
	BC53-PJBE4.6c	5	169.016		BC53-PJBE6.1c	4	32.222		BC53-PJBE4.6e	3	6.4397		BC53-PJBE6.1d	2	0.3349
	BC53-PJBE4.6c	5	175.515		BC53-PJBE6.1c	4	38.298		BC53-PJBE4.6e	3	7.1978		BC53-PJBE6.1d	4	2.5733
	BC53-PJBE4.6c	5	166.02		BC53-PJBE6.1c	4	48.9537		BC53-PJBE4.6e	3	2.7234		BC53-PJBE6.1d	2	0.8756
	BC53-PJBE4.6c	5	170.036		BC53-PJBE6.1c	4	48.5783		BC53-PJBE4.6e	3	4.6496		BC53-PJBE6.1d	2	0.1186
	BC53-PJBE4.6c	5	171.222		BC53-PJBE6.1c	4	32.2174		BC53-PJBE4.6e	3	6.528		BC53-PJBE6.1d	4	0.8054
	BC53-PJBE4.6c	5	176.781		BC53-PJBE6.1c	4	55.1875		BC53-PJBE4.6e	3	7.9112		BC53-PJBE6.1d	2	1.6287
	BC53-PJBE4.6c	5	155.421		BC53-PJBE6.1c	4	32.9333		BC53-PJBE4.6e	3	9.112		BC53-PJBE6.1d	4	1.6096
	BC53-PJBE4.6c	5	172.93		BC53-PJBE6.1c	4	38.628		BC53-PJBE4.6e	3	2.8241		BC53-PJBE6.1d	2	0.7057
	BC53-PJBE4.6c	5	167.343		BC53-PJBE6.1c	4	35.4731		BC53-PJBE4.6e	3	4.9068		BC53-PJBE6.1d	2	0.9713
	BC53-PJBE4.6c	5	174.557		BC53-PJBE6.1c	4	34.1073		BC53-PJBE4.6e	3	2.4884		BC53-PJBE6.1d	2	1.411
	BC53-PJBE4.6c	5	160.025		BC53-PJBE6.1c	4	33.7993		BC53-PJBE4.6e	3	2.1322		BC53-PJBE6.1d	4	1.3203
	BC53-PJBE4.6c	5	171.273		BC53-PJBE6.1c	4	45.876		BC53-PJBE4.6e	3	11.0591		BC53-PJBE6.1d	2	0.4243
	BC53-PJBE4.6c	5	175.424		BC53-PJBE6.1c	4	44.7931		BC53-PJBE4.6e	3	3.8832		BC53-PJBE6.1d	4	1.2699
	BC53-PJBE4.6c	5	177.767		BC53-PJBE6.1c	4	52.5789		BC53-PJBE4.6e	3	5.7043		BC53-PJBE6.1d	2	0.568
	BC53-PJBE4.6c	5	166.414		BC53-PJBE6.1c	4	39.6437		BC53-PJBE4.6e	3	5.8341		BC53-PJBE6.1d	2	1.0777
	BC53-PJBE4.6c	5	175.018		BC53-PJBE6.1c	4	33.8993		BC53-PJBE4.6e	3	7.4155		BC53-PJBE6.1d	4	0.7844
	BC53-PJBE4.6c	5	182.406		BC53-PJBE6.1c	4	29.953		BC53-PJBE4.6e	3	7.2945		BC53-PJBE6.1d	4	1.663
	BC53-PJBE4.6c	5	159.926		BC53-PJBE6.1c	4	43.6956		BC53-PJBE4.6e	3	3.8027		BC53-PJBE6.1d	2	1.1038
	BC53-PJBE4.6c	5	180.139		BC53-PJBE6.1c	4	53.7302		BC53-PJBE4.6e	3	6.5367		BC53-PJBE6.1d	4	0.2377
	BC53-PJBE4.6c	5	163.225		BC53-PJBE6.1c	4	37.5781		BC53-PJBE4.6e	3	1.729		BC53-PJBE6.1d	2	0.1609
	BC53-PJBE4.6c	5	167.005		BC53-PJBE6.1c	4	37.9363		BC53-PJBE4.6e	3	12.7213		BC53-PJBE6.1d	2	1.6019
	BC53-PJBE4.6c	5	179.322		BC53-PJBE6.1c	4	37.4306		BC53-PJBE4.6e	3	6.3787		BC53-PJBE6.1d	4	0.9733
	BC53-PJBE4.6c	5	161.583		BC53-PJBE6.1c	4	45.5657		BC53-PJBE4.6e	3	4.8594		BC53-PJBE6.1d	2	1.4243
	BC53-PJBE4.6c	5	172.416		BC53-PJBE6.1c	4	38.4358		BC53-PJBE4.6e	3	9.8184		BC53-PJBE6.1d	2	0.2967
	BC53-PJBE4.6c	5	170.491		BC53-PJBE6.1c	4	27.7416		BC53-PJBE4.6e	3	8.7785		BC53-PJBE6.1d	4	2.1128
	BC53-PJBE4.6c	5	168.941		BC53-PJBE6.1c	4	49.1555		BC53-PJBE4.6e	3	4.6634		BC53-PJBE6.1d	2	1.5875
	BC53-PJBE4.6c	5	176.042		BC53-PJBE6.1c	4	29.5877		BC53-PJBE4.6e	3	4.8777		BC53-PJBE6.1d	4	1.2721
	BC53-PJBE4.6c	1	193.218		BC53-PJBE6.1c	4	47.9594		BC53-PJBE4.6e	3	3.0098		BC53-PJBE6.1d	2	0.5745
	BC53-PJBE4.6c	1	185.954		BC53-PJBE6.1c	4	44.8887		BC53-PJBE4.6e	3	5.5243		BC53-PJBE6.1d	4	1.1112
	BC53-PJBE4.6c	1	182.679		BC53-PJBE6.1c	4	16.8897		BC53-PJBE4.6e	3	2.5132		BC53-PJBE6.1d	2	1.0839
	BC53-PJBE4.6c	1	178.552		BC53-PJBE6.1c	4	32.1234		BC53-PJBE4.6e	3	4.7165		BC53-PJBE6.1d	2	0.3957
	BC53-PJBE4.6c	1	189.029		BC53-PJBE6.1c	4	41.5655		BC53-PJBE4.6e	3	3.8651		BC53-PJBE6.1d	4	1.391
	BC53-PJBE4.6c	1	178.373		BC53-PJBE6.1c	4	54.0825		BC53-PJBE4.6e	3	4.1227		BC53-PJBE6.1d	2	0.3783
	BC53-PJBE4.6c	1	203.669		BC53-PJBE6.1c	4	42.6772		BC53-PJBE4.6e	3	3.8788		BC53-PJBE6.1d	4	2.7367
	BC53-PJBE4.6c	1	197.379		BC53-PJBE6.1c	4	43.6643		BC53-PJBE4.6e	3	4.2677		BC53-PJBE6.1d	2	0.7857
	BC53-PJBE4.6c	1	185.806		BC53-PJBE6.1c	4	40.8011		BC53-PJBE4.6e	3	4.4379		BC53-PJBE6.1d	2	0.1586
	BC53-PJBE4.6c	1	173.992		BC53-PJBE6.1c	4	26.4667		BC53-PJBE4.6e	3	5.2019		BC53-PJBE6.1d	2	1.2744
	BC53-PJBE4.6c	1	137.255		BC53-PJBE6.1c	5	23.4646		BC53-PJBE4.6e	3	2.4723		BC53-PJBE6.1d	4	1.3773
	BC53-PJBE4.6c	1	186.322		BC53-PJBE6.1c	5	29.4827		BC53-PJBE4.6e	3	2.7102		BC53-PJBE6.1d	2	0.2096
	BC53-PJBE4.6c	1	172.614		BC53-PJBE6.1c	5	22.5411		BC53-PJBE4.6e	3	3.8969		BC53-PJBE6.1d	4	1.2694
	BC53-PJBE4.6c	1	181.258		BC53-PJBE6.1c	5	26.9318		BC53-PJBE4.6e	3	2.7782		BC53-PJBE6.1d	4	0.7687
	BC53-PJBE4.6c	1	163.963		BC53-PJBE6.1c	5	38.0024		BC53-PJBE4.6e	3	10.463		BC53-PJBE6.1d	4	0.6528
	BC53-PJBE4.6c	1	168.285		BC53-PJBE6.1c	5	38.8434		BC53-PJBE4.6e	3	1.3588		BC53-PJBE6.1d	2	0.2959
	BC53-PJBE4.6c	1	181.882		BC53-PJBE6.1c	5	39.8934		BC53-PJBE4.6e	3	2.132		BC53-PJBE6.1d	4	1.5557
	BC53-PJBE4.6c	1	184.245		BC53-PJBE6.1c	5	27.4688		BC53-PJBE4.6e	3	6.3398		BC53-PJBE6.1d	4	0.7896
	BC53-PJBE4.6c	1	186.785		BC53-PJBE6.1c	5	43.5542		BC53-PJBE4.6e	3	6.3634		BC53-PJBE6.1d	4	0.9311
	BC53-PJBE4.6c	1	193.018		BC53-PJBE6.1c	5	21.879		BC53-PJBE4.6e	3	2.4042		BC53-PJBE6.1d	4	1.1413
	BC53-PJBE4.6c	1	174.203		BC53-PJBE6.1c	5	29.4016		BC53-PJBE4.6e	3	1.6241		BC53-PJBE6.1d	2	0.2703
	BC53-PJBE4.6c	1	187.448		BC53-PJBE6.1c	5	25.8205		BC53-PJBE4.6e	3	2.102		BC53-PJBE6.1d	2	0.5193
	BC53-PJBE4.6c	1	168.036		BC53-PJBE6.1c	5	26.7153		BC53-PJBE4.6e	3	2.9784		BC53-PJBE6.1d	4	1.6113
	BC53-PJBE4.6c	1	172.643		BC53-PJBE6.1c	5	38.0263		BC53-PJBE4.6e	3	4.0322		BC53-PJBE6.1d	4	0.8745
	BC53-PJBE4.6c	1	185.037		BC53-PJBE6.1c	5	25.6166		BC53-PJBE4.6e	3	2.6525		BC53-PJBE6.1d	4	0.2514
	BC53-PJBE4.6c	1	170.206		BC53-PJBE6.1c	5	24.1645		BC53-PJBE4.6e	3	4.4992		BC53-PJBE6.1d	2	0.1847
	BC53-PJBE4.6c	1	171.831		BC53-PJBE6.1c	5	33.9852		BC53-PJBE4.6e	3	3.7984		BC53-PJBE6.1d	2	1.4917
	BC53-PJBE4.6c	1	186.743		BC53-PJBE6.1c	5	33.3573		BC53-PJBE4.6e	3	3.3929		BC53-PJBE6.1d	4	0.9755
	BC53-PJBE4.6c	1	179.87		BC53-PJBE6.1c	5	24.8446		BC53-PJBE4.6e	3	4.979		BC53-PJBE6.1d	2	0.06271
	BC53-PJBE4.6c	1	178.812		BC53-PJBE6.1c	5	25.2394		BC53-PJBE4.6e	3	3.8495		BC53-PJBE6.1d	4	2.1156
	BC53-PJBE4.6c	1	171.845		BC53-PJBE6.1c	5	20.3216		BC53-PJBE4.6e	3	1.6949		BC53-PJBE6.1d	4	0.6612
	BC53-PJBE4.6c	1	180.085		BC53-PJBE6.1c	5	34.2518		BC53-PJBE4.6e	3	1.8772		BC53-PJBE6.1d	2	0.9932
	BC53-PJBE4.6c	1	156.856		BC53-PJBE6.1c	5	38.7349		BC53-PJBE4.6e	3	4.2473		BC53-PJBE6.1d	2	0.3965
	BC53-PJBE4.6c	1	170.831		BC53-PJBE6.1c	5	26.0518		BC53-PJBE4.6e	3	6.474		BC53-PJBE6.1d	4	2.3087
	BC53-PJBE4.6c	1	169.542		BC53-PJBE6.1c	5	39.7291		BC53-PJBE4.6e	3	8.5339		BC53-PJBE6.1d	2	0.3481
	BC53-PJBE4.6c	1	160.252		BC53-PJBE6.1c	5	35.0732		BC53-PJBE4.6e	3	10.376		BC53-PJBE6.1d	4	1.1055
	BC53-PJBE4.6c	1	182.758		BC53-PJBE6.1c	5	27.5719		BC53-PJBE4.6e	3	1.8287		BC53-PJBE6.1d	2	0.4867
	BC53-PJBE4.6c	1	182.828		BC53-PJBE6.1c	5	25.4319		BC53-PJBE4.6e	3	6.9761		BC53-PJBE6.1d	2	0.8132
	BC53-PJBE4.6c	1	163.674		BC53-PJBE6.1c	5	30.9177		BC53-PJBE4.6e	3	3.3319		BC53-PJBE6.1d	2	0.2308
	BC53-PJBE4.6c	1	147.359		BC53-PJBE6.1c	5	24.7325		BC53-PJBE4.6e	3	4.4946		BC53-PJBE6.1d	2	0.7321
	BC53-PJBE4.6c	1	182.936		BC53-PJBE6.1c	5	32.9653		BC53-PJBE4.6e	3	3.7403		BC53-PJBE6.1d	2	3.1932
	BC53-PJBE4.6c	1	190.866		BC53-PJBE6.1c	5	29.4559		BC53-PJBE4.6e	3	8.5196		BC53-PJBE6.1d	2	0.8028
	BC53-PJBE4.6c	1	176.034		BC53-PJBE6.1c	5	31.362		BC53-PJBE4.6e	3	2.2888		BC53-PJBE6.1d	2	0.614
	BC53-PJBE4.6c	1	164.469		BC53-PJBE6.1c	5	27.8513		BC53-PJBE4.6e	3	3.6341		BC53-PJBE6.1d	2	0.5221
	BC53-PJBE4.6c	1	171.395		BC53-PJBE6.1c	5	32.8451		BC53-PJBE4.6e	3	5.5066		BC53-PJBE6.1d	2	0.6028
	BC53-PJBE4.6c	1	166.437		BC53-PJBE6.1c	5	25.3621		BC53-PJBE4.6e	3	7.7232		BC53-PJBE6.1d	2	0.7336
	BC53-PJBE4.6c	1	192.879		BC53-PJBE6.1c	5	30.6391		BC53-PJBE4.6e	3	4.8672		BC53-PJBE6.1d	4	0.8919
	BC53-PJBE4.6c	1	184.221		BC53-PJBE6.1c	5	46.4272		BC53-PJBE4.6e	3	4.2653		BC53-PJBE6.1d	2	0.899
	BC53-PJBE4.6c	1	181.657		BC53-PJBE6.1c	5	43.6761		BC53-PJBE4.6e	3	1.869		BC53-PJBE6.1d	4	2.7963
	BC53-PJBE4.6c	1	175.748		BC53-PJBE6.1c	5	38.6278		BC53-PJBE4.6e	4	15.9978		BC53-PJBE6.1d	4	1.3928
	BC53-PJBE4.6c	1	181.724		BC53-PJBE6.1c	5	16.7005		BC53-PJBE4.6e	4	8.3297		BC53-PJBE6.1d	4	0.8946
	BC53-PJBE4.6c	1	182.656		BC53-PJBE6.1c	5	28.6002		BC53-PJBE4.6e	4	8.5702		BC53-PJBE6.1d	2	0.7034
	BC53-PJBE4.6c	1	186.153		BC53-PJBE6.1c	5	27.8035		BC53-PJBE4.6e	4	4.3411		BC53-PJBE6.1d	4	0.1973
	BC53-PJBE4.6c	1	170.494		BC53-PJBE6.1c	5	40.6307		BC53-PJBE4.6e	4	5.2892		BC53-PJBE6.1d	2	1.0324
	BC53-PJBE4.6c	1	178.087		BC53-PJBE6.1c	5	30.8801		BC53-PJBE4.6e	4	6.8461		BC53-PJBE6.1d	2	0.02165
	BC53-PJBE4.6c	1	183.403		BC53-PJBE6.1c	5	37.5508		BC53-PJBE4.6e	4	6.9971		BC53-PJBE6.1d	4	1.3402
	BC53-PJBE4.6c	1	186.358		BC53-PJBE6.1c	5	24.3189		BC53-PJBE4.6e	4	7.4924		BC53-PJBE6.1d	2	1.4352
	BC53-PJBE4.6c	1	171.43		BC53-PJBE6.1c	5	33.7892		BC53-PJBE4.6e	4	9.476		BC53-PJBE6.1d	4	1.6883
	BC53-PJBE4.6c	1	182.949		BC53-PJBE6.1c	5	24.7942		BC53-PJBE4.6e	4	8.9345		BC53-PJBE6.1d	4	0.4077
	BC53-PJBE4.6c	1	180.732		BC53-PJBE6.1c	5	33.4144		BC53-PJBE4.6e	4	9.8202		BC53-PJBE6.1d	4	1.5806
	BC53-PJBE4.6c	1	149.898		BC53-PJBE6.1c	5	23.8319		BC53-PJBE4.6e	4	7.399		BC53-PJBE6.1d	4	1.0115
	BC53-PJBE4.6c	1	184.23		BC53-PJBE6.1c	5	22.358		BC53-PJBE4.6e	4	8.1187		BC53-PJBE6.1d	2	0.2957
	BC53-PJBE4.6c	1	183.266		BC53-PJBE6.1c	5	36.0334		BC53-PJBE4.6e	4	5.6629		BC53-PJBE6.1d	4	0.2682
	BC53-PJBE4.6c	1	181.779		BC53-PJBE6.1c	5	32.4444		BC53-PJBE4.6e	4	5.5711		BC53-PJBE6.1d	2	1.3213
	BC53-PJBE4.6c	1	160.587		BC53-PJBE6.1c	5	24.9793		BC53-PJBE4.6e	4	5.9924		BC53-PJBE6.1d	2	0.1032
	BC53-PJBE4.6c	1	184.066		BC53-PJBE6.1c	5	27.1317		BC53-PJBE4.6e	4	11.1453		BC53-PJBE6.1d	2	0.2739
	BC53-PJBE4.6c	1	173.101		BC53-PJBE6.1c	5	37.4391		BC53-PJBE4.6e	4	5.6123		BC53-PJBE6.1d	2	0.9902
	BC53-PJBE4.6c	1	154.121		BC53-PJBE6.1c	5	25.0685		BC53-PJBE4.6e	4	14.289		BC53-PJBE6.1d	2	1.2649
	BC53-PJBE4.6c	1	185.329		BC53-PJBE6.1c	5	27.9579		BC53-PJBE4.6e	4	14.5721		BC53-PJBE6.1d	2	1.3485
	BC53-PJBE4.6c	1	146.736		BC53-PJBE6.1c	5	38.6394		BC53-PJBE4.6e	4	6.8299		BC53-PJBE6.1d	2	1.5299
	BC53-PJBE4.6c	1	182.542		BC53-PJBE6.1c	5	27.0381		BC53-PJBE4.6e	4	5.8328		BC53-PJBE6.1d	4	0.09196
	BC53-PJBE4.6c	1	173.47		BC53-PJBE6.1c	5	27.079		BC53-PJBE4.6e	4	10.7681		BC53-PJBE6.1d	2	0.2867
	BC53-PJBE4.6c	1	185.124		BC53-PJBE6.1c	5	37.0491		BC53-PJBE4.6e	4	7.3271		BC53-PJBE6.1d	2	0.3534
	BC53-PJBE4.6c	1	175.004		BC53-PJBE6.1c	5	31.1567		BC53-PJBE4.6e	4	6.7407		BC53-PJBE6.1d	2	1.2051
	BC53-PJBE4.6c	1	183.209		BC53-PJBE6.1c	5	27.1546		BC53-PJBE4.6e	4	5.639		BC53-PJBE6.1d	2	0.525
	BC53-PJBE4.6c	1	178.956		BC53-PJBE6.1c	5	26.0644		BC53-PJBE4.6e	4	9.2999		BC53-PJBE6.1d	4	0.7815
	BC53-PJBE4.6c	1	140.429		BC53-PJBE6.1c	5	26.4864		BC53-PJBE4.6e	4	5.8482		BC53-PJBE6.1d	4	1.4868
	BC53-PJBE4.6c	1	187.569		BC53-PJBE6.1c	5	22.1127		BC53-PJBE4.6e	4	6.658		BC53-PJBE6.1d	4	1.3278
	BC53-PJBE4.6c	1	183.929		BC53-PJBE6.1c	5	30.7828		BC53-PJBE4.6e	4	10.1621		BC53-PJBE6.1d	4	0.5161
	BC53-PJBE4.6c	1	145.767		BC53-PJBE6.1c	5	20.7571		BC53-PJBE4.6e	4	7.0783		BC53-PJBE6.1d	4	0.615
	BC53-PJBE4.6c	1	168.839		BC53-PJBE6.1c	5	24.8696		BC53-PJBE4.6e	4	6.1899		BC53-PJBE6.1d	4	0.7072
	BC53-PJBE4.6c	1	160.175		BC53-PJBE6.1c	5	34.5956		BC53-PJBE4.6e	4	6.3092		BC53-PJBE6.1d	2	0.8935
	BC53-PJBE4.6c	1	188.711		BC53-PJBE6.1c	5	22.5293		BC53-PJBE4.6e	4	5.1911		BC53-PJBE6.1d	4	0.9871
	BC53-PJBE4.6c	1	127.641		BC53-PJBE6.1c	5	24.1423		BC53-PJBE4.6e	4	10.5892		BC53-PJBE6.1d	4	2.358
	BC53-PJBE4.6c	1	177.633		BC53-PJBE6.1c	5	24.135		BC53-PJBE4.6e	4	6.9629		BC53-PJBE6.1d	4	0.682
	BC53-PJBE4.6c	1	180.801		BC53-PJBE6.1c	5	24.3158		BC53-PJBE4.6e	4	3.8247		BC53-PJBE6.1d	2	1.2311
	BC53-PJBE4.6c	1	150.159		BC53-PJBE6.1c	3	35.3629		BC53-PJBE4.6e	4	7.3564		BC53-PJBE6.1d	4	0.7291
	BC53-PJBE4.6c	1	151.876		BC53-PJBE6.1c	3	45.5571		BC53-PJBE4.6e	4	4.7731		BC53-PJBE6.1d	2	1.712
	BC53-PJBE4.6c	1	162.097		BC53-PJBE6.1c	3	28.6181		BC53-PJBE4.6e	4	5.6848		BC53-PJBE6.1d	2	1.712
	BC53-PJBE4.6c	1	157.438		BC53-PJBE6.1c	3	30.924		BC53-PJBE4.6e	4	5.3148		BC53-PJBE6.1d	4	1.3343
	BC53-PJBE4.6c	1	155.379		BC53-PJBE6.1c	3	37.7582		BC53-PJBE4.6e	4	3.4752		BC53-PJBE6.1d	5	4.4849
	BC53-PJBE4.6c	2	174.203		BC53-PJBE6.1c	3	33.7334		BC53-PJBE4.6e	4	4.5874		BC53-PJBE6.1d	5	2.2008
	BC53-PJBE4.6c	2	181.923		BC53-PJBE6.1c	3	23.9174		BC53-PJBE4.6e	4	4.8258		BC53-PJBE6.1d	5	3.486
	BC53-PJBE4.6c	2	164.968		BC53-PJBE6.1c	3	49.4433		BC53-PJBE4.6e	4	8.6978		BC53-PJBE6.1d	5	1.4558
	BC53-PJBE4.6c	2	184.369		BC53-PJBE6.1c	3	43.5168		BC53-PJBE4.6e	4	9.3195		BC53-PJBE6.1d	5	1.3266
	BC53-PJBE4.6c	2	180.901		BC53-PJBE6.1c	3	39.4897		BC53-PJBE4.6e	4	9.5182		BC53-PJBE6.1d	5	1.7259
	BC53-PJBE4.6c	2	173.647		BC53-PJBE6.1c	3	31.0985		BC53-PJBE4.6e	4	4.6928		BC53-PJBE6.1d	5	2.8602
	BC53-PJBE4.6c	2	180.51		BC53-PJBE6.1c	3	27.6079		BC53-PJBE4.6e	4	6.1754		BC53-PJBE6.1d	5	1.158
	BC53-PJBE4.6c	2	152.105		BC53-PJBE6.1c	3	35.8917		BC53-PJBE4.6e	4	5.3151		BC53-PJBE6.1d	5	0.8157
	BC53-PJBE4.6c	2	180.951		BC53-PJBE6.1c	3	28.8215		BC53-PJBE4.6e	4	9.7553		BC53-PJBE6.1d	5	5.989
	BC53-PJBE4.6c	2	193.183		BC53-PJBE6.1c	3	28.5293		BC53-PJBE4.6e	4	7.2512		BC53-PJBE6.1d	5	5.1304
	BC53-PJBE4.6c	2	179.283		BC53-PJBE6.1c	3	32.0094		BC53-PJBE4.6e	4	7.6474		BC53-PJBE6.1d	5	2.8071
	BC53-PJBE4.6c	2	188.438		BC53-PJBE6.1c	3	40.5729		BC53-PJBE4.6e	4	4.2855		BC53-PJBE6.1d	5	1.6629
	BC53-PJBE4.6c	2	180.611		BC53-PJBE6.1c	3	36.4657		BC53-PJBE4.6e	4	6.6845		BC53-PJBE6.1d	5	3.311
	BC53-PJBE4.6c	2	178.115		BC53-PJBE6.1c	3	15.6813		BC53-PJBE4.6e	4	18.9933		BC53-PJBE6.1d	5	3.5228
	BC53-PJBE4.6c	2	174.349		BC53-PJBE6.1c	3	26.2312		BC53-PJBE4.6e	4	8.6582		BC53-PJBE6.1d	5	2.4435
	BC53-PJBE4.6c	2	190.332		BC53-PJBE6.1c	3	30.8519		BC53-PJBE4.6e	4	6.7901		BC53-PJBE6.1d	5	3.6241
	BC53-PJBE4.6c	2	182.654		BC53-PJBE6.1c	3	27.3984		BC53-PJBE4.6e	4	5.205		BC53-PJBE6.1d	5	0.6406
	BC53-PJBE4.6c	2	189.914		BC53-PJBE6.1c	3	31.7613		BC53-PJBE4.6e	4	6.5207		BC53-PJBE6.1d	5	9.59
	BC53-PJBE4.6c	2	175.779		BC53-PJBE6.1c	3	38.7104		BC53-PJBE4.6e	4	4.9234		BC53-PJBE6.1d	5	1.6843
	BC53-PJBE4.6c	2	171.959		BC53-PJBE6.1c	3	19.9509		BC53-PJBE4.6e	4	4.9916		BC53-PJBE6.1d	5	6.0396
	BC53-PJBE4.6c	2	172.633		BC53-PJBE6.1c	3	30.5203		BC53-PJBE4.6e	4	8.6279		BC53-PJBE6.1d	5	5.3635
	BC53-PJBE4.6c	2	180.645		BC53-PJBE6.1c	3	40.9032		BC53-PJBE4.6e	4	8.6921		BC53-PJBE6.1d	5	4.9207
	BC53-PJBE4.6c	2	177.118		BC53-PJBE6.1c	3	24.0681		BC53-PJBE4.6e	4	5.6022		BC53-PJBE6.1d	5	1.9624
	BC53-PJBE4.6c	2	174.752		BC53-PJBE6.1c	3	31.6326		BC53-PJBE4.6e	4	4.8338		BC53-PJBE6.1d	5	3.0143
	BC53-PJBE4.6c	2	181.708		BC53-PJBE6.1c	3	26.2078		BC53-PJBE4.6e	4	5.9558		BC53-PJBE6.1d	5	4.4796
	BC53-PJBE4.6c	2	170.389		BC53-PJBE6.1c	3	54.3626		BC53-PJBE4.6e	4	7.2806		BC53-PJBE6.1d	5	0.9479
	BC53-PJBE4.6c	2	172.696		BC53-PJBE6.1c	3	32.8199		BC53-PJBE4.6e	4	3.8298		BC53-PJBE6.1d	5	3.6559
	BC53-PJBE4.6c	2	169.038		BC53-PJBE6.1c	3	40.9975		BC53-PJBE4.6e	4	12.3262		BC53-PJBE6.1d	5	1.8741
	BC53-PJBE4.6c	2	167.925		BC53-PJBE6.1c	3	41.4528		BC53-PJBE4.6e	4	9.7854		BC53-PJBE6.1d	5	4.2305
	BC53-PJBE4.6c	2	147.207		BC53-PJBE6.1c	3	23.4297		BC53-PJBE4.6e	4	5.0745		BC53-PJBE6.1d	5	0.6141
	BC53-PJBE4.6c	2	182.201		BC53-PJBE6.1c	3	36.3554		BC53-PJBE4.6e	4	1.9834		BC53-PJBE6.1d	5	2.7248
	BC53-PJBE4.6c	2	168.159		BC53-PJBE6.1c	3	58.0976		BC53-PJBE4.6e	4	6.6704		BC53-PJBE6.1d	5	3.2107
	BC53-PJBE4.6c	2	176.743		BC53-PJBE6.1c	3	34.3882		BC53-PJBE4.6e	4	7.0567		BC53-PJBE6.1d	5	1.2391
	BC53-PJBE4.6c	2	173.171		BC53-PJBE6.1c	3	23.2476		BC53-PJBE4.6e	4	4.1193		BC53-PJBE6.1d	5	2.2845
	BC53-PJBE4.6c	2	165.966		BC53-PJBE6.1c	3	44.7148		BC53-PJBE4.6e	4	9.7586		BC53-PJBE6.1d	5	2.2624
	BC53-PJBE4.6c	2	175.925		BC53-PJBE6.1c	3	28.4462		BC53-PJBE4.6e	4	6.7593		BC53-PJBE6.1d	5	3.4896
	BC53-PJBE4.6c	2	169.918		BC53-PJBE6.1c	3	35.0062		BC53-PJBE4.6e	4	5.0085		BC53-PJBE6.1d	5	8.7157
	BC53-PJBE4.6c	2	179.476		BC53-PJBE6.1c	3	27.1314		BC53-PJBE4.6e	4	12.31		BC53-PJBE6.1d	5	4.2261
	BC53-PJBE4.6c	2	188.868		BC53-PJBE6.1c	3	31.5999		BC53-PJBE4.6e	4	11.3544		BC53-PJBE6.1d	5	1.279
	BC53-PJBE4.6c	2	181.957		BC53-PJBE6.1c	3	30.7728		BC53-PJBE4.6e	4	4.8006		BC53-PJBE6.1d	5	3.5238
	BC53-PJBE4.6c	2	173.43		BC53-PJBE6.1c	3	37.1106		BC53-PJBE4.6e	4	4.7734		BC53-PJBE6.1d	5	3.7094
	BC53-PJBE4.6c	2	193.595		BC53-PJBE6.1c	3	34.0624		BC53-PJBE4.6e	4	6.8141		BC53-PJBE6.1d	5	1.472
	BC53-PJBE4.6c	2	158.295		BC53-PJBE6.1c	3	28.8658		BC53-PJBE4.6e	4	4.1427		BC53-PJBE6.1d	5	2.2
	BC53-PJBE4.6c	2	191.072		BC53-PJBE6.1c	3	23.4045		BC53-PJBE4.6e	4	3.8864		BC53-PJBE6.1d	5	3.2812
	BC53-PJBE4.6c	2	176.77		BC53-PJBE6.1c	3	23.8419		BC53-PJBE4.6e	4	4.5126		BC53-PJBE6.1d	5	4.2536
	BC53-PJBE4.6c	2	187.379		BC53-PJBE6.1c	3	32.5473		BC53-PJBE4.6e	4	6.7133		BC53-PJBE6.1d	5	2.4142
	BC53-PJBE4.6c	2	185.342		BC53-PJBE6.1c	3	55.4936		BC53-PJBE4.6e	4	5.0185		BC53-PJBE6.1d	5	4.4409
	BC53-PJBE4.6c	2	180.353		BC53-PJBE6.1c	3	44.6537		BC53-PJBE4.6e	4	10.317		BC53-PJBE6.1d	5	2.6882
	BC53-PJBE4.6c	2	178.371		BC53-PJBE6.1c	3	28.971		BC53-PJBE4.6e	4	7.7154		BC53-PJBE6.1d	5	5.4995
	BC53-PJBE4.6c	2	187.017		BC53-PJBE6.1c	3	10.9654		BC53-PJBE4.6e	4	3.5844		BC53-PJBE6.1d	5	1.6158
	BC53-PJBE4.6c	2	192.35		BC53-PJBE6.1c	3	29.1035		BC53-PJBE4.6e	4	3.3167		BC53-PJBE6.1d	5	1.6811
	BC53-PJBE4.6c	2	164.783		BC53-PJBE6.1c	3	28.5677		BC53-PJBE4.6e	4	12.0025		BC53-PJBE6.1d	5	4.4921
	BC53-PJBE4.6c	2	177.741		BC53-PJBE6.1c	3	29.9795		BC53-PJBE4.6e	4	11.5484		BC53-PJBE6.1d	5	2.0842
	BC53-PJBE4.6c	2	184.086		BC53-PJBE6.1c	3	44.4563		BC53-PJBE4.6e	4	6.2602		BC53-PJBE6.1d	5	3.0585
	BC53-PJBE4.6c	2	183.672		BC53-PJBE6.1c	3	37.0377		BC53-PJBE4.6e	4	2.6552		BC53-PJBE6.1d	5	3.1627
	BC53-PJBE4.6c	2	194.978		BC53-PJBE6.1c	3	38.1573		BC53-PJBE4.6e	4	6.5055		BC53-PJBE6.1d	5	1.9185
	BC53-PJBE4.6c	2	174.846		BC53-PJBE6.1c	3	35.5984		BC53-PJBE4.6e	4	10.052		BC53-PJBE6.1d	5	3.6587
	BC53-PJBE4.6c	2	170.114		BC53-PJBE6.1c	3	27.8603		BC53-PJBE4.6e	4	4.5272		BC53-PJBE6.1d	5	1.9159
	BC53-PJBE4.6c	2	188.549		BC53-PJBE6.1c	3	45.5308		BC53-PJBE4.6e	4	8.0853		BC53-PJBE6.1d	5	1.371
	BC53-PJBE4.6c	2	181.902		BC53-PJBE6.1c	3	34.0563		BC53-PJBE4.6e	4	8.4335		BC53-PJBE6.1d	5	3.4321
	BC53-PJBE4.6c	2	188.761		BC53-PJBE6.1c	3	36.5167		BC53-PJBE4.6e	4	5.4523		BC53-PJBE6.1d	5	1.8587
	BC53-PJBE4.6c	2	175.598		BC53-PJBE6.1c	3	36.5818		BC53-PJBE4.6e	4	7.7638		BC53-PJBE6.1d	5	1.3274
	BC53-PJBE4.6c	2	182.278		BC53-PJBE6.1c	3	37.756		BC53-PJBE4.6e	4	7.086		BC53-PJBE6.1d	5	3.4496
	BC53-PJBE4.6c	2	166.925		BC53-PJBE6.1c	3	21.5403		BC53-PJBE4.6e	4	5.6323		BC53-PJBE6.1d	5	9.0411
	BC53-PJBE4.6c	2	188.779		BC53-PJBE6.1c	3	31.1604		BC53-PJBE4.6e	4	10.3149		BC53-PJBE6.1d	5	1.2419
	BC53-PJBE4.6c	2	176.69		BC53-PJBE6.1c	3	22.9733		BC53-PJBE4.6e	4	2.7726		BC53-PJBE6.1d	5	2.925
	BC53-PJBE4.6c	2	172.79		BC53-PJBE6.1c	3	45.2527		BC53-PJBE4.6e	4	7.6385		BC53-PJBE6.1d	5	6.0314
	BC53-PJBE4.6c	2	176.955		BC53-PJBE6.1c	3	26.3552		BC53-PJBE4.6e	4	3.4994		BC53-PJBE6.1d	5	2.4923
	BC53-PJBE4.6c	2	179.662		BC53-PJBE6.1c	3	47.4158		BC53-PJBE4.6e	4	3.2957		BC53-PJBE6.1d	5	1.3429
	BC53-PJBE4.6c	2	173.42		BC53-PJBE6.1c	3	29.7399		BC53-PJBE4.6e	4	7.5094		BC53-PJBE6.1d	5	3.5937
	BC53-PJBE4.6c	2	191.318		BC53-PJBE6.1c	3	36.7415		BC53-PJBE4.6e	4	6.4791		BC53-PJBE6.1d	5	0.9279
	BC53-PJBE4.6c	2	145.494		BC53-PJBE6.1c	3	45.398		BC53-PJBE4.6e	4	11.2961		BC53-PJBE6.1d	5	4.3143
	BC53-PJBE4.6c	2	183.97		BC53-PJBE6.1c	3	36.0769		BC53-PJBE4.6e	4	4.4779		BC53-PJBE6.1d	5	2.1294
	BC53-PJBE4.6c	2	180.246		BC53-PJBE6.1c	3	25.1608		BC53-PJBE4.6e	4	7.8848		BC53-PJBE6.1d	5	3.0942
	BC53-PJBE4.6c	2	177.608		BC53-PJBE6.1c	3	32.2565		BC53-PJBE4.6e	4	5.1399		BC53-PJBE6.1d	5	2.3275
	BC53-PJBE4.6c	2	181.085		BC53-PJBE6.1c	3	37.1737		BC53-PJBE4.6e	4	1.746		BC53-PJBE6.1d	5	2.3716
	BC53-PJBE4.6c	2	181.541		BC53-PJBE6.1c	3	30.0084		BC53-PJBE4.6e	4	7.1176		BC53-PJBE6.1d	5	4.0487
	BC53-PJBE4.6c	2	185.701		BC53-PJBE6.1c	3	21.689		BC53-PJBE4.6e	4	3.7128		BC53-PJBE6.1d	5	5.5447
	BC53-PJBE4.6c	2	172.164		BC53-PJBE6.1c	3	24.6216		BC53-PJBE4.6e	4	3.3455		BC53-PJBE6.1d	5	6.795
	BC53-PJBE4.6c	2	155		BC53-PJBE6.1c	3	30.6775		BC53-PJBE4.6e	4	3.4219		BC53-PJBE6.1d	5	2.0199
	BC53-PJBE4.6c	2	158.026		BC53-PJBE6.1c	3	28.4099		BC53-PJBE4.6e	4	6.0474		BC53-PJBE6.1d	5	5.3982
	BC53-PJBE4.6c	2	169.756		BC53-PJBE6.1c	3	38.9558		BC53-PJBE4.6e	5	4.9739		BC53-PJBE6.1d	5	2.9153
	BC53-PJBE4.6c	2	172.952		BC53-PJBE6.1c	3	43.7773		BC53-PJBE4.6e	5	4.445		BC53-PJBE6.1d	5	4.4219
	BC53-PJBE4.6c	2	182.793		BC53-PJBE6.1c	3	40.3559		BC53-PJBE4.6e	5	4.6999		BC53-PJBE6.1d	5	2.4378
	BC53-PJBE4.6c	2	189.023		BC53-PJBE6.1c	3	32.4931		BC53-PJBE4.6e	5	5.1234		BC53-PJBE6.1d	5	2.7441
	BC53-PJBE4.6c	2	167.397		BC53-PJBE6.1c	3	35.4505		BC53-PJBE4.6e	5	9.4013		BC53-PJBE6.1d	5	2.1856
	BC53-PJBE4.6c	2	177.794		BC53-PJBE6.1c	3	36.5026		BC53-PJBE4.6e	5	10.1965		BC53-PJBE6.1d	5	3.061
	BC53-PJBE4.6c	2	163.111		BC53-PJBE6.1c	3	36.3407		BC53-PJBE4.6e	5	1.4011		BC53-PJBE6.1d	5	2.0092
	BC53-PJBE4.6c	2	136.969		BC53-PJBE6.1c	3	44.6856		BC53-PJBE4.6e	5	7.5042		BC53-PJBE6.1d	5	2.5375
	BC53-PJBE4.6c	2	166.759		BC53-PJBE6.1c	3	37.2803		BC53-PJBE4.6e	5	7.8305		BC53-PJBE6.1d	5	3.5122
	BC53-PJBE4.6c	2	154.373		BC53-PJBE6.1c	3	31.979		BC53-PJBE4.6e	5	9.7875		BC53-PJBE6.1d	5	2.8271
	BC53-PJBE4.6c	2	178.751		BC53-PJBE6.1c	3	30.0508		BC53-PJBE4.6e	5	7.8555		BC53-PJBE6.1d	5	2.5284
	BC53-PJBE4.6c	2	175.687		BC53-PJBE6.1c	3	37.5524		BC53-PJBE4.6e	5	8.5503		BC53-PJBE6.1d	5	2.6986
	BC53-PJBE4.6c	2	177.469		BC53-PJBE6.1c	3	33.2219		BC53-PJBE4.6e	5	6.936		BC53-PJBE6.1d	5	2.445
	BC53-PJBE4.6c	2	187.813		BC53-PJBE6.1c	3	54.9425		BC53-PJBE4.6e	5	6.6064		BC53-PJBE6.1d	5	2.1628
	BC53-PJBE4.6c	2	170.071		BC53-PJBE6.1c	3	44.4592		BC53-PJBE4.6e	5	6.2429		BC53-PJBE6.1d	5	1.5594
	BC53-PJBE4.6c	3	170.137		BC53-PJBE6.1c	3	27.9346		BC53-PJBE4.6e	5	3.0635		BC53-PJBE6.1d	5	3.3331
	BC53-PJBE4.6c	3	184.528		BC53-PJBE6.1c	3	24.2949		BC53-PJBE4.6e	5	6.1199		BC53-PJBE6.1d	5	0.5322
	BC53-PJBE4.6c	3	111.688		BC53-PJBE6.1c	3	31.8489		BC53-PJBE4.6e	5	3.609		BC53-PJBE6.1d	5	0.9433
	BC53-PJBE4.6c	3	186.441		BC53-PJBE6.1c	3	41.5392		BC53-PJBE4.6e	5	3.8666		BC53-PJBE6.1d	5	3.7441
	BC53-PJBE4.6c	3	161.097		BC53-PJBE6.1c	3	37.6877		BC53-PJBE4.6e	5	4.2804		BC53-PJBE6.1d	5	0.1645
	BC53-PJBE4.6c	3	162.923		BC53-PJBE6.1c	3	26.4626		BC53-PJBE4.6e	5	8.6574		BC53-PJBE6.1d	5	0.6545
	BC53-PJBE4.6c	3	174.765		BC53-PJBE6.1c	3	27.9444		BC53-PJBE4.6e	5	6.6083		BC53-PJBE6.1d	5	0.5258
	BC53-PJBE4.6c	3	164.008		BC53-PJBE6.1c	3	39.5795		BC53-PJBE4.6e	5	12.1672		BC53-PJBE6.1d	5	0.5174
	BC53-PJBE4.6c	3	163.286		BC53-PJBE6.1c	3	32.994		BC53-PJBE4.6e	5	8.3155		BC53-PJBE6.1d	5	6.3103
	BC53-PJBE4.6c	3	167.378		BC53-PJBE6.1c	3	31.8514		BC53-PJBE4.6e	5	9.9837		BC53-PJBE6.1d	5	4.3098
	BC53-PJBE4.6c	3	175.541		BC53-PJBE6.1c	3	33.2049		BC53-PJBE4.6e	5	4.1862		BC53-PJBE6.1d	5	2.7975
	BC53-PJBE4.6c	3	173.088		BC53-PJBE6.1c	3	34.7167		BC53-PJBE4.6e	5	7.4924		BC53-PJBE6.1d	5	0.3592
	BC53-PJBE4.6c	3	166.815		BC53-PJBE6.1c	3	30.074		BC53-PJBE4.6e	5	3.123		BC53-PJBE6.1d	5	3.1796
	BC53-PJBE4.6c	3	178.762		BC53-PJBE6.1c	3	18.5242		BC53-PJBE4.6e	5	4.8938		BC53-PJBE6.1d	5	1.2604
	BC53-PJBE4.6c	3	169.41		BC53-PJBE6.1c	3	31.8866		BC53-PJBE4.6e	5	3.2739		BC53-PJBE6.1d	5	2.0767
	BC53-PJBE4.6c	3	166.212		BC53-PJBE6.1c	3	25.8026		BC53-PJBE4.6e	5	6.0634		BC53-PJBE6.1d	5	4.3288
	BC53-PJBE4.6c	3	163.45		BC53-PJBE6.1c	3	25.8076		BC53-PJBE4.6e	5	8.572		BC53-PJBE6.1d	5	1.3133
	BC53-PJBE4.6c	3	173.676		BC53-PJBE6.1c	4	19.5532		BC53-PJBE4.6e	5	2.2834		BC53-PJBE6.1d	5	2.1991
	BC53-PJBE4.6c	3	145.906		BC53-PJBE6.1c	4	39.756		BC53-PJBE4.6e	5	8.193		BC53-PJBE6.1d	5	1.0005
	BC53-PJBE4.6c	3	138.116		BC53-PJBE6.1c	4	26.9375		BC53-PJBE4.6e	5	4.0465		BC53-PJBE6.1d	5	0.2822
	BC53-PJBE4.6c	3	119.963		BC53-PJBE6.1c	4	31.2548		BC53-PJBE4.6e	5	7.3597		BC53-PJBE6.1d	5	4.2719
	BC53-PJBE4.6c	4	180.954		BC53-PJBE6.1c	4	29.3189		BC53-PJBE4.6e	5	6.0508		BC53-PJBE6.1d	5	1.3935
	BC53-PJBE4.6c	4	184.485		BC53-PJBE6.1c	4	41.7985		BC53-PJBE4.6e	5	4.0847		BC53-PJBE6.1d	5	1.5101
	BC53-PJBE4.6c	4	179.19		BC53-PJBE6.1c	4	32.5443		BC53-PJBE4.6e	5	5.0851		BC53-PJBE6.1d	5	1.5706
	BC53-PJBE4.6c	4	189.635		BC53-PJBE6.1c	4	25.5437		BC53-PJBE4.6e	5	7.1224		BC53-PJBE6.1d	5	1.7869
	BC53-PJBE4.6c	4	170.012		BC53-PJBE6.1c	4	48.5052		BC53-PJBE4.6e	5	7.9405		BC53-PJBE6.1e	1	1.0497
	BC53-PJBE4.6c	4	168.52		BC53-PJBE6.1c	4	42.8568		BC53-PJBE4.6e	5	7.8336		BC53-PJBE6.1e	1	1.0043
	BC53-PJBE4.6c	4	183.416		BC53-PJBE6.1c	4	40.7811		BC53-PJBE4.6e	5	5.9386		BC53-PJBE6.1e	1	0.2685
	BC53-PJBE4.6c	4	174.372		BC53-PJBE6.1c	4	43.5261		BC53-PJBE4.6e	5	8.4723		BC53-PJBE6.1e	1	0.2564
	BC53-PJBE4.6c	4	177.781		BC53-PJBE6.1c	4	31.4258		BC53-PJBE4.6e	5	6.4169		BC53-PJBE6.1e	1	0.5007
	BC53-PJBE4.6c	4	161.254		BC53-PJBE6.1c	4	32.8233		BC53-PJBE4.6e	5	4.9652		BC53-PJBE6.1e	1	0.9532
	BC53-PJBE4.6c	4	151.295		BC53-PJBE6.1c	4	22.4284		BC53-PJBE4.6e	5	4.3363		BC53-PJBE6.1e	1	0.1495
	BC53-PJBE4.6c	4	182.933		BC53-PJBE6.1c	4	35.3578		BC53-PJBE4.6e	5	9.2558		BC53-PJBE6.1e	1	1.0786
	BC53-PJBE4.6c	4	171.648		BC53-PJBE6.1c	4	20.8375		BC53-PJBE4.6e	5	10.8723		BC53-PJBE6.1e	1	0.4042
	BC53-PJBE4.6c	4	182.408		BC53-PJBE6.1c	4	26.0313		BC53-PJBE4.6e	5	4.3946		BC53-PJBE6.1e	1	0.05815
	BC53-PJBE4.6c	4	179.479		BC53-PJBE6.1c	4	39.8226		BC53-PJBE4.6e	5	6.0503		BC53-PJBE6.1e	1	0.5902
	BC53-PJBE4.6c	4	158.405		BC53-PJBE6.1c	4	48.3142		BC53-PJBE4.6e	5	8.2231		BC53-PJBE6.1e	1	0.2178
	BC53-PJBE4.6c	4	188.616		BC53-PJBE6.1c	4	29.7033		BC53-PJBE4.6e	5	8.9753		BC53-PJBE6.1e	1	0.6897
	BC53-PJBE4.6c	4	173.403		BC53-PJBE6.1c	4	47.5827		BC53-PJBE4.6e	5	4.2386		BC53-PJBE6.1e	1	0.05315
	BC53-PJBE4.6c	4	179.377		BC53-PJBE6.1c	4	49.3226		BC53-PJBE4.6e	5	8.7443		BC53-PJBE6.1e	1	0.3437
	BC53-PJBE4.6c	4	139.691		BC53-PJBE6.1c	4	22.919		BC53-PJBE4.6e	5	12.8022		BC53-PJBE6.1e	1	0.03491
	BC53-PJBE4.6c	4	188.469		BC53-PJBE6.1c	4	25.2379		BC53-PJBE4.6e	5	7.9763		BC53-PJBE6.1e	1	0.3613
	BC53-PJBE4.6c	4	180.681		BC53-PJBE6.1c	4	19.8758		BC53-PJBE4.6e	5	7.7618		BC53-PJBE6.1e	1	0.5272
	BC53-PJBE4.6c	4	165.415		BC53-PJBE6.1c	4	27.762		BC53-PJBE4.6e	5	8.01		BC53-PJBE6.1e	1	0.573
	BC53-PJBE4.6c	4	169.757		BC53-PJBE6.1c	4	42.9456		BC53-PJBE4.6e	5	5.2		BC53-PJBE6.1e	1	0.972
	BC53-PJBE4.6c	4	171.819		BC53-PJBE6.1c	4	29.5613		BC53-PJBE4.6e	5	3.736		BC53-PJBE6.1e	1	0.9712
	BC53-PJBE4.6c	4	184.583		BC53-PJBE6.1c	4	21.4987		BC53-PJBE4.6e	5	4.1165		BC53-PJBE6.1e	1	0.1252
	BC53-PJBE4.6c	4	158.884		BC53-PJBE6.1c	4	21.0093		BC53-PJBE4.6e	5	3.3934		BC53-PJBE6.1e	1	1.1595
	BC53-PJBE4.6c	4	177.903		BC53-PJBE6.1c	4	40.9982		BC53-PJBE4.6e	5	2.3009		BC53-PJBE6.1e	1	0.2281
	BC53-PJBE4.6c	4	149.706		BC53-PJBE6.1c	4	37.118		BC53-PJBE4.6e	5	14.4401		BC53-PJBE6.1e	1	1.4584
	BC53-PJBE4.6c	4	178.048		BC53-PJBE6.1c	4	52.2611		BC53-PJBE4.6e	5	5.5586		BC53-PJBE6.1e	1	0.2978
	BC53-PJBE4.6c	4	183.711		BC53-PJBE6.1c	4	24.6539		BC53-PJBE4.6e	5	5.6021		BC53-PJBE6.1e	1	0.1041
	BC53-PJBE4.6c	4	167.77		BC53-PJBE6.1c	4	38.5475		BC53-PJBE4.6e	5	12.916		BC53-PJBE6.1e	1	0.9212
	BC53-PJBE4.6c	4	181.172		BC53-PJBE6.1c	4	50.8027		BC53-PJBE4.6e	5	9.0155		BC53-PJBE6.1e	1	0.4967
	BC53-PJBE4.6c	4	183.532		BC53-PJBE6.1c	4	29.4466		BC53-PJBE4.6e	5	6.8219		BC53-PJBE6.1e	1	0.3771
	BC53-PJBE4.6c	4	147.383		BC53-PJBE6.1c	4	33.5131		BC53-PJBE4.6e	5	4.9415		BC53-PJBE6.1e	1	0.4833
	BC53-PJBE4.6c	4	180.978		BC53-PJBE6.1c	4	45.1856		BC53-PJBE4.6e	5	2.2542		BC53-PJBE6.1e	1	0.3247
	BC53-PJBE4.6c	4	158.21		BC53-PJBE6.1c	4	35.7585		BC53-PJBE4.6e	5	4.9296		BC53-PJBE6.1e	1	2.2553
	BC53-PJBE4.6c	4	178.612		BC53-PJBE6.1c	4	41.6699		BC53-PJBE4.6e	5	4.0802		BC53-PJBE6.1e	1	0.2407
	BC53-PJBE4.6c	4	168.911		BC53-PJBE6.1c	4	38.7172		BC53-PJBE4.6e	5	7.1863		BC53-PJBE6.1e	1	0.06119
	BC53-PJBE4.6c	4	182.773		BC53-PJBE6.1c	4	26.4335		BC53-PJBE4.6e	5	7.5585		BC53-PJBE6.1e	1	0.908
	BC53-PJBE4.6c	4	181.393		BC53-PJBE6.1c	4	43.3355		BC53-PJBE4.6e	5	5.0208		BC53-PJBE6.1e	1	0.1915
	BC53-PJBE4.6c	4	190.356		BC53-PJBE6.1c	4	51.1394		BC53-PJBE4.6e	5	5.4766		BC53-PJBE6.1e	1	0.7526
	BC53-PJBE4.6c	4	171.373		BC53-PJBE6.1c	4	27.0813		BC53-PJBE4.6e	5	3.2801		BC53-PJBE6.1e	1	0.3072
	BC53-PJBE4.6c	4	170.839		BC53-PJBE6.1c	4	48.6984		BC53-PJBE4.6e	5	6.4086		BC53-PJBE6.1e	1	1.2625
	BC53-PJBE4.6c	4	171.988		BC53-PJBE6.1c	4	25.8223		BC53-PJBE4.6e	5	4.261		BC53-PJBE6.1e	1	0.789
	BC53-PJBE4.6c	4	161.5		BC53-PJBE6.1c	4	37.0786		BC53-PJBE4.6e	5	4.1979		BC53-PJBE6.1e	1	0.05764
	BC53-PJBE4.6c	4	185.56		BC53-PJBE6.1c	4	23.3925		BC53-PJBE4.6e	5	3.5682		BC53-PJBE6.1e	1	1.08
	BC53-PJBE4.6c	4	179.372		BC53-PJBE6.1c	4	28.1745		BC53-PJBE4.6e	5	7.805		BC53-PJBE6.1e	1	0.2363
	BC53-PJBE4.6c	4	150.105		BC53-PJBE6.1c	4	34.1395		BC53-PJBE4.6e	5	3.1405		BC53-PJBE6.1e	1	0.1245
	BC53-PJBE4.6c	4	173.214		BC53-PJBE6.1c	4	41.6277		BC53-PJBE4.6e	5	7.6035		BC53-PJBE6.1e	1	0.8101
	BC53-PJBE4.6c	4	181.533		BC53-PJBE6.1c	4	55.2963		BC53-PJBE4.6e	5	5.6176		BC53-PJBE6.1e	1	2.2694
	BC53-PJBE4.6c	4	118.837		BC53-PJBE6.1c	4	26.7745		BC53-PJBE4.6e	5	2.1214		BC53-PJBE6.1e	1	0.3282
	BC53-PJBE4.6c	4	177.149		BC53-PJBE6.1c	4	20.4166		BC53-PJBE4.6e	5	6.2817		BC53-PJBE6.1e	1	0.1828
	BC53-PJBE4.6c	4	162.372		BC53-PJBE6.1c	4	41.193		BC53-PJBE4.6e	5	3.7953		BC53-PJBE6.1e	1	1.1531
	BC53-PJBE4.6c	4	164.923		BC53-PJBE6.1c	4	34.2575		BC53-PJBE4.6e	5	6.3565		BC53-PJBE6.1e	1	1.1151
	BC53-PJBE4.6c	4	126.548		BC53-PJBE6.1c	4	44.4636		BC53-PJBE4.6e	5	3.8487		BC53-PJBE6.1e	1	0.8888
	BC53-PJBE4.6c	4	187.025		BC53-PJBE6.1c	4	46.6825		BC53-PJBE4.6g	1	3.0803		BC53-PJBE6.1e	1	0.9545
	BC53-PJBE4.6c	4	143.24		BC53-PJBE6.1c	4	50.2436		BC53-PJBE4.6g	1	2.3604		BC53-PJBE6.1e	1	0.1028
	BC53-PJBE4.6c	4	177.298		BC53-PJBE6.1c	4	71.7877		BC53-PJBE4.6g	1	2.0485		BC53-PJBE6.1e	1	0.1366
	BC53-PJBE4.6c	4	176.466		BC53-PJBE6.1c	4	29.9965		BC53-PJBE4.6g	1	6.5521		BC53-PJBE6.1e	1	0.1171
	BC53-PJBE4.6c	4	187.707		BC53-PJBE6.1c	4	38.6104		BC53-PJBE4.6g	1	1.7245		BC53-PJBE6.1e	1	0.1908
	BC53-PJBE4.6c	4	180.29		BC53-PJBE6.1c	4	25.948		BC53-PJBE4.6g	1	4.2758		BC53-PJBE6.1e	1	0.0234
	BC53-PJBE4.6c	4	142.104		BC53-PJBE6.1c	4	21.4158		BC53-PJBE4.6g	1	5.7758		BC53-PJBE6.1e	1	0.2583
	BC53-PJBE4.6c	4	170.376		BC53-PJBE6.1c	4	20.556		BC53-PJBE4.6g	1	2.8821		BC53-PJBE6.1e	1	0.1169
	BC53-PJBE4.6c	4	178.278		BC53-PJBE6.1c	4	26.2959		BC53-PJBE4.6g	1	14.3949		BC53-PJBE6.1e	1	0.1151
	BC53-PJBE4.6c	4	162.487		BC53-PJBE6.1c	4	34.9573		BC53-PJBE4.6g	1	2.8229		BC53-PJBE6.1e	1	1.1981
	BC53-PJBE4.6c	4	120.29		BC53-PJBE6.1c	4	29.7625		BC53-PJBE4.6g	1	15.4825		BC53-PJBE6.1e	1	0.4477
	BC53-PJBE4.6c	4	169.022		BC53-PJBE6.1c	4	59.9139		BC53-PJBE4.6g	1	5.0998		BC53-PJBE6.1e	1	0.5587
	BC53-PJBE4.6c	4	187.621		BC53-PJBE6.1c	4	44.595		BC53-PJBE4.6g	1	2.8692		BC53-PJBE6.1e	1	0.05778
	BC53-PJBE4.6c	4	169.965		BC53-PJBE6.1c	4	34.3413		BC53-PJBE4.6g	1	5.2141		BC53-PJBE6.1e	1	0.182
	BC53-PJBE4.6c	4	122.799		BC53-PJBE6.1c	4	24.7964		BC53-PJBE4.6g	1	2.4858		BC53-PJBE6.1e	1	0.524
	BC53-PJBE4.6c	4	158.292		BC53-PJBE6.1c	4	69.2869		BC53-PJBE4.6g	1	3.9221		BC53-PJBE6.1e	1	0.3516
	BC53-PJBE4.6c	4	182.893		BC53-PJBE6.1c	4	27.0479		BC53-PJBE4.6g	1	2.7969		BC53-PJBE6.1e	1	0.6755
	BC53-PJBE4.6c	5	153.984		BC53-PJBE6.1c	4	30.7235		BC53-PJBE4.6g	1	8.4728		BC53-PJBE6.1e	1	1.0357
	BC53-PJBE4.6c	5	152.502		BC53-PJBE6.1c	4	45.8415		BC53-PJBE4.6g	1	3.5276		BC53-PJBE6.1e	1	0.07684
	BC53-PJBE4.6c	5	154.295		BC53-PJBE6.1c	4	39.2639		BC53-PJBE4.6g	1	10.5214		BC53-PJBE6.1e	1	0.1384
	BC53-PJBE4.6c	5	168.194		BC53-PJBE6.1c	4	14.8709		BC53-PJBE4.6g	1	7.575		BC53-PJBE6.1e	1	0.6771
	BC53-PJBE4.6c	5	166.345		BC53-PJBE6.1c	4	32.3959		BC53-PJBE4.6g	1	7.9356		BC53-PJBE6.1e	1	0.3341
	BC53-PJBE4.6c	5	155.78		BC53-PJBE6.1c	4	36.6845		BC53-PJBE4.6g	1	5.3584		BC53-PJBE6.1e	1	0.2615
	BC53-PJBE4.6c	5	160.132		BC53-PJBE6.1c	4	31.025		BC53-PJBE4.6g	1	2.7444		BC53-PJBE6.1e	1	0.2559
	BC53-PJBE4.6c	5	170.146		BC53-PJBE6.1c	5	33.4551		BC53-PJBE4.6g	1	2.7441		BC53-PJBE6.1e	1	0.1639
	BC53-PJBE4.6c	5	165.117		BC53-PJBE6.1c	5	20.4823		BC53-PJBE4.6g	1	3.5842		BC53-PJBE6.1e	1	0.1561
	BC53-PJBE4.6c	5	120.566		BC53-PJBE6.1c	5	40.2498		BC53-PJBE4.6g	1	8.7729		BC53-PJBE6.1e	1	1.238
	BC53-PJBE4.6c	5	154.343		BC53-PJBE6.1c	5	45.6145		BC53-PJBE4.6g	1	2.2292		BC53-PJBE6.1e	1	0.3421
	BC53-PJBE4.6c	5	151.934		BC53-PJBE6.1c	5	21.3224		BC53-PJBE4.6g	1	2.9452		BC53-PJBE6.1e	1	0.3903
	BC53-PJBE4.6c	5	138.424		BC53-PJBE6.1c	5	46.8517		BC53-PJBE4.6g	1	2.6394		BC53-PJBE6.1e	1	0.2835
	BC53-PJBE4.6c	5	103.246		BC53-PJBE6.1c	5	18.3128		BC53-PJBE4.6g	1	4.7454		BC53-PJBE6.1e	1	0.3589
	BC53-PJBE4.6c	5	152.64		BC53-PJBE6.1c	5	21.3127		BC53-PJBE4.6g	1	4.3013		BC53-PJBE6.1e	1	1.4178
	BC53-PJBE4.6c	5	166.702		BC53-PJBE6.1c	5	19.1316		BC53-PJBE4.6g	1	7.8196		BC53-PJBE6.1e	1	0.2664
	BC53-PJBE4.6c	5	170.716		BC53-PJBE6.1c	5	21.1833		BC53-PJBE4.6g	1	6.1435		BC53-PJBE6.1e	2	0.2577
	BC53-PJBE4.6c	5	148.942		BC53-PJBE6.1c	5	17.9764		BC53-PJBE4.6g	1	2.0272		BC53-PJBE6.1e	2	0.3312
	BC53-PJBE4.6c	5	176.088		BC53-PJBE6.1c	5	19.0861		BC53-PJBE4.6g	1	3.378		BC53-PJBE6.1e	2	0.6748
	BC53-PJBE4.6c	5	172.454		BC53-PJBE6.1c	5	41.7924		BC53-PJBE4.6g	1	4.6487		BC53-PJBE6.1e	2	0.6984
	BC53-PJBE4.6c	5	193.959		BC53-PJBE6.1c	5	61.3876		BC53-PJBE4.6g	1	4.8843		BC53-PJBE6.1e	2	0.4788
	BC53-PJBE4.6c	5	189.624		BC53-PJBE6.1c	5	24.9332		BC53-PJBE4.6g	1	8.4633		BC53-PJBE6.1e	2	0.7546
	BC53-PJBE4.6c	5	165.604		BC53-PJBE6.1c	5	38.6161		BC53-PJBE4.6g	1	5.6495		BC53-PJBE6.1e	2	0.4899
	BC53-PJBE4.6c	5	161.894		BC53-PJBE6.1c	5	20.3957		BC53-PJBE4.6g	1	4.6562		BC53-PJBE6.1e	2	0.2902
	BC53-PJBE4.6c	5	184.347		BC53-PJBE6.1c	5	17.2097		BC53-PJBE4.6g	1	3.9168		BC53-PJBE6.1e	2	1.1575
	BC53-PJBE4.6c	5	191.169		BC53-PJBE6.1c	5	18.2225		BC53-PJBE4.6g	1	3.3713		BC53-PJBE6.1e	2	0.8609
	BC53-PJBE4.6c	5	156.113		BC53-PJBE6.1c	5	17.6777		BC53-PJBE4.6g	1	8.4613		BC53-PJBE6.1e	2	0.3116
	BC53-PJBE4.6c	5	151.457		BC53-PJBE6.1c	5	23.1625		BC53-PJBE4.6g	1	9.238		BC53-PJBE6.1e	2	0.7455
	BC53-PJBE4.6c	5	159.256		BC53-PJBE6.1c	5	21.1845		BC53-PJBE4.6g	1	10.0379		BC53-PJBE6.1e	2	0.7496
	BC53-PJBE4.6c	5	168.619		BC53-PJBE6.1c	5	31.5139		BC53-PJBE4.6g	1	9.9547		BC53-PJBE6.1e	2	0.2293
	BC53-PJBE4.6c	5	170.294		BC53-PJBE6.1c	5	23.2312		BC53-PJBE4.6g	1	6.4131		BC53-PJBE6.1e	2	0.932
	BC53-PJBE4.6c	5	165.262		BC53-PJBE6.1c	5	15.9707		BC53-PJBE4.6g	1	3.7459		BC53-PJBE6.1e	2	1.5336
	BC53-PJBE4.6c	5	167.421		BC53-PJBE6.1c	5	21.2968		BC53-PJBE4.6g	1	3.321		BC53-PJBE6.1e	2	0.8636
	BC53-PJBE4.6c	5	177.256		BC53-PJBE6.1c	5	25.1033		BC53-PJBE4.6g	1	6.1308		BC53-PJBE6.1e	2	0.3363
	BC53-PJBE4.6c	5	177.942		BC53-PJBE6.1c	5	21.6937		BC53-PJBE4.6g	1	5.4912		BC53-PJBE6.1e	2	0.256
	BC53-PJBE4.6c	5	132.893		BC53-PJBE6.1c	5	33.3761		BC53-PJBE4.6g	1	4.8738		BC53-PJBE6.1e	2	0.5459
	BC53-PJBE4.6c	5	133.349		BC53-PJBE6.1c	5	34.6369		BC53-PJBE4.6g	1	4.9885		BC53-PJBE6.1e	2	0.08599
	BC53-PJBE4.6c	5	149.232		BC53-PJBE6.1c	5	17.2904		BC53-PJBE4.6g	1	7.7871		BC53-PJBE6.1e	2	0.4043
	BC53-PJBE4.6c	5	170.45		BC53-PJBE6.1c	5	32.1173		BC53-PJBE4.6g	1	3.0459		BC53-PJBE6.1e	2	0.2798
	BC53-PJBE4.6c	5	170.648		BC53-PJBE6.1c	5	16.9321		BC53-PJBE4.6g	1	2.5168		BC53-PJBE6.1e	2	0.6056
	BC53-PJBE4.6c	5	94.6925		BC53-PJBE6.1c	5	16.8763		BC53-PJBE4.6g	1	3.4522		BC53-PJBE6.1e	2	0.3034
	BC53-PJBE4.6c	5	180.959		BC53-PJBE6.1c	5	23.212		BC53-PJBE4.6g	1	3.7273		BC53-PJBE6.1e	2	0.7146
	BC53-PJBE4.6c	5	177.373		BC53-PJBE6.1c	5	24.3074		BC53-PJBE4.6g	1	3.2073		BC53-PJBE6.1e	2	0.9131
	BC53-PJBE4.6c	5	190.955		BC53-PJBE6.1c	5	22.1325		BC53-PJBE4.6g	1	4.2665		BC53-PJBE6.1e	2	0.9598
	BC53-PJBE4.6c	5	178.879		BC53-PJBE6.1c	5	13.5707		BC53-PJBE4.6g	1	10.2101		BC53-PJBE6.1e	2	1.2204
	BC53-PJBE4.6c	5	162.144		BC53-PJBE6.1c	5	11.8661		BC53-PJBE4.6g	1	5.7701		BC53-PJBE6.1e	2	2.8291
	BC53-PJBE4.6c	5	185.26		BC53-PJBE6.1c	5	17.6494		BC53-PJBE4.6g	2	2.5864		BC53-PJBE6.1e	2	0.6113
	BC53-PJBE4.6c	5	117.604		BC53-PJBE6.1c	5	36.0484		BC53-PJBE4.6g	2	6.3394		BC53-PJBE6.1e	2	0.6197
	BC53-PJBE4.6c	5	158.262		BC53-PJBE6.1c	5	10.2576		BC53-PJBE4.6g	2	2.8008		BC53-PJBE6.1e	2	0.4949
	BC53-PJBE4.6c	5	164.879		BC53-PJBE6.1c	5	24.367		BC53-PJBE4.6g	2	2.5314		BC53-PJBE6.1e	2	1.8681
	BC53-PJBE4.6c	5	165.626		BC53-PJBE6.1c	5	15.2727		BC53-PJBE4.6g	2	7.6194		BC53-PJBE6.1e	2	0.4015
	BC53-PJBE4.6c	5	146.812		BC53-PJBE6.1c	5	34.104		BC53-PJBE4.6g	2	3.3218		BC53-PJBE6.1e	2	0.931
	BC53-PJBE4.6c	5	180.552		BC53-PJBE6.1c	5	20.4303		BC53-PJBE4.6g	2	3.0831		BC53-PJBE6.1e	2	1.0497
	BC53-PJBE4.6d	1	186.721		BC53-PJBE6.1c	5	32.9423		BC53-PJBE4.6g	2	2.8064		BC53-PJBE6.1e	2	0.7947
	BC53-PJBE4.6d	1	190.169		BC53-PJBE6.1c	5	17.3126		BC53-PJBE4.6g	2	5.4334		BC53-PJBE6.1e	2	0.3169
	BC53-PJBE4.6d	1	182.739		BC53-PJBE6.1c	5	22.5163		BC53-PJBE4.6g	2	4.0008		BC53-PJBE6.1e	2	2.1389
	BC53-PJBE4.6d	1	185.102		BC53-PJBE6.1c	5	43.7357		BC53-PJBE4.6g	2	5.6295		BC53-PJBE6.1e	2	0.3463
	BC53-PJBE4.6d	1	185.27		BC53-PJBE6.1c	5	23.1371		BC53-PJBE4.6g	2	1.9778		BC53-PJBE6.1e	2	0.8825
	BC53-PJBE4.6d	1	171.874		BC53-PJBE6.1c	5	24.6112		BC53-PJBE4.6g	2	6.1282		BC53-PJBE6.1e	2	0.8956
	BC53-PJBE4.6d	1	164.196		BC53-PJBE6.1c	5	21.7249		BC53-PJBE4.6g	2	6.2901		BC53-PJBE6.1e	2	0.4952
	BC53-PJBE4.6d	1	169.396		BC53-PJBE6.1c	5	18.0103		BC53-PJBE4.6g	2	2.5164		BC53-PJBE6.1e	2	0.9631
	BC53-PJBE4.6d	1	190.709		BC53-PJBE6.1c	5	32.799		BC53-PJBE4.6g	2	4.6482		BC53-PJBE6.1e	2	2.1574
	BC53-PJBE4.6d	1	182.559		BC53-PJBE6.1c	5	32.6683		BC53-PJBE4.6g	2	8.6551		BC53-PJBE6.1e	2	0.5724
	BC53-PJBE4.6d	1	178.16		BC53-PJBE6.1c	5	40.2825		BC53-PJBE4.6g	2	4.1555		BC53-PJBE6.1e	2	0.5588
	BC53-PJBE4.6d	1	181.566		BC53-PJBE6.1c	5	32.6737		BC53-PJBE4.6g	2	4.1857		BC53-PJBE6.1e	2	0.1832
	BC53-PJBE4.6d	1	176.62		BC53-PJBE6.1c	5	33.1838		BC53-PJBE4.6g	2	3.1554		BC53-PJBE6.1e	2	0.2547
	BC53-PJBE4.6d	1	176.974		BC53-PJBE6.1c	5	27.2884		BC53-PJBE4.6g	2	7.9016		BC53-PJBE6.1e	2	0.7089
	BC53-PJBE4.6d	1	186.424		BC53-PJBE6.1i	1	36.0134		BC53-PJBE4.6g	2	3.8949		BC53-PJBE6.1e	2	0.8109
	BC53-PJBE4.6d	1	189.632		BC53-PJBE6.1i	1	33.6886		BC53-PJBE4.6g	2	6.1889		BC53-PJBE6.1e	2	0.3325
	BC53-PJBE4.6d	1	193.649		BC53-PJBE6.1i	1	34.465		BC53-PJBE4.6g	2	4.2005		BC53-PJBE6.1e	2	0.3292
	BC53-PJBE4.6d	1	191.899		BC53-PJBE6.1i	1	47.8152		BC53-PJBE4.6g	2	3.6245		BC53-PJBE6.1e	2	0.4496
	BC53-PJBE4.6d	1	185.151		BC53-PJBE6.1i	1	39.6781		BC53-PJBE4.6g	2	2.4496		BC53-PJBE6.1e	2	0.8148
	BC53-PJBE4.6d	1	160.512		BC53-PJBE6.1i	1	29.4259		BC53-PJBE4.6g	2	0.8299		BC53-PJBE6.1e	2	0.1179
	BC53-PJBE4.6d	1	179.081		BC53-PJBE6.1i	1	43.0121		BC53-PJBE4.6g	2	5.3018		BC53-PJBE6.1e	2	1.7064
	BC53-PJBE4.6d	1	188.68		BC53-PJBE6.1i	1	30.1307		BC53-PJBE4.6g	2	7.8471		BC53-PJBE6.1e	2	0.4158
	BC53-PJBE4.6d	1	186.241		BC53-PJBE6.1i	1	29.6464		BC53-PJBE4.6g	2	3.2092		BC53-PJBE6.1e	2	3.4671
	BC53-PJBE4.6d	1	189.014		BC53-PJBE6.1i	1	40.2136		BC53-PJBE4.6g	2	5.4198		BC53-PJBE6.1e	2	0.8667
	BC53-PJBE4.6d	1	186.001		BC53-PJBE6.1i	1	35.964		BC53-PJBE4.6g	2	5.0806		BC53-PJBE6.1e	2	0.5093
	BC53-PJBE4.6d	1	189.441		BC53-PJBE6.1i	1	42.9351		BC53-PJBE4.6g	2	3.8077		BC53-PJBE6.1e	2	0.9827
	BC53-PJBE4.6d	1	200.445		BC53-PJBE6.1i	1	42.0081		BC53-PJBE4.6g	2	1.9058		BC53-PJBE6.1e	2	0.1308
	BC53-PJBE4.6d	1	184.809		BC53-PJBE6.1i	1	28.3583		BC53-PJBE4.6g	2	3.0688		BC53-PJBE6.1e	2	0.6613
	BC53-PJBE4.6d	1	167.854		BC53-PJBE6.1i	1	45.0733		BC53-PJBE4.6g	2	2.0868		BC53-PJBE6.1e	2	0.8234
	BC53-PJBE4.6d	1	158.838		BC53-PJBE6.1i	1	31.8707		BC53-PJBE4.6g	2	7.2999		BC53-PJBE6.1e	2	1.4646
	BC53-PJBE4.6d	1	161.274		BC53-PJBE6.1i	1	37.9671		BC53-PJBE4.6g	2	4.4155		BC53-PJBE6.1e	2	0.9027
	BC53-PJBE4.6d	1	159.796		BC53-PJBE6.1i	1	30.9623		BC53-PJBE4.6g	2	7.3367		BC53-PJBE6.1e	2	0.8604
	BC53-PJBE4.6d	1	182.101		BC53-PJBE6.1i	1	86.8133		BC53-PJBE4.6g	2	7.8664		BC53-PJBE6.1e	2	1.6187
	BC53-PJBE4.6d	1	200.124		BC53-PJBE6.1i	1	59.7778		BC53-PJBE4.6g	2	3.4866		BC53-PJBE6.1e	2	0.5986
	BC53-PJBE4.6d	1	186.366		BC53-PJBE6.1i	1	25.589		BC53-PJBE4.6g	2	7.0337		BC53-PJBE6.1e	2	1.2369
	BC53-PJBE4.6d	1	190.55		BC53-PJBE6.1i	1	44.3225		BC53-PJBE4.6g	2	3.5488		BC53-PJBE6.1e	2	0.2648
	BC53-PJBE4.6d	1	182.991		BC53-PJBE6.1i	1	43.9868		BC53-PJBE4.6g	2	2.6639		BC53-PJBE6.1e	2	0.1782
	BC53-PJBE4.6d	1	163.941		BC53-PJBE6.1i	1	39.1275		BC53-PJBE4.6g	2	3.7369		BC53-PJBE6.1e	2	0.3741
	BC53-PJBE4.6d	1	183.35		BC53-PJBE6.1i	1	41.3627		BC53-PJBE4.6g	2	4.5044		BC53-PJBE6.1e	2	0.4469
	BC53-PJBE4.6d	1	186.718		BC53-PJBE6.1i	1	53.5239		BC53-PJBE4.6g	2	6.6162		BC53-PJBE6.1e	2	0.9847
	BC53-PJBE4.6d	1	189.863		BC53-PJBE6.1i	1	38.4184		BC53-PJBE4.6g	2	6.0008		BC53-PJBE6.1e	2	0.3422
	BC53-PJBE4.6d	1	188.641		BC53-PJBE6.1i	1	41.6038		BC53-PJBE4.6g	2	7.8729		BC53-PJBE6.1e	2	1.8778
	BC53-PJBE4.6d	1	174.027		BC53-PJBE6.1i	1	37.5454		BC53-PJBE4.6g	2	7.6585		BC53-PJBE6.1e	2	1.1969
	BC53-PJBE4.6d	1	180.66		BC53-PJBE6.1i	1	28.7738		BC53-PJBE4.6g	2	3.2968		BC53-PJBE6.1e	2	1.1043
	BC53-PJBE4.6d	1	182.938		BC53-PJBE6.1i	1	46.7167		BC53-PJBE4.6g	2	4.067		BC53-PJBE6.1e	2	0.7086
	BC53-PJBE4.6d	1	175.839		BC53-PJBE6.1i	1	64.5244		BC53-PJBE4.6g	2	3.1903		BC53-PJBE6.1e	2	1.7674
	BC53-PJBE4.6d	1	192.439		BC53-PJBE6.1i	1	53.8988		BC53-PJBE4.6g	2	3.4792		BC53-PJBE6.1e	2	0.5713
	BC53-PJBE4.6d	1	163.499		BC53-PJBE6.1i	1	45.8092		BC53-PJBE4.6g	2	6.051		BC53-PJBE6.1e	2	0.4954
	BC53-PJBE4.6d	1	161.99		BC53-PJBE6.1i	1	21.0696		BC53-PJBE4.6g	2	1.2294		BC53-PJBE6.1e	2	2.3118
	BC53-PJBE4.6d	1	162.701		BC53-PJBE6.1i	1	40.4567		BC53-PJBE4.6g	2	3.15		BC53-PJBE6.1e	2	0.5151
	BC53-PJBE4.6d	1	176.254		BC53-PJBE6.1i	1	37.3842		BC53-PJBE4.6g	2	1.5164		BC53-PJBE6.1e	2	2.1599
	BC53-PJBE4.6d	1	173.405		BC53-PJBE6.1i	1	48.8428		BC53-PJBE4.6g	2	6.3886		BC53-PJBE6.1e	2	1.3244
	BC53-PJBE4.6d	1	175.54		BC53-PJBE6.1i	1	25.4251		BC53-PJBE4.6g	2	3.2813		BC53-PJBE6.1e	2	3.1784
	BC53-PJBE4.6d	1	164.703		BC53-PJBE6.1i	1	50.7851		BC53-PJBE4.6g	2	5.621		BC53-PJBE6.1e	2	0.6253
	BC53-PJBE4.6d	1	170.466		BC53-PJBE6.1i	1	67.0282		BC53-PJBE4.6g	2	1.5559		BC53-PJBE6.1e	2	1.1233
	BC53-PJBE4.6d	1	162.932		BC53-PJBE6.1i	1	25.2554		BC53-PJBE4.6g	2	4.6676		BC53-PJBE6.1e	2	0.6452
	BC53-PJBE4.6d	1	189.271		BC53-PJBE6.1i	1	27.773		BC53-PJBE4.6g	2	6.0799		BC53-PJBE6.1e	2	1.7417
	BC53-PJBE4.6d	1	172.415		BC53-PJBE6.1i	1	42.0605		BC53-PJBE4.6g	2	3.7042		BC53-PJBE6.1e	2	1.4889
	BC53-PJBE4.6d	1	168.876		BC53-PJBE6.1i	1	29.1542		BC53-PJBE4.6g	2	12.4927		BC53-PJBE6.1e	2	2.6752
	BC53-PJBE4.6d	1	125.463		BC53-PJBE6.1i	1	49.7106		BC53-PJBE4.6g	2	6.9838		BC53-PJBE6.1e	2	0.7437
	BC53-PJBE4.6d	1	146.375		BC53-PJBE6.1i	1	22.2595		BC53-PJBE4.6g	2	2.4784		BC53-PJBE6.1e	2	0.2248
	BC53-PJBE4.6d	1	192.474		BC53-PJBE6.1i	1	22.6716		BC53-PJBE4.6g	2	1.8329		BC53-PJBE6.1e	2	1.6306
	BC53-PJBE4.6d	1	184.636		BC53-PJBE6.1i	1	59.634		BC53-PJBE4.6g	2	1.7114		BC53-PJBE6.1e	2	0.3043
	BC53-PJBE4.6d	1	176.511		BC53-PJBE6.1i	1	33.0218		BC53-PJBE4.6g	1	3.4171		BC53-PJBE6.1e	2	1.2242
	BC53-PJBE4.6d	1	155.284		BC53-PJBE6.1i	1	89.8627		BC53-PJBE4.6g	1	5.8721		BC53-PJBE6.1e	2	2.2044
	BC53-PJBE4.6d	1	151.778		BC53-PJBE6.1i	1	23.5137		BC53-PJBE4.6g	1	4.5614		BC53-PJBE6.1e	2	0.1125
	BC53-PJBE4.6d	1	147.684		BC53-PJBE6.1i	1	46.8224		BC53-PJBE4.6g	1	1.8778		BC53-PJBE6.1e	2	0.3456
	BC53-PJBE4.6d	1	184.432		BC53-PJBE6.1i	1	35.1719		BC53-PJBE4.6g	1	2.1621		BC53-PJBE6.1e	2	1.5274
	BC53-PJBE4.6d	1	163.847		BC53-PJBE6.1i	1	61.8649		BC53-PJBE4.6g	1	4.8085		BC53-PJBE6.1e	2	1.9579
	BC53-PJBE4.6d	1	179.261		BC53-PJBE6.1i	1	45.7945		BC53-PJBE4.6g	1	4.988		BC53-PJBE6.1e	2	2.0085
	BC53-PJBE4.6d	1	167.871		BC53-PJBE6.1i	1	39.086		BC53-PJBE4.6g	1	2.9091		BC53-PJBE6.1e	2	0.6879
	BC53-PJBE4.6d	1	189.226		BC53-PJBE6.1i	1	35.167		BC53-PJBE4.6g	1	2.1496		BC53-PJBE6.1e	2	1.6502
	BC53-PJBE4.6d	1	184.728		BC53-PJBE6.1i	1	24.0509		BC53-PJBE4.6g	1	2.7599		BC53-PJBE6.1e	2	1.1969
	BC53-PJBE4.6d	1	183.602		BC53-PJBE6.1i	1	34.1035		BC53-PJBE4.6g	1	3.3383		BC53-PJBE6.1e	2	0.5774
	BC53-PJBE4.6d	1	174.549		BC53-PJBE6.1i	1	64.2799		BC53-PJBE4.6g	1	5.9359		BC53-PJBE6.1e	2	0.7468
	BC53-PJBE4.6d	1	168.553		BC53-PJBE6.1i	1	32.1485		BC53-PJBE4.6g	1	2.788		BC53-PJBE6.1e	2	1.561
	BC53-PJBE4.6d	1	178.879		BC53-PJBE6.1i	1	52.2699		BC53-PJBE4.6g	1	4.4622		BC53-PJBE6.1e	2	0.2524
	BC53-PJBE4.6d	1	179.889		BC53-PJBE6.1i	1	41.8711		BC53-PJBE4.6g	1	3.2775		BC53-PJBE6.1e	2	0.9391
	BC53-PJBE4.6d	1	184.097		BC53-PJBE6.1i	1	30.676		BC53-PJBE4.6g	1	6.0504		BC53-PJBE6.1e	2	0.9961
	BC53-PJBE4.6d	1	190.341		BC53-PJBE6.1i	1	62.9281		BC53-PJBE4.6g	1	4.0286		BC53-PJBE6.1e	2	0.0419
	BC53-PJBE4.6d	1	131.452		BC53-PJBE6.1i	1	28.4527		BC53-PJBE4.6g	1	1.7535		BC53-PJBE6.1e	2	0.6639
	BC53-PJBE4.6d	1	186.108		BC53-PJBE6.1i	1	32.4698		BC53-PJBE4.6g	1	2.8715		BC53-PJBE6.1e	2	0.2462
	BC53-PJBE4.6d	1	188.687		BC53-PJBE6.1i	1	34.2702		BC53-PJBE4.6g	1	3.9646		BC53-PJBE6.1e	2	1.0257
	BC53-PJBE4.6d	1	178.006		BC53-PJBE6.1i	1	54.8769		BC53-PJBE4.6g	1	8.7524		BC53-PJBE6.1e	2	0.5467
	BC53-PJBE4.6d	1	164.732		BC53-PJBE6.1i	1	47.0611		BC53-PJBE4.6g	1	9.0382		BC53-PJBE6.1e	2	0.8138
	BC53-PJBE4.6d	1	176.739		BC53-PJBE6.1i	1	36.8477		BC53-PJBE4.6g	1	6.0394		BC53-PJBE6.1e	2	1.9925
	BC53-PJBE4.6d	1	182.935		BC53-PJBE6.1i	1	37.3432		BC53-PJBE4.6g	1	6.7569		BC53-PJBE6.1e	2	3.8834
	BC53-PJBE4.6d	1	182.186		BC53-PJBE6.1i	1	24.1727		BC53-PJBE4.6g	1	2.7102		BC53-PJBE6.1e	2	1.8761
	BC53-PJBE4.6d	1	168.252		BC53-PJBE6.1i	1	44.4712		BC53-PJBE4.6g	1	4.1261		BC53-PJBE6.1e	2	1.5532
	BC53-PJBE4.6d	1	178.841		BC53-PJBE6.1i	1	32.8409		BC53-PJBE4.6g	1	2.1289		BC53-PJBE6.1e	2	0.4539
	BC53-PJBE4.6d	1	163.194		BC53-PJBE6.1i	1	27.5209		BC53-PJBE4.6g	1	4.4097		BC53-PJBE6.1e	2	1.0873
	BC53-PJBE4.6d	1	187.788		BC53-PJBE6.1i	1	63.9865		BC53-PJBE4.6g	1	3.5846		BC53-PJBE6.1e	1	0.2703
	BC53-PJBE4.6d	1	184.74		BC53-PJBE6.1i	1	32.9656		BC53-PJBE4.6g	1	4.3419		BC53-PJBE6.1e	1	1.1644
	BC53-PJBE4.6d	1	164.595		BC53-PJBE6.1i	1	35.6968		BC53-PJBE4.6g	1	4.2537		BC53-PJBE6.1e	1	0.1181
	BC53-PJBE4.6d	1	155.242		BC53-PJBE6.1i	1	39.1038		BC53-PJBE4.6g	1	2.8427		BC53-PJBE6.1e	1	2.3479
	BC53-PJBE4.6d	1	166.294		BC53-PJBE6.1i	1	46.7123		BC53-PJBE4.6g	1	5.1306		BC53-PJBE6.1e	1	1.1904
	BC53-PJBE4.6d	1	167.218		BC53-PJBE6.1i	1	39.6348		BC53-PJBE4.6g	1	4.0681		BC53-PJBE6.1e	1	0.1382
	BC53-PJBE4.6d	1	157.879		BC53-PJBE6.1i	1	31.8228		BC53-PJBE4.6g	1	2.8498		BC53-PJBE6.1e	1	0.5727
	BC53-PJBE4.6d	1	180.621		BC53-PJBE6.1i	1	41.8865		BC53-PJBE4.6g	1	2.9602		BC53-PJBE6.1e	1	0.06633
	BC53-PJBE4.6d	1	177.652		BC53-PJBE6.1i	1	37.1105		BC53-PJBE4.6g	1	4.506		BC53-PJBE6.1e	1	0.3108
	BC53-PJBE4.6d	1	184.122		BC53-PJBE6.1i	1	25.9513		BC53-PJBE4.6g	1	5.7236		BC53-PJBE6.1e	1	0.2624
	BC53-PJBE4.6d	1	182.763		BC53-PJBE6.1i	1	33.316		BC53-PJBE4.6g	1	6.148		BC53-PJBE6.1e	1	0.6628
	BC53-PJBE4.6d	1	174.087		BC53-PJBE6.1i	1	14.8616		BC53-PJBE4.6g	1	6.5257		BC53-PJBE6.1e	1	0.5355
	BC53-PJBE4.6d	1	164.621		BC53-PJBE6.1i	1	57.4273		BC53-PJBE4.6g	1	15.8881		BC53-PJBE6.1e	1	0.09581
	BC53-PJBE4.6d	1	161.168		BC53-PJBE6.1i	1	44.042		BC53-PJBE4.6g	1	5.3965		BC53-PJBE6.1e	1	0.351
	BC53-PJBE4.6d	1	158.183		BC53-PJBE6.1i	1	48.38		BC53-PJBE4.6g	1	4.2763		BC53-PJBE6.1e	1	0.1966
	BC53-PJBE4.6d	1	171.672		BC53-PJBE6.1i	1	45.5704		BC53-PJBE4.6g	1	2.9794		BC53-PJBE6.1e	1	0.6079
	BC53-PJBE4.6d	1	180.179		BC53-PJBE6.1i	1	48.1208		BC53-PJBE4.6g	1	3.0424		BC53-PJBE6.1e	1	0.9292
	BC53-PJBE4.6d	1	193.707		BC53-PJBE6.1i	1	45.1839		BC53-PJBE4.6g	1	1.5395		BC53-PJBE6.1e	1	0.7905
	BC53-PJBE4.6d	1	171.955		BC53-PJBE6.1i	1	36.8326		BC53-PJBE4.6g	1	7.4465		BC53-PJBE6.1e	1	0.9693
	BC53-PJBE4.6d	1	166.504		BC53-PJBE6.1i	1	47.3061		BC53-PJBE4.6g	1	3.65		BC53-PJBE6.1e	1	0.6397
	BC53-PJBE4.6d	1	136.379		BC53-PJBE6.1i	1	43.2827		BC53-PJBE4.6g	1	4.1403		BC53-PJBE6.1e	1	0.5095
	BC53-PJBE4.6d	1	165.923		BC53-PJBE6.1i	1	63.3787		BC53-PJBE4.6g	1	3.8521		BC53-PJBE6.1e	1	0.6988
	BC53-PJBE4.6d	1	159.848		BC53-PJBE6.1i	1	19.9441		BC53-PJBE4.6g	1	4.1371		BC53-PJBE6.1e	1	1.8889
	BC53-PJBE4.6d	1	175.935		BC53-PJBE6.1i	1	45.4254		BC53-PJBE4.6g	1	3.3446		BC53-PJBE6.1e	1	0.8104
	BC53-PJBE4.6d	1	180.66		BC53-PJBE6.1i	1	22.86		BC53-PJBE4.6g	1	3.1573		BC53-PJBE6.1e	1	0.4724
	BC53-PJBE4.6d	2	163.861		BC53-PJBE6.1i	1	25.7264		BC53-PJBE4.6g	1	3.2461		BC53-PJBE6.1e	1	0.6058
	BC53-PJBE4.6d	2	164.104		BC53-PJBE6.1i	1	51.8031		BC53-PJBE4.6g	1	4.7138		BC53-PJBE6.1e	1	0.5684
	BC53-PJBE4.6d	2	169.22		BC53-PJBE6.1i	1	23.9481		BC53-PJBE4.6g	1	9.1074		BC53-PJBE6.1e	1	0.6246
	BC53-PJBE4.6d	2	170.16		BC53-PJBE6.1i	1	29.4763		BC53-PJBE4.6g	1	9.2105		BC53-PJBE6.1e	1	0.2701
	BC53-PJBE4.6d	2	176.536		BC53-PJBE6.1i	1	50.9694		BC53-PJBE4.6g	1	5.0826		BC53-PJBE6.1e	1	0.862
	BC53-PJBE4.6d	2	174.174		BC53-PJBE6.1i	1	34.845		BC53-PJBE4.6g	1	4.0236		BC53-PJBE6.1e	1	1.0231
	BC53-PJBE4.6d	2	171.802		BC53-PJBE6.1i	1	31.3227		BC53-PJBE4.6g	1	8.4106		BC53-PJBE6.1e	1	0.9261
	BC53-PJBE4.6d	2	173.01		BC53-PJBE6.1i	1	40.8095		BC53-PJBE4.6g	1	4.5412		BC53-PJBE6.1e	1	1.3015
	BC53-PJBE4.6d	2	175.53		BC53-PJBE6.1i	1	35.8522		BC53-PJBE4.6g	1	4.3315		BC53-PJBE6.1e	1	0.3424
	BC53-PJBE4.6d	2	153.927		BC53-PJBE6.1i	1	38.8408		BC53-PJBE4.6g	1	3.2418		BC53-PJBE6.1e	1	0.06351
	BC53-PJBE4.6d	2	179.437		BC53-PJBE6.1i	1	30.605		BC53-PJBE4.6g	1	5.0002		BC53-PJBE6.1e	1	0.0232
	BC53-PJBE4.6d	2	186.801		BC53-PJBE6.1i	1	32.667		BC53-PJBE4.6g	1	3.4242		BC53-PJBE6.1e	1	0.01069
	BC53-PJBE4.6d	2	175.276		BC53-PJBE6.1i	1	43.5688		BC53-PJBE4.6g	1	5.7898		BC53-PJBE6.1e	1	0.3612
	BC53-PJBE4.6d	2	169.419		BC53-PJBE6.1i	1	23.8111		BC53-PJBE4.6g	1	4.2087		BC53-PJBE6.1e	1	0.08563
	BC53-PJBE4.6d	2	176.762		BC53-PJBE6.1i	1	56.1986		BC53-PJBE4.6g	1	6.8341		BC53-PJBE6.1e	1	0.2682
	BC53-PJBE4.6d	2	169.836		BC53-PJBE6.1i	1	21.645		BC53-PJBE4.6g	1	1.9969		BC53-PJBE6.1e	1	0.1451
	BC53-PJBE4.6d	2	184.719		BC53-PJBE6.1i	2	36.4673		BC53-PJBE4.6g	1	1.8569		BC53-PJBE6.1e	1	0.7374
	BC53-PJBE4.6d	2	180.281		BC53-PJBE6.1i	2	23.0131		BC53-PJBE4.6g	1	7.5461		BC53-PJBE6.1e	1	0.4913
	BC53-PJBE4.6d	2	174.798		BC53-PJBE6.1i	2	40.9531		BC53-PJBE4.6g	1	2.0637		BC53-PJBE6.1e	1	0.7176
	BC53-PJBE4.6d	2	173.327		BC53-PJBE6.1i	2	30.257		BC53-PJBE4.6g	1	2.8704		BC53-PJBE6.1e	1	0.5993
	BC53-PJBE4.6d	2	160.592		BC53-PJBE6.1i	2	42.8157		BC53-PJBE4.6g	1	1.7016		BC53-PJBE6.1e	1	0.2569
	BC53-PJBE4.6d	2	182.28		BC53-PJBE6.1i	2	85.8366		BC53-PJBE4.6g	1	2.4742		BC53-PJBE6.1e	1	0.2191
	BC53-PJBE4.6d	2	177.756		BC53-PJBE6.1i	2	41.5684		BC53-PJBE4.6g	1	2.9835		BC53-PJBE6.1e	1	0.5052
	BC53-PJBE4.6d	2	183.134		BC53-PJBE6.1i	2	38.7526		BC53-PJBE4.6g	1	3.4143		BC53-PJBE6.1e	1	0.6544
	BC53-PJBE4.6d	2	178.717		BC53-PJBE6.1i	2	40.3082		BC53-PJBE4.6g	1	2.9425		BC53-PJBE6.1e	1	0.4131
	BC53-PJBE4.6d	2	180.225		BC53-PJBE6.1i	2	33.896		BC53-PJBE4.6g	1	1.1051		BC53-PJBE6.1e	1	0.2545
	BC53-PJBE4.6d	2	164.889		BC53-PJBE6.1i	2	42.2202		BC53-PJBE4.6g	1	1.3701		BC53-PJBE6.1e	1	0.5062
	BC53-PJBE4.6d	2	156.988		BC53-PJBE6.1i	2	39.1597		BC53-PJBE4.6g	1	2.616		BC53-PJBE6.1e	1	0.5656
	BC53-PJBE4.6d	2	144.457		BC53-PJBE6.1i	2	34.0556		BC53-PJBE4.6g	1	1.9864		BC53-PJBE6.1e	1	0.2195
	BC53-PJBE4.6d	2	170.894		BC53-PJBE6.1i	2	51.0643		BC53-PJBE4.6g	1	3.0894		BC53-PJBE6.1e	1	0.4005
	BC53-PJBE4.6d	2	176.23		BC53-PJBE6.1i	2	46.3107		BC53-PJBE4.6g	1	3.1691		BC53-PJBE6.1e	1	0.1238
	BC53-PJBE4.6d	2	183.391		BC53-PJBE6.1i	2	30.5555		BC53-PJBE4.6g	1	2.5318		BC53-PJBE6.1e	1	0.2894
	BC53-PJBE4.6d	2	175.329		BC53-PJBE6.1i	2	26.4213		BC53-PJBE4.6g	1	4.1639		BC53-PJBE6.1e	1	0.3617
	BC53-PJBE4.6d	2	161.263		BC53-PJBE6.1i	2	27.4891		BC53-PJBE4.6g	1	3.2103		BC53-PJBE6.1e	1	0.06832
	BC53-PJBE4.6d	2	164.001		BC53-PJBE6.1i	2	36.9052		BC53-PJBE4.6g	1	2.4344		BC53-PJBE6.1e	1	0.3163
	BC53-PJBE4.6d	2	195.337		BC53-PJBE6.1i	2	43.7693		BC53-PJBE4.6g	1	2.9484		BC53-PJBE6.1e	1	0.1023
	BC53-PJBE4.6d	2	167.849		BC53-PJBE6.1i	2	53.0232		BC53-PJBE4.6g	1	2.9568		BC53-PJBE6.1e	1	0.1609
	BC53-PJBE4.6d	2	141.214		BC53-PJBE6.1i	2	42.9239		BC53-PJBE4.6g	1	3.4977		BC53-PJBE6.1e	1	0.8251
	BC53-PJBE4.6d	2	165.605		BC53-PJBE6.1i	2	35.4791		BC53-PJBE4.6g	1	2.6127		BC53-PJBE6.1e	1	0.06756
	BC53-PJBE4.6d	2	176.99		BC53-PJBE6.1i	2	43.5309		BC53-PJBE4.6g	1	5.4359		BC53-PJBE6.1e	1	0.02681
	BC53-PJBE4.6d	2	171.063		BC53-PJBE6.1i	2	34.6788		BC53-PJBE4.6g	1	3.3253		BC53-PJBE6.1e	1	0.08144
	BC53-PJBE4.6d	2	169.637		BC53-PJBE6.1i	2	47.8884		BC53-PJBE4.6g	1	1.5022		BC53-PJBE6.1e	1	0.03085
	BC53-PJBE4.6d	2	174.153		BC53-PJBE6.1i	2	37.6815		BC53-PJBE4.6g	1	2.7782		BC53-PJBE6.1e	1	0.03162
	BC53-PJBE4.6d	2	178.321		BC53-PJBE6.1i	2	46.4769		BC53-PJBE4.6g	1	7.6342		BC53-PJBE6.1e	1	0.09556
	BC53-PJBE4.6d	2	185.337		BC53-PJBE6.1i	2	33.5933		BC53-PJBE4.6g	1	2.9582		BC53-PJBE6.1e	1	0.2559
	BC53-PJBE4.6d	2	190.795		BC53-PJBE6.1i	2	64.2272		BC53-PJBE4.6g	1	3.5251		BC53-PJBE6.1e	1	0.04052
	BC53-PJBE4.6d	2	179.072		BC53-PJBE6.1i	2	30.7774		BC53-PJBE4.6g	1	2.7709		BC53-PJBE6.1e	1	0.02082
	BC53-PJBE4.6d	2	184.59		BC53-PJBE6.1i	2	36.0622		BC53-PJBE4.6g	1	6.0341		BC53-PJBE6.1e	1	0.02309
	BC53-PJBE4.6d	2	168.266		BC53-PJBE6.1i	2	26.4767		BC53-PJBE4.6g	1	4.1783		BC53-PJBE6.1e	1	0.02222
	BC53-PJBE4.6d	2	176.729		BC53-PJBE6.1i	2	35.5329		BC53-PJBE4.6g	1	4.8201		BC53-PJBE6.1e	1	0.1042
	BC53-PJBE4.6d	2	174.87		BC53-PJBE6.1i	2	40.132		BC53-PJBE4.6g	1	2.3775		BC53-PJBE6.1e	1	0.05798
	BC53-PJBE4.6d	2	172.824		BC53-PJBE6.1i	2	40.5043		BC53-PJBE4.6g	1	3.1632		BC53-PJBE6.1e	1	0.0921
	BC53-PJBE4.6d	2	187.519		BC53-PJBE6.1i	2	51.0623		BC53-PJBE4.6g	1	2.3474		BC53-PJBE6.1e	1	0.2538
	BC53-PJBE4.6d	2	178.879		BC53-PJBE6.1i	2	45.732		BC53-PJBE4.6g	1	3.2556		BC53-PJBE6.1e	1	0.3681
	BC53-PJBE4.6d	2	165.717		BC53-PJBE6.1i	2	43.0458		BC53-PJBE4.6g	1	4.8174		BC53-PJBE6.1e	1	0.3109
	BC53-PJBE4.6d	2	189.461		BC53-PJBE6.1i	2	51.088		BC53-PJBE4.6g	1	8.2922		BC53-PJBE6.1e	1	0.3365
	BC53-PJBE4.6d	2	175.637		BC53-PJBE6.1i	2	38.1946		BC53-PJBE4.6g	1	2.068		BC53-PJBE6.1e	1	0.2242
	BC53-PJBE4.6d	2	172.373		BC53-PJBE6.1i	2	34.3672		BC53-PJBE4.6g	1	1.4469		BC53-PJBE6.1e	1	0.1516
	BC53-PJBE4.6d	2	182.241		BC53-PJBE6.1i	2	56.7432		BC53-PJBE4.6g	1	4.4713		BC53-PJBE6.1e	1	0.05689
	BC53-PJBE4.6d	2	173.62		BC53-PJBE6.1i	2	60.7235		BC53-PJBE4.6g	1	5.0998		BC53-PJBE6.1e	2	0.3054
	BC53-PJBE4.6d	2	158.221		BC53-PJBE6.1i	2	42.4547		BC53-PJBE4.6g	1	4.222		BC53-PJBE6.1e	2	0.2779
	BC53-PJBE4.6d	2	184.361		BC53-PJBE6.1i	2	42.8357		BC53-PJBE4.6g	1	2.6198		BC53-PJBE6.1e	2	0.2994
	BC53-PJBE4.6d	2	160.436		BC53-PJBE6.1i	2	61.6552		BC53-PJBE4.6g	1	2.4533		BC53-PJBE6.1e	2	0.3704
	BC53-PJBE4.6d	2	180.413		BC53-PJBE6.1i	2	30.7243		BC53-PJBE4.6g	1	4.6409		BC53-PJBE6.1e	2	0.7996
	BC53-PJBE4.6d	2	189.737		BC53-PJBE6.1i	2	31.023		BC53-PJBE4.6g	1	3.529		BC53-PJBE6.1e	2	0.4292
	BC53-PJBE4.6d	2	177.945		BC53-PJBE6.1i	2	33.953		BC53-PJBE4.6g	1	6.8847		BC53-PJBE6.1e	2	0.1234
	BC53-PJBE4.6d	2	166.708		BC53-PJBE6.1i	2	30.0044		BC53-PJBE4.6g	1	2.1139		BC53-PJBE6.1e	2	0.2318
	BC53-PJBE4.6d	2	154.149		BC53-PJBE6.1i	2	41.7405		BC53-PJBE4.6g	1	5.6038		BC53-PJBE6.1e	2	0.2956
	BC53-PJBE4.6d	2	146.253		BC53-PJBE6.1i	2	38.7311		BC53-PJBE4.6g	1	2.2277		BC53-PJBE6.1e	2	0.1584
	BC53-PJBE4.6d	2	173.575		BC53-PJBE6.1i	2	36.6647		BC53-PJBE4.6g	1	3.0788		BC53-PJBE6.1e	2	0.497
	BC53-PJBE4.6d	2	173.646		BC53-PJBE6.1i	2	45.6262		BC53-PJBE4.6g	1	3.5586		BC53-PJBE6.1e	2	0.6333
	BC53-PJBE4.6d	2	178.059		BC53-PJBE6.1i	2	38.0016		BC53-PJBE4.6g	1	7.4629		BC53-PJBE6.1e	2	0.5236
	BC53-PJBE4.6d	2	185.297		BC53-PJBE6.1i	2	32.6978		BC53-PJBE4.6g	1	2.9193		BC53-PJBE6.1e	2	0.244
	BC53-PJBE4.6d	2	184.303		BC53-PJBE6.1i	2	24.2297		BC53-PJBE4.6g	2	4.9464		BC53-PJBE6.1e	2	0.1088
	BC53-PJBE4.6d	2	180.689		BC53-PJBE6.1i	2	46.0255		BC53-PJBE4.6g	2	8.8593		BC53-PJBE6.1e	2	0.1495
	BC53-PJBE4.6d	2	170.398		BC53-PJBE6.1i	2	34.2253		BC53-PJBE4.6g	2	7.6371		BC53-PJBE6.1e	2	0.2124
	BC53-PJBE4.6d	2	180.727		BC53-PJBE6.1i	2	16.7475		BC53-PJBE4.6g	2	5.8405		BC53-PJBE6.1e	2	0.2406
	BC53-PJBE4.6d	2	164.585		BC53-PJBE6.1i	2	32.2095		BC53-PJBE4.6g	2	4.5665		BC53-PJBE6.1e	2	0.2436
	BC53-PJBE4.6d	2	162.861		BC53-PJBE6.1i	2	36.2046		BC53-PJBE4.6g	2	7.601		BC53-PJBE6.1e	2	0.3088
	BC53-PJBE4.6d	2	176.851		BC53-PJBE6.1i	2	36.8496		BC53-PJBE4.6g	2	7.1907		BC53-PJBE6.1e	2	0.2468
	BC53-PJBE4.6d	2	178.176		BC53-PJBE6.1i	2	28.5403		BC53-PJBE4.6g	2	6.9854		BC53-PJBE6.1e	2	0.1818
	BC53-PJBE4.6d	2	171.173		BC53-PJBE6.1i	2	42.6024		BC53-PJBE4.6g	2	6.6935		BC53-PJBE6.1e	2	0.4314
	BC53-PJBE4.6d	2	180.63		BC53-PJBE6.1i	2	48.3858		BC53-PJBE4.6g	2	5.1857		BC53-PJBE6.1e	2	1.4535
	BC53-PJBE4.6d	2	162.704		BC53-PJBE6.1i	2	34.5529		BC53-PJBE4.6g	2	6.3129		BC53-PJBE6.1e	2	0.763
	BC53-PJBE4.6d	2	179.625		BC53-PJBE6.1i	2	17.8758		BC53-PJBE4.6g	2	4.5783		BC53-PJBE6.1e	2	1.4676
	BC53-PJBE4.6d	2	183.742		BC53-PJBE6.1i	2	48.8451		BC53-PJBE4.6g	2	5.6121		BC53-PJBE6.1e	2	2.0832
	BC53-PJBE4.6d	2	173.889		BC53-PJBE6.1i	2	68.7104		BC53-PJBE4.6g	2	4.8302		BC53-PJBE6.1e	2	1.9846
	BC53-PJBE4.6d	2	175.029		BC53-PJBE6.1i	2	28.3577		BC53-PJBE4.6g	2	3.2535		BC53-PJBE6.1e	2	0.5951
	BC53-PJBE4.6d	2	180.403		BC53-PJBE6.1i	2	33.6		BC53-PJBE4.6g	2	1.8842		BC53-PJBE6.1e	2	2.2501
	BC53-PJBE4.6d	2	171.13		BC53-PJBE6.1i	2	37.3334		BC53-PJBE4.6g	2	4.508		BC53-PJBE6.1e	2	0.798
	BC53-PJBE4.6d	1	165.817		BC53-PJBE6.1i	2	29.647		BC53-PJBE4.6g	2	2.0367		BC53-PJBE6.1e	2	0.5285
	BC53-PJBE4.6d	1	181.937		BC53-PJBE6.1i	2	25.364		BC53-PJBE4.6g	2	8.7574		BC53-PJBE6.1e	2	1.3286
	BC53-PJBE4.6d	1	185.911		BC53-PJBE6.1i	2	43.8265		BC53-PJBE4.6g	2	4.3437		BC53-PJBE6.1e	2	0.6401
	BC53-PJBE4.6d	1	142.558		BC53-PJBE6.1i	2	33.9762		BC53-PJBE4.6g	2	3.6653		BC53-PJBE6.1e	2	0.7223
	BC53-PJBE4.6d	1	187.971		BC53-PJBE6.1i	2	54.1455		BC53-PJBE4.6g	2	2.4677		BC53-PJBE6.1e	2	0.9529
	BC53-PJBE4.6d	1	184.215		BC53-PJBE6.1i	2	36.4055		BC53-PJBE4.6g	2	3.0574		BC53-PJBE6.1e	2	0.7976
	BC53-PJBE4.6d	1	179.489		BC53-PJBE6.1i	2	31.7653		BC53-PJBE4.6g	2	5.1826		BC53-PJBE6.1e	2	1.313
	BC53-PJBE4.6d	1	173.147		BC53-PJBE6.1i	2	27.4468		BC53-PJBE4.6g	2	1.9252		BC53-PJBE6.1e	2	0.4675
	BC53-PJBE4.6d	1	170.564		BC53-PJBE6.1i	2	35.4112		BC53-PJBE4.6g	2	1.4978		BC53-PJBE6.1e	2	0.06812
	BC53-PJBE4.6d	1	163.393		BC53-PJBE6.1i	2	32.2227		BC53-PJBE4.6g	2	3.3835		BC53-PJBE6.1e	2	0.2559
	BC53-PJBE4.6d	1	161.201		BC53-PJBE6.1i	2	25.6791		BC53-PJBE4.6g	2	5.5629		BC53-PJBE6.1e	2	0.2314
	BC53-PJBE4.6d	1	161.145		BC53-PJBE6.1i	2	35.7956		BC53-PJBE4.6g	2	1.9561		BC53-PJBE6.1e	2	0.1273
	BC53-PJBE4.6d	1	179.847		BC53-PJBE6.1i	2	44.7782		BC53-PJBE4.6g	2	1.5103		BC53-PJBE6.1e	2	0.3491
	BC53-PJBE4.6d	1	147.725		BC53-PJBE6.1i	2	27.2075		BC53-PJBE4.6g	2	3.8225		BC53-PJBE6.1e	2	0.0898
	BC53-PJBE4.6d	1	169.025		BC53-PJBE6.1i	2	26.4719		BC53-PJBE4.6g	2	3.7372		BC53-PJBE6.1e	2	2.3659
	BC53-PJBE4.6d	1	188.292		BC53-PJBE6.1i	2	43.5858		BC53-PJBE4.6g	2	5.869		BC53-PJBE6.1e	2	0.184
	BC53-PJBE4.6d	1	189.98		BC53-PJBE6.1i	2	31.0236		BC53-PJBE4.6g	2	9.2772		BC53-PJBE6.1e	2	0.184
	BC53-PJBE4.6d	1	137.257		BC53-PJBE6.1i	2	35.3257		BC53-PJBE4.6g	2	2.887		BC53-PJBE6.1e	2	0.725
	BC53-PJBE4.6d	1	142.142		BC53-PJBE6.1i	2	37.2394		BC53-PJBE4.6g	2	5.6994		BC53-PJBE6.1e	2	0.418
	BC53-PJBE4.6d	1	184.748		BC53-PJBE6.1i	2	38.8555		BC53-PJBE4.6g	2	5.3027		BC53-PJBE6.1e	2	1.0645
	BC53-PJBE4.6d	1	166.867		BC53-PJBE6.1i	2	42.7809		BC53-PJBE4.6g	2	7.2914		BC53-PJBE6.1e	2	1.4404
	BC53-PJBE4.6d	1	171.225		BC53-PJBE6.1i	2	34.6875		BC53-PJBE4.6g	2	4.6345		BC53-PJBE6.1e	2	0.4741
	BC53-PJBE4.6d	1	150.999		BC53-PJBE6.1i	2	24.4063		BC53-PJBE4.6g	2	6.3104		BC53-PJBE6.1e	2	1.271
	BC53-PJBE4.6d	1	169.844		BC53-PJBE6.1i	2	35.4917		BC53-PJBE4.6g	2	5.508		BC53-PJBE6.1e	3	1.4127
	BC53-PJBE4.6d	1	176.468		BC53-PJBE6.1i	2	43.6208		BC53-PJBE4.6g	2	3.5542		BC53-PJBE6.1e	3	3.2231
	BC53-PJBE4.6d	1	196.526		BC53-PJBE6.1i	2	55.2524		BC53-PJBE4.6g	2	3.2763		BC53-PJBE6.1e	3	0.5772
	BC53-PJBE4.6d	1	168.103		BC53-PJBE6.1i	2	29.6516		BC53-PJBE4.6g	2	2.1902		BC53-PJBE6.1e	3	1.5838
	BC53-PJBE4.6d	1	186.673		BC53-PJBE6.1i	2	30.2239		BC53-PJBE4.6g	2	5.3603		BC53-PJBE6.1e	3	0.8607
	BC53-PJBE4.6d	1	156.616		BC53-PJBE6.1i	2	34.9393		BC53-PJBE4.6g	2	2.628		BC53-PJBE6.1e	3	0.8493
	BC53-PJBE4.6d	1	184.077		BC53-PJBE6.1i	2	23.5728		BC53-PJBE4.6g	2	1.6639		BC53-PJBE6.1e	3	1.6269
	BC53-PJBE4.6d	1	154.73		BC53-PJBE6.1i	2	38.9607		BC53-PJBE4.6g	2	3.7959		BC53-PJBE6.1e	3	1.5432
	BC53-PJBE4.6d	1	176.914		BC53-PJBE6.1i	2	58.6701		BC53-PJBE4.6g	2	2.44		BC53-PJBE6.1e	3	1.5803
	BC53-PJBE4.6d	1	169.857		BC53-PJBE6.1i	2	28.1304		BC53-PJBE4.6g	2	3.7272		BC53-PJBE6.1e	3	1.4933
	BC53-PJBE4.6d	1	129.161		BC53-PJBE6.1i	2	31.8365		BC53-PJBE4.6g	2	2.9936		BC53-PJBE6.1e	3	1.8103
	BC53-PJBE4.6d	1	143.82		BC53-PJBE6.1i	2	33.2706		BC53-PJBE4.6g	2	3.7587		BC53-PJBE6.1e	3	0.9032
	BC53-PJBE4.6d	1	169.467		BC53-PJBE6.1i	2	38.6089		BC53-PJBE4.6g	2	1.0015		BC53-PJBE6.1e	3	0.7307
	BC53-PJBE4.6d	1	189.621		BC53-PJBE6.1i	2	44.6091		BC53-PJBE4.6g	2	2.8013		BC53-PJBE6.1e	3	2.8887
	BC53-PJBE4.6d	1	161.991		BC53-PJBE6.1i	2	27.1944		BC53-PJBE4.6g	2	1.9119		BC53-PJBE6.1e	3	1.6439
	BC53-PJBE4.6d	1	175.946		BC53-PJBE6.1i	2	33.7202		BC53-PJBE4.6g	2	2.2148		BC53-PJBE6.1e	3	0.7251
	BC53-PJBE4.6d	1	174.917		BC53-PJBE6.1i	2	37.1737		BC53-PJBE4.6g	2	4.0497		BC53-PJBE6.1e	3	1.4598
	BC53-PJBE4.6d	1	176.632		BC53-PJBE6.1i	2	36.57		BC53-PJBE4.6g	2	1.5047		BC53-PJBE6.1e	3	0.5884
	BC53-PJBE4.6d	1	192.218		BC53-PJBE6.1i	2	29.095		BC53-PJBE4.6g	2	2.3866		BC53-PJBE6.1e	3	0.4815
	BC53-PJBE4.6d	1	154.351		BC53-PJBE6.1i	2	31.6079		BC53-PJBE4.6g	2	3.2299		BC53-PJBE6.1e	3	1.8127
	BC53-PJBE4.6d	1	180.254		BC53-PJBE6.1i	2	42.8124		BC53-PJBE4.6g	2	3.2315		BC53-PJBE6.1e	3	1.3976
	BC53-PJBE4.6d	1	147.246		BC53-PJBE6.1i	2	42.751		BC53-PJBE4.6g	2	4.1065		BC53-PJBE6.1e	3	5.4521
	BC53-PJBE4.6d	1	177.499		BC53-PJBE6.1i	2	44.086		BC53-PJBE4.6g	2	2.7707		BC53-PJBE6.1e	3	4.1941
	BC53-PJBE4.6d	1	151.752		BC53-PJBE6.1i	2	23.7075		BC53-PJBE4.6g	2	3.9906		BC53-PJBE6.1e	3	2.0158
	BC53-PJBE4.6d	1	134.591		BC53-PJBE6.1i	2	36.6828		BC53-PJBE4.6g	2	0.7635		BC53-PJBE6.1e	3	1.4886
	BC53-PJBE4.6d	1	131.913		BC53-PJBE6.1i	2	55.8962		BC53-PJBE4.6g	2	6.3615		BC53-PJBE6.1e	3	1.4453
	BC53-PJBE4.6d	1	189.954		BC53-PJBE6.1i	2	32.0024		BC53-PJBE4.6g	2	7.5009		BC53-PJBE6.1e	3	0.9719
	BC53-PJBE4.6d	1	175.133		BC53-PJBE6.1i	2	30.0031		BC53-PJBE4.6g	2	4.4718		BC53-PJBE6.1e	3	1.2568
	BC53-PJBE4.6d	1	161.726		BC53-PJBE6.1i	2	34.6619		BC53-PJBE4.6g	2	4.5804		BC53-PJBE6.1e	3	1.588
	BC53-PJBE4.6d	1	163.206		BC53-PJBE6.1i	2	28.8222		BC53-PJBE4.6g	2	1.3061		BC53-PJBE6.1e	3	1.2919
	BC53-PJBE4.6d	1	100.471		BC53-PJBE6.1i	2	56.0113		BC53-PJBE4.6g	2	2.3365		BC53-PJBE6.1e	3	0.7158
	BC53-PJBE4.6d	1	151.455		BC53-PJBE6.1i	2	77.3604		BC53-PJBE4.6g	2	2.4173		BC53-PJBE6.1e	3	1.3182
	BC53-PJBE4.6d	1	124.159		BC53-PJBE6.1i	2	39.5472		BC53-PJBE4.6g	2	3.8138		BC53-PJBE6.1e	3	0.3752
	BC53-PJBE4.6d	1	182.174		BC53-PJBE6.1i	2	32.1761		BC53-PJBE4.6g	2	2.5885		BC53-PJBE6.1e	3	1.9899
	BC53-PJBE4.6d	1	175.13		BC53-PJBE6.1i	2	54.6127		BC53-PJBE4.6g	2	1.7554		BC53-PJBE6.1e	3	1.14
	BC53-PJBE4.6d	2	155.792		BC53-PJBE6.1i	2	29.4677		BC53-PJBE4.6g	2	6.5657		BC53-PJBE6.1e	3	1.8074
	BC53-PJBE4.6d	2	145.151		BC53-PJBE6.1i	2	41.9828		BC53-PJBE4.6g	2	2.8224		BC53-PJBE6.1e	3	3.5568
	BC53-PJBE4.6d	2	166.944		BC53-PJBE6.1i	2	61.7452		BC53-PJBE4.6g	2	3.7584		BC53-PJBE6.1e	3	0.237
	BC53-PJBE4.6d	2	157.056		BC53-PJBE6.1i	2	48.3154		BC53-PJBE4.6g	2	1.9268		BC53-PJBE6.1e	3	1.199
	BC53-PJBE4.6d	2	159.51		BC53-PJBE6.1i	2	29.5894		BC53-PJBE4.6g	2	4.2308		BC53-PJBE6.1e	3	1.8177
	BC53-PJBE4.6d	2	163.746		BC53-PJBE6.1i	1	22.6333		BC53-PJBE4.6g	2	5.3457		BC53-PJBE6.1e	3	3.17
	BC53-PJBE4.6d	2	151.234		BC53-PJBE6.1i	1	35.4486		BC53-PJBE4.6g	2	4.5055		BC53-PJBE6.1e	3	1.3065
	BC53-PJBE4.6d	2	168.247		BC53-PJBE6.1i	1	45.8472		BC53-PJBE4.6g	2	3.4088		BC53-PJBE6.1e	3	1.2222
	BC53-PJBE4.6d	2	149.153		BC53-PJBE6.1i	1	33.6398		BC53-PJBE4.6g	2	2.2964		BC53-PJBE6.1e	3	0.7492
	BC53-PJBE4.6d	2	152.687		BC53-PJBE6.1i	1	52.7471		BC53-PJBE4.6g	2	1.9576		BC53-PJBE6.1e	3	0.3423
	BC53-PJBE4.6d	2	144.814		BC53-PJBE6.1i	1	28.0022		BC53-PJBE4.6g	2	4.8212		BC53-PJBE6.1e	3	1.4259
	BC53-PJBE4.6d	2	149.904		BC53-PJBE6.1i	1	34.4838		BC53-PJBE4.6g	2	5.5395		BC53-PJBE6.1e	3	0.9576
	BC53-PJBE4.6d	2	150.426		BC53-PJBE6.1i	1	34.2944		BC53-PJBE4.6g	2	4.3793		BC53-PJBE6.1e	3	1.4085
	BC53-PJBE4.6d	2	153.648		BC53-PJBE6.1i	1	56.3863		BC53-PJBE4.6g	2	1.7485		BC53-PJBE6.1e	3	2.2007
	BC53-PJBE4.6d	2	143.897		BC53-PJBE6.1i	1	31.8909		BC53-PJBE4.6g	2	3.8589		BC53-PJBE6.1e	3	0.7755
	BC53-PJBE4.6d	2	148.318		BC53-PJBE6.1i	1	41.4219		BC53-PJBE4.6g	2	2.5539		BC53-PJBE6.1e	3	1.1732
	BC53-PJBE4.6d	2	172.497		BC53-PJBE6.1i	1	18.5847		BC53-PJBE4.6g	2	1.0414		BC53-PJBE6.1e	3	0.3759
	BC53-PJBE4.6d	2	179.831		BC53-PJBE6.1i	1	37.306		BC53-PJBE4.6g	2	7.547		BC53-PJBE6.1e	3	2.2494
	BC53-PJBE4.6d	2	163.463		BC53-PJBE6.1i	1	39.2832		BC53-PJBE4.6g	2	4.3644		BC53-PJBE6.1e	3	1.2255
	BC53-PJBE4.6d	2	164.964		BC53-PJBE6.1i	1	59.0993		BC53-PJBE4.6g	2	2.1094		BC53-PJBE6.1e	3	1.0848
	BC53-PJBE4.6d	2	150.407		BC53-PJBE6.1i	1	55.3434		BC53-PJBE4.6g	2	1.8411		BC53-PJBE6.1e	3	0.661
	BC53-PJBE4.6d	2	162.352		BC53-PJBE6.1i	1	54.1224		BC53-PJBE4.6g	2	6.0088		BC53-PJBE6.1e	3	1.8864
	BC53-PJBE4.6d	2	153.802		BC53-PJBE6.1i	1	25.5542		BC53-PJBE4.6g	2	1.2796		BC53-PJBE6.1e	3	1.2987
	BC53-PJBE4.6d	2	168.731		BC53-PJBE6.1i	1	70.9891		BC53-PJBE4.6g	2	2.0614		BC53-PJBE6.1e	3	1.9062
	BC53-PJBE4.6d	2	165.156		BC53-PJBE6.1i	1	37.1093		BC53-PJBE4.6g	2	1.4578		BC53-PJBE6.1e	3	0.6044
	BC53-PJBE4.6d	2	159.136		BC53-PJBE6.1i	1	29.6345		BC53-PJBE4.6g	2	1.277		BC53-PJBE6.1e	3	1.2386
	BC53-PJBE4.6d	2	165.332		BC53-PJBE6.1i	1	44.6223		BC53-PJBE4.6g	2	2.5959		BC53-PJBE6.1e	3	0.6119
	BC53-PJBE4.6d	2	148.447		BC53-PJBE6.1i	1	21.3175		BC53-PJBE4.6g	2	1.2542		BC53-PJBE6.1e	3	1.7152
	BC53-PJBE4.6d	2	174.207		BC53-PJBE6.1i	1	26.0123		BC53-PJBE4.6g	2	2.7518		BC53-PJBE6.1e	3	1.3985
	BC53-PJBE4.6d	2	151.293		BC53-PJBE6.1i	1	14.6008		BC53-PJBE4.6g	2	2.3656		BC53-PJBE6.1e	3	1.4328
	BC53-PJBE4.6d	2	150.697		BC53-PJBE6.1i	1	38.9395		BC53-PJBE4.6g	2	3.3589		BC53-PJBE6.1e	3	1.444
	BC53-PJBE4.6d	2	173.937		BC53-PJBE6.1i	1	41.7787		BC53-PJBE4.6g	2	1.8688		BC53-PJBE6.1e	3	1.1085
	BC53-PJBE4.6d	2	180.719		BC53-PJBE6.1i	1	22.8047		BC53-PJBE4.6g	2	0.4468		BC53-PJBE6.1e	3	1.4041
	BC53-PJBE4.6d	2	169.918		BC53-PJBE6.1i	1	45.7571		BC53-PJBE4.6g	2	3.1244		BC53-PJBE6.1e	3	0.8269
	BC53-PJBE4.6d	2	179.309		BC53-PJBE6.1i	1	28.0523		BC53-PJBE4.6g	2	2.0306		BC53-PJBE6.1e	3	1.5061
	BC53-PJBE4.6d	2	177.982		BC53-PJBE6.1i	1	28.0134		BC53-PJBE4.6g	2	3.1531		BC53-PJBE6.1e	3	1.5399
	BC53-PJBE4.6d	2	181.554		BC53-PJBE6.1i	1	20.5426		BC53-PJBE4.6g	3	2.7529		BC53-PJBE6.1e	3	0.8862
	BC53-PJBE4.6d	2	183.927		BC53-PJBE6.1i	1	17.7694		BC53-PJBE4.6g	3	1.5925		BC53-PJBE6.1e	3	0.6637
	BC53-PJBE4.6d	2	170.091		BC53-PJBE6.1i	1	32.0383		BC53-PJBE4.6g	3	4.805		BC53-PJBE6.1e	3	1.6398
	BC53-PJBE4.6d	2	175.208		BC53-PJBE6.1i	1	35.4372		BC53-PJBE4.6g	3	3.3962		BC53-PJBE6.1e	3	0.6261
	BC53-PJBE4.6d	2	175.226		BC53-PJBE6.1i	1	41.8549		BC53-PJBE4.6g	3	5.7794		BC53-PJBE6.1e	3	0.2639
	BC53-PJBE4.6d	2	158.678		BC53-PJBE6.1i	1	41.5655		BC53-PJBE4.6g	3	2.7756		BC53-PJBE6.1e	3	1.1497
	BC53-PJBE4.6d	2	175.066		BC53-PJBE6.1i	1	40.7193		BC53-PJBE4.6g	3	8.2358		BC53-PJBE6.1e	3	2.2248
	BC53-PJBE4.6d	2	161.885		BC53-PJBE6.1i	1	40.819		BC53-PJBE4.6g	3	1.7377		BC53-PJBE6.1e	3	2.5297
	BC53-PJBE4.6d	2	183.325		BC53-PJBE6.1i	1	40.6776		BC53-PJBE4.6g	3	3.4678		BC53-PJBE6.1e	3	0.635
	BC53-PJBE4.6d	2	188.933		BC53-PJBE6.1i	1	34.8469		BC53-PJBE4.6g	3	6.2541		BC53-PJBE6.1e	3	1.5539
	BC53-PJBE4.6d	2	172.075		BC53-PJBE6.1i	1	22.1041		BC53-PJBE4.6g	3	3.65		BC53-PJBE6.1e	3	1.8706
	BC53-PJBE4.6d	2	169.251		BC53-PJBE6.1i	1	40.2024		BC53-PJBE4.6g	3	1.7439		BC53-PJBE6.1e	3	0.9314
	BC53-PJBE4.6d	2	157.894		BC53-PJBE6.1i	1	22.7317		BC53-PJBE4.6g	3	2.1867		BC53-PJBE6.1e	3	1.7928
	BC53-PJBE4.6d	2	102.34		BC53-PJBE6.1i	1	42.4173		BC53-PJBE4.6g	3	5.4096		BC53-PJBE6.1e	3	0.7289
	BC53-PJBE4.6d	2	111.683		BC53-PJBE6.1i	1	23.2302		BC53-PJBE4.6g	3	2.0238		BC53-PJBE6.1e	3	2.0271
	BC53-PJBE4.6d	2	174.198		BC53-PJBE6.1i	1	38.2952		BC53-PJBE4.6g	3	2.2859		BC53-PJBE6.1e	3	2.9144
	BC53-PJBE4.6d	2	167.714		BC53-PJBE6.1i	1	31.2117		BC53-PJBE4.6g	3	7.4023		BC53-PJBE6.1e	3	1.1541
	BC53-PJBE4.6d	2	181.11		BC53-PJBE6.1i	1	32.5808		BC53-PJBE4.6g	3	2.1055		BC53-PJBE6.1e	3	0.5546
	BC53-PJBE4.6d	2	163.389		BC53-PJBE6.1i	1	19.0615		BC53-PJBE4.6g	3	5.3194		BC53-PJBE6.1e	3	0.6729
	BC53-PJBE4.6d	2	150.803		BC53-PJBE6.1i	1	33.6041		BC53-PJBE4.6g	3	3.0047		BC53-PJBE6.1e	3	2.0746
	BC53-PJBE4.6d	2	165.689		BC53-PJBE6.1i	1	36.946		BC53-PJBE4.6g	3	4.1048		BC53-PJBE6.1e	3	2.3139
	BC53-PJBE4.6d	2	165.572		BC53-PJBE6.1i	1	14.2078		BC53-PJBE4.6g	3	6.8601		BC53-PJBE6.1e	3	2.5617
	BC53-PJBE4.6d	2	166.322		BC53-PJBE6.1i	1	48.8275		BC53-PJBE4.6g	3	4.7974		BC53-PJBE6.1e	3	2.5203
	BC53-PJBE4.6d	2	179.888		BC53-PJBE6.1i	1	35.0795		BC53-PJBE4.6g	3	2.7172		BC53-PJBE6.1e	3	0.738
	BC53-PJBE4.6d	2	142.435		BC53-PJBE6.1i	1	24.4326		BC53-PJBE4.6g	3	5.6441		BC53-PJBE6.1e	3	1.4665
	BC53-PJBE4.6d	2	154.359		BC53-PJBE6.1i	1	20.2386		BC53-PJBE4.6g	3	2.7229		BC53-PJBE6.1e	3	1.9587
	BC53-PJBE4.6d	2	157.305		BC53-PJBE6.1i	1	19.6104		BC53-PJBE4.6g	3	5.3595		BC53-PJBE6.1e	3	4.4717
	BC53-PJBE4.6d	2	140.915		BC53-PJBE6.1i	1	33.3205		BC53-PJBE4.6g	3	2.7588		BC53-PJBE6.1e	3	2.8859
	BC53-PJBE4.6d	2	162.541		BC53-PJBE6.1i	1	28.5303		BC53-PJBE4.6g	3	5.7524		BC53-PJBE6.1e	3	0.7287
	BC53-PJBE4.6d	2	149.304		BC53-PJBE6.1i	1	22.5871		BC53-PJBE4.6g	3	4.3831		BC53-PJBE6.1e	3	0.6124
	BC53-PJBE4.6d	2	152.07		BC53-PJBE6.1i	1	59.7428		BC53-PJBE4.6g	3	6.8793		BC53-PJBE6.1e	3	0.4427
	BC53-PJBE4.6d	2	142.998		BC53-PJBE6.1i	1	18.4826		BC53-PJBE4.6g	3	0.9055		BC53-PJBE6.1e	3	1.3249
	BC53-PJBE4.6d	2	159.28		BC53-PJBE6.1i	1	42		BC53-PJBE4.6g	3	5.4819		BC53-PJBE6.1e	3	2.9882
	BC53-PJBE4.6d	2	181.173		BC53-PJBE6.1i	1	20.475		BC53-PJBE4.6g	3	0.6809		BC53-PJBE6.1e	3	2.7069
	BC53-PJBE4.6d	2	184.711		BC53-PJBE6.1i	1	19.896		BC53-PJBE4.6g	3	3.4962		BC53-PJBE6.1e	3	1.6277
	BC53-PJBE4.6d	2	134.946		BC53-PJBE6.1i	1	36.9073		BC53-PJBE4.6g	3	4.3008		BC53-PJBE6.1e	3	0.8549
	BC53-PJBE4.6d	2	150.495		BC53-PJBE6.1i	1	26.1284		BC53-PJBE4.6g	3	3.2397		BC53-PJBE6.1e	3	1.3099
	BC53-PJBE4.6d	2	161.129		BC53-PJBE6.1i	2	38.4289		BC53-PJBE4.6g	3	2.2189		BC53-PJBE6.1e	3	0.3527
	BC53-PJBE4.6d	2	162.765		BC53-PJBE6.1i	2	20.7995		BC53-PJBE4.6g	3	3.008		BC53-PJBE6.1e	3	5.3149
	BC53-PJBE4.6d	2	156.036		BC53-PJBE6.1i	2	18.3829		BC53-PJBE4.6g	3	4.6881		BC53-PJBE6.1e	3	1.3632
	BC53-PJBE4.6d	2	177.553		BC53-PJBE6.1i	2	36.2513		BC53-PJBE4.6g	3	2.3835		BC53-PJBE6.1e	3	0.6516
	BC53-PJBE4.6d	2	161.826		BC53-PJBE6.1i	2	29.9183		BC53-PJBE4.6g	3	4.2821		BC53-PJBE6.1e	3	3.9328
	BC53-PJBE4.6d	2	170.837		BC53-PJBE6.1i	2	34.9715		BC53-PJBE4.6g	3	2.4645		BC53-PJBE6.1e	3	0.8123
	BC53-PJBE4.6d	2	168.751		BC53-PJBE6.1i	2	30.9411		BC53-PJBE4.6g	3	2.6594		BC53-PJBE6.1e	4	1.9044
	BC53-PJBE4.6d	2	171.4		BC53-PJBE6.1i	2	26.8108		BC53-PJBE4.6g	3	3.6383		BC53-PJBE6.1e	4	0.1522
	BC53-PJBE4.6d	2	174.254		BC53-PJBE6.1i	2	33.2846		BC53-PJBE4.6g	3	2.4996		BC53-PJBE6.1e	4	1.2362
	BC53-PJBE4.6d	2	186.679		BC53-PJBE6.1i	2	24.3194		BC53-PJBE4.6g	3	1.8385		BC53-PJBE6.1e	4	2.2075
	BC53-PJBE4.6d	2	183.444		BC53-PJBE6.1i	2	34.1325		BC53-PJBE4.6g	3	1.06		BC53-PJBE6.1e	4	1.3522
	BC53-PJBE4.6d	2	123.553		BC53-PJBE6.1i	2	47.8296		BC53-PJBE4.6g	3	5.4811		BC53-PJBE6.1e	4	1.4443
	BC53-PJBE4.6d	2	133.446		BC53-PJBE6.1i	2	42.8624		BC53-PJBE4.6g	3	2.8249		BC53-PJBE6.1e	4	1.6502
	BC53-PJBE4.6d	2	167.253		BC53-PJBE6.1i	2	21.4625		BC53-PJBE4.6g	3	4.2909		BC53-PJBE6.1e	4	2.802
	BC53-PJBE4.6d	2	165.788		BC53-PJBE6.1i	2	26.3378		BC53-PJBE4.6g	3	4.3902		BC53-PJBE6.1e	4	0.5604
	BC53-PJBE4.6d	2	180.792		BC53-PJBE6.1i	2	32.5486		BC53-PJBE4.6g	3	5.7534		BC53-PJBE6.1e	4	3.1785
	BC53-PJBE4.6d	2	155.636		BC53-PJBE6.1i	2	29.5224		BC53-PJBE4.6g	3	2.5062		BC53-PJBE6.1e	4	0.6032
	BC53-PJBE4.6d	2	153.779		BC53-PJBE6.1i	2	36.8965		BC53-PJBE4.6g	3	9.3279		BC53-PJBE6.1e	4	1.3993
	BC53-PJBE4.6d	2	190.999		BC53-PJBE6.1i	2	64.8807		BC53-PJBE4.6g	3	5.9537		BC53-PJBE6.1e	4	1.954
	BC53-PJBE4.6d	2	175.935		BC53-PJBE6.1i	2	17.045		BC53-PJBE4.6g	3	1.9797		BC53-PJBE6.1e	4	0.2718
	BC53-PJBE4.6d	3	171.066		BC53-PJBE6.1i	2	25.3511		BC53-PJBE4.6g	3	6.7106		BC53-PJBE6.1e	4	0.3613
	BC53-PJBE4.6d	3	174.638		BC53-PJBE6.1i	2	30.8984		BC53-PJBE4.6g	3	3.4204		BC53-PJBE6.1e	4	4.9927
	BC53-PJBE4.6d	3	169.588		BC53-PJBE6.1i	2	38.7614		BC53-PJBE4.6g	3	2.5512		BC53-PJBE6.1e	4	1.8668
	BC53-PJBE4.6d	3	178.881		BC53-PJBE6.1i	2	35.8218		BC53-PJBE4.6g	3	4.3456		BC53-PJBE6.1e	4	0.2113
	BC53-PJBE4.6d	3	175.113		BC53-PJBE6.1i	2	44.5122		BC53-PJBE4.6g	3	2.0396		BC53-PJBE6.1e	4	0.4413
	BC53-PJBE4.6d	3	171.822		BC53-PJBE6.1i	2	21.2976		BC53-PJBE4.6g	3	3.0346		BC53-PJBE6.1e	4	2.1584
	BC53-PJBE4.6d	3	180.924		BC53-PJBE6.1i	2	25.5261		BC53-PJBE4.6g	3	4.4118		BC53-PJBE6.1e	4	1.0541
	BC53-PJBE4.6d	3	178.777		BC53-PJBE6.1i	2	62.0014		BC53-PJBE4.6g	3	3.319		BC53-PJBE6.1e	4	0.7748
	BC53-PJBE4.6d	3	179.153		BC53-PJBE6.1i	2	39.5782		BC53-PJBE4.6g	3	2.5732		BC53-PJBE6.1e	4	1.8228
	BC53-PJBE4.6d	3	165.999		BC53-PJBE6.1i	2	42.7686		BC53-PJBE4.6g	3	5.1846		BC53-PJBE6.1e	4	2.2687
	BC53-PJBE4.6d	3	172.755		BC53-PJBE6.1i	2	31.7788		BC53-PJBE4.6g	3	6.8718		BC53-PJBE6.1e	4	0.9005
	BC53-PJBE4.6d	3	158.459		BC53-PJBE6.1i	2	47.589		BC53-PJBE4.6g	3	7.8642		BC53-PJBE6.1e	4	1.9114
	BC53-PJBE4.6d	3	131.334		BC53-PJBE6.1i	2	28.0434		BC53-PJBE4.6g	3	5.68		BC53-PJBE6.1e	4	0.3994
	BC53-PJBE4.6d	3	169.194		BC53-PJBE6.1i	2	48.6708		BC53-PJBE4.6g	3	3.811		BC53-PJBE6.1e	4	0.6038
	BC53-PJBE4.6d	3	178.248		BC53-PJBE6.1i	2	33.2545		BC53-PJBE4.6g	3	5.3481		BC53-PJBE6.1e	4	0.3045
	BC53-PJBE4.6d	3	163.36		BC53-PJBE6.1i	2	32.3318		BC53-PJBE4.6g	3	6.2432		BC53-PJBE6.1e	4	0.1869
	BC53-PJBE4.6d	3	169.686		BC53-PJBE6.1i	3	29.111		BC53-PJBE4.6g	3	3.0892		BC53-PJBE6.1e	4	0.5781
	BC53-PJBE4.6d	3	182.273		BC53-PJBE6.1i	3	24.8076		BC53-PJBE4.6g	3	2.4859		BC53-PJBE6.1e	4	2.362
	BC53-PJBE4.6d	3	173.404		BC53-PJBE6.1i	3	40.9026		BC53-PJBE4.6g	3	4.7238		BC53-PJBE6.1e	4	0.1685
	BC53-PJBE4.6d	3	177.275		BC53-PJBE6.1i	3	39.2862		BC53-PJBE4.6g	4	4.3877		BC53-PJBE6.1e	4	1.6543
	BC53-PJBE4.6d	3	171.47		BC53-PJBE6.1i	3	23.538		BC53-PJBE4.6g	4	6.8201		BC53-PJBE6.1e	4	0.6513
	BC53-PJBE4.6d	3	177.981		BC53-PJBE6.1i	3	24.0046		BC53-PJBE4.6g	4	3.8645		BC53-PJBE6.1e	4	1.2309
	BC53-PJBE4.6d	3	178.215		BC53-PJBE6.1i	3	25.6412		BC53-PJBE4.6g	4	4.3899		BC53-PJBE6.1e	4	0.8027
	BC53-PJBE4.6d	3	178.275		BC53-PJBE6.1i	3	14.1101		BC53-PJBE4.6g	4	5.975		BC53-PJBE6.1e	4	1.0226
	BC53-PJBE4.6d	3	172.892		BC53-PJBE6.1i	3	22.9893		BC53-PJBE4.6g	4	2.9732		BC53-PJBE6.1e	4	0.3206
	BC53-PJBE4.6d	3	163.859		BC53-PJBE6.1i	3	38.1088		BC53-PJBE4.6g	4	5.91		BC53-PJBE6.1e	4	0.2156
	BC53-PJBE4.6d	3	159.843		BC53-PJBE6.1i	3	18.0137		BC53-PJBE4.6g	4	6.6014		BC53-PJBE6.1e	4	1.5549
	BC53-PJBE4.6d	3	176.95		BC53-PJBE6.1i	3	19.9283		BC53-PJBE4.6g	4	4.1802		BC53-PJBE6.1e	4	0.459
	BC53-PJBE4.6d	3	157.768		BC53-PJBE6.1i	3	36.9794		BC53-PJBE4.6g	4	6.6391		BC53-PJBE6.1e	4	6.3736
	BC53-PJBE4.6d	3	169.301		BC53-PJBE6.1i	3	24.8918		BC53-PJBE4.6g	4	4.4381		BC53-PJBE6.1e	4	0.9705
	BC53-PJBE4.6d	3	160.496		BC53-PJBE6.1i	3	26.6676		BC53-PJBE4.6g	4	7.6484		BC53-PJBE6.1e	4	0.8012
	BC53-PJBE4.6d	3	175.061		BC53-PJBE6.1i	3	17.5314		BC53-PJBE4.6g	4	3.3064		BC53-PJBE6.1e	4	0.6809
	BC53-PJBE4.6d	3	154.291		BC53-PJBE6.1i	3	31.2559		BC53-PJBE4.6g	4	2.4185		BC53-PJBE6.1e	4	1.3726
	BC53-PJBE4.6d	3	165.382		BC53-PJBE6.1i	3	64.0236		BC53-PJBE4.6g	4	3.4334		BC53-PJBE6.1e	4	2.0696
	BC53-PJBE4.6d	3	169.221		BC53-PJBE6.1i	3	13.6039		BC53-PJBE4.6g	4	7.079		BC53-PJBE6.1e	4	0.6317
	BC53-PJBE4.6d	3	173.073		BC53-PJBE6.1i	3	21.072		BC53-PJBE4.6g	4	6.5187		BC53-PJBE6.1e	4	0.8652
	BC53-PJBE4.6d	3	169.01		BC53-PJBE6.1i	3	30.5332		BC53-PJBE4.6g	4	3.1886		BC53-PJBE6.1e	4	2.7715
	BC53-PJBE4.6d	3	173.151		BC53-PJBE6.1i	3	35.0368		BC53-PJBE4.6g	4	2.9674		BC53-PJBE6.1e	4	0.8235
	BC53-PJBE4.6d	3	188.203		BC53-PJBE6.1i	3	35.5904		BC53-PJBE4.6g	4	4.8446		BC53-PJBE6.1e	4	1.2484
	BC53-PJBE4.6d	3	175.702		BC53-PJBE6.1i	3	22.7046		BC53-PJBE4.6g	4	5.7813		BC53-PJBE6.1e	4	0.8682
	BC53-PJBE4.6d	3	180.093		BC53-PJBE6.1i	3	41.7129		BC53-PJBE4.6g	4	6.5897		BC53-PJBE6.1e	4	1.5561
	BC53-PJBE4.6d	3	164.574		BC53-PJBE6.1i	3	34.3079		BC53-PJBE4.6g	4	5.4295		BC53-PJBE6.1e	4	1.26
	BC53-PJBE4.6d	3	173.997		BC53-PJBE6.1i	3	19.2072		BC53-PJBE4.6g	4	6.1035		BC53-PJBE6.1e	4	0.7335
	BC53-PJBE4.6d	3	168.709		BC53-PJBE6.1i	3	19.9805		BC53-PJBE4.6g	4	3.942		BC53-PJBE6.1e	4	0.6239
	BC53-PJBE4.6d	3	174.742		BC53-PJBE6.1i	3	18.8094		BC53-PJBE4.6g	4	4.1148		BC53-PJBE6.1e	4	4.5176
	BC53-PJBE4.6d	3	172.532		BC53-PJBE6.1i	3	35.348		BC53-PJBE4.6g	4	5.1964		BC53-PJBE6.1e	4	1.1736
	BC53-PJBE4.6d	3	177.006		BC53-PJBE6.1i	3	13.3384		BC53-PJBE4.6g	4	4.1515		BC53-PJBE6.1e	4	0.5645
	BC53-PJBE4.6d	3	163.416		BC53-PJBE6.1i	3	21.2516		BC53-PJBE4.6g	4	6.1506		BC53-PJBE6.1e	4	2.3812
	BC53-PJBE4.6d	3	172.739		BC53-PJBE6.1i	3	28.2268		BC53-PJBE4.6g	4	4.2182		BC53-PJBE6.1e	4	1.1413
	BC53-PJBE4.6d	3	181.082		BC53-PJBE6.1i	3	39.5982		BC53-PJBE4.6g	4	2.2616		BC53-PJBE6.1e	4	1.088
	BC53-PJBE4.6d	3	171.888		BC53-PJBE6.1i	3	33.9387		BC53-PJBE4.6g	4	5.873		BC53-PJBE6.1e	4	1.6867
	BC53-PJBE4.6d	3	175.873		BC53-PJBE6.1i	3	26.3638		BC53-PJBE4.6g	4	5.3175		BC53-PJBE6.1e	4	4.0858
	BC53-PJBE4.6d	3	181.852		BC53-PJBE6.1i	3	29.3794		BC53-PJBE4.6g	4	5.4176		BC53-PJBE6.1e	4	0.4715
	BC53-PJBE4.6d	3	166.722		BC53-PJBE6.1i	3	37.5934		BC53-PJBE4.6g	4	4.9253		BC53-PJBE6.1e	4	1.8758
	BC53-PJBE4.6d	3	174.253		BC53-PJBE6.1i	3	12.3954		BC53-PJBE4.6g	4	2.5644		BC53-PJBE6.1e	4	1.6275
	BC53-PJBE4.6d	3	161.08		BC53-PJBE6.1i	3	17.8954		BC53-PJBE4.6g	4	5.7067		BC53-PJBE6.1e	4	1.7467
	BC53-PJBE4.6d	3	182.223		BC53-PJBE6.1i	3	27.6032		BC53-PJBE4.6g	4	2.6735		BC53-PJBE6.1e	4	0.5998
	BC53-PJBE4.6d	3	164.771		BC53-PJBE6.1i	3	40.493		BC53-PJBE4.6g	4	3.8782		BC53-PJBE6.1e	4	1.8256
	BC53-PJBE4.6d	3	173.69		BC53-PJBE6.1i	3	13.5087		BC53-PJBE4.6g	4	3.6199		BC53-PJBE6.1e	4	4.0274
	BC53-PJBE4.6d	3	165.697		BC53-PJBE6.1i	3	26.7114		BC53-PJBE4.6g	4	4.5189		BC53-PJBE6.1e	4	2.8439
	BC53-PJBE4.6d	3	186.47		BC53-PJBE6.1i	3	26.1345		BC53-PJBE4.6g	4	4.2882		BC53-PJBE6.1e	4	0.5238
	BC53-PJBE4.6d	3	193.032		BC53-PJBE6.1i	3	41.7405		BC53-PJBE4.6g	4	4.3056		BC53-PJBE6.1e	4	1.7174
	BC53-PJBE4.6d	3	163.139		BC53-PJBE6.1i	3	21.5594		BC53-PJBE4.6g	4	2.7731		BC53-PJBE6.1e	4	1.2282
	BC53-PJBE4.6d	3	163.518		BC53-PJBE6.1i	3	34.8428		BC53-PJBE4.6g	4	5.1203		BC53-PJBE6.1e	4	0.106
	BC53-PJBE4.6d	3	180.336		BC53-PJBE6.1i	3	25.2418		BC53-PJBE4.6g	4	5.8642		BC53-PJBE6.1e	4	3.4766
	BC53-PJBE4.6d	3	164.844		BC53-PJBE6.1i	3	28.2578		BC53-PJBE4.6g	4	4.2579		BC53-PJBE6.1e	4	1.8242
	BC53-PJBE4.6d	3	185.202		BC53-PJBE6.1i	3	19.968		BC53-PJBE4.6g	4	5.6314		BC53-PJBE6.1e	4	3.1866
	BC53-PJBE4.6d	3	182.886		BC53-PJBE6.1i	3	21.8301		BC53-PJBE4.6g	4	3.4422		BC53-PJBE6.1e	4	0.5637
	BC53-PJBE4.6d	3	171.419		BC53-PJBE6.1i	3	16.9657		BC53-PJBE4.6g	4	3.5098		BC53-PJBE6.1e	4	3.0262
	BC53-PJBE4.6d	3	168.747		BC53-PJBE6.1i	3	39.7401		BC53-PJBE4.6g	4	1.5722		BC53-PJBE6.1e	4	4.7215
	BC53-PJBE4.6d	3	179.761		BC53-PJBE6.1i	3	24.9142		BC53-PJBE4.6g	4	7.6424		BC53-PJBE6.1e	4	0.2651
	BC53-PJBE4.6d	3	188.683		BC53-PJBE6.1i	3	24.319		BC53-PJBE4.6g	4	2.0439		BC53-PJBE6.1e	4	0.2892
	BC53-PJBE4.6d	3	165.321		BC53-PJBE6.1i	3	24.8424		BC53-PJBE4.6g	4	4.4615		BC53-PJBE6.1e	4	0.9875
	BC53-PJBE4.6d	3	125.71		BC53-PJBE6.1i	3	26.7223		BC53-PJBE4.6g	4	1.9788		BC53-PJBE6.1e	4	3.1399
	BC53-PJBE4.6d	3	167.407		BC53-PJBE6.1i	3	22.0638		BC53-PJBE4.6g	4	5.4418		BC53-PJBE6.1e	4	3.7108
	BC53-PJBE4.6d	3	168.35		BC53-PJBE6.1i	3	33.375		BC53-PJBE4.6g	4	2.935		BC53-PJBE6.1e	4	0.8064
	BC53-PJBE4.6d	3	160.507		BC53-PJBE6.1i	3	37.9107		BC53-PJBE4.6g	4	1.8027		BC53-PJBE6.1e	4	0.9384
	BC53-PJBE4.6d	3	162.558		BC53-PJBE6.1i	3	35.2054		BC53-PJBE4.6g	4	3.5718		BC53-PJBE6.1e	4	0.3843
	BC53-PJBE4.6d	3	182.375		BC53-PJBE6.1i	3	22.0896		BC53-PJBE4.6g	4	4.0927		BC53-PJBE6.1e	4	1.1473
	BC53-PJBE4.6d	3	151.894		BC53-PJBE6.1i	3	43.636		BC53-PJBE4.6g	4	2.1083		BC53-PJBE6.1e	4	0.7517
	BC53-PJBE4.6d	3	176.004		BC53-PJBE6.1i	3	15.8393		BC53-PJBE4.6g	5	7.7109		BC53-PJBE6.1e	4	2.983
	BC53-PJBE4.6d	3	171.566		BC53-PJBE6.1i	3	18.2093		BC53-PJBE4.6g	5	5.3107		BC53-PJBE6.1e	4	1.5169
	BC53-PJBE4.6d	3	161.815		BC53-PJBE6.1i	3	9.8879		BC53-PJBE4.6g	5	3.4276		BC53-PJBE6.1e	4	6.2446
	BC53-PJBE4.6d	3	184.335		BC53-PJBE6.1i	3	24.2729		BC53-PJBE4.6g	5	4.7815		BC53-PJBE6.1e	4	2.9475
	BC53-PJBE4.6d	3	161.898		BC53-PJBE6.1i	3	30.6408		BC53-PJBE4.6g	5	4.0318		BC53-PJBE6.1e	4	2.3405
	BC53-PJBE4.6d	3	163.119		BC53-PJBE6.1i	3	17.3808		BC53-PJBE4.6g	5	6.0465		BC53-PJBE6.1e	4	0.3292
	BC53-PJBE4.6d	3	152.806		BC53-PJBE6.1i	3	38.5612		BC53-PJBE4.6g	5	4.5854		BC53-PJBE6.1e	4	0.3386
	BC53-PJBE4.6d	3	176.364		BC53-PJBE6.1i	3	38.2212		BC53-PJBE4.6g	5	5.5949		BC53-PJBE6.1e	4	1.3712
	BC53-PJBE4.6d	4	168.298		BC53-PJBE6.1i	3	25.4583		BC53-PJBE4.6g	5	3.0615		BC53-PJBE6.1e	4	0.4448
	BC53-PJBE4.6d	4	170.364		BC53-PJBE6.1i	3	25.9266		BC53-PJBE4.6g	5	3.3619		BC53-PJBE6.1e	4	2.2229
	BC53-PJBE4.6d	4	168.302		BC53-PJBE6.1i	3	23.5992		BC53-PJBE4.6g	5	7.5622		BC53-PJBE6.1e	4	0.6753
	BC53-PJBE4.6d	4	185.708		BC53-PJBE6.1i	3	27.7685		BC53-PJBE4.6g	5	2.5559		BC53-PJBE6.1e	4	1.0237
	BC53-PJBE4.6d	4	167.925		BC53-PJBE6.1i	3	29.4395		BC53-PJBE4.6g	5	5.4467		BC53-PJBE6.1e	4	0.7722
	BC53-PJBE4.6d	4	179.268		BC53-PJBE6.1i	3	18.2291		BC53-PJBE4.6g	5	5.1469		BC53-PJBE6.1e	4	2.0534
	BC53-PJBE4.6d	4	162.984		BC53-PJBE6.1i	3	22.2757		BC53-PJBE4.6g	5	5.2892		BC53-PJBE6.1e	4	1.5544
	BC53-PJBE4.6d	4	174.42		BC53-PJBE6.1i	3	16.7808		BC53-PJBE4.6g	5	4.0523		BC53-PJBE6.1e	5	1.722
	BC53-PJBE4.6d	4	168.291		BC53-PJBE6.1i	3	29.4608		BC53-PJBE4.6g	5	3.8552		BC53-PJBE6.1e	5	7.2873
	BC53-PJBE4.6d	4	177.703		BC53-PJBE6.1i	3	30.5885		BC53-PJBE4.6g	5	4.5115		BC53-PJBE6.1e	5	1.3534
	BC53-PJBE4.6d	4	122.307		BC53-PJBE6.1i	3	26.2102		BC53-PJBE4.6g	5	5.4017		BC53-PJBE6.1e	5	1.9603
	BC53-PJBE4.6d	4	146.729		BC53-PJBE6.1i	3	22.9693		BC53-PJBE4.6g	5	4.5499		BC53-PJBE6.1e	5	0.2924
	BC53-PJBE4.6d	4	167.206		BC53-PJBE6.1i	3	14.448		BC53-PJBE4.6g	5	4.9276		BC53-PJBE6.1e	5	0.7427
	BC53-PJBE4.6d	4	162.746		BC53-PJBE6.1i	3	21.7761		BC53-PJBE4.6g	5	5.1387		BC53-PJBE6.1e	5	3.3359
	BC53-PJBE4.6d	4	177.614		BC53-PJBE6.1i	3	21.2687		BC53-PJBE4.6g	5	2.772		BC53-PJBE6.1e	5	0.6591
	BC53-PJBE4.6d	4	185.611		BC53-PJBE6.1i	3	20.3844		BC53-PJBE4.6g	5	3.4413		BC53-PJBE6.1e	5	2.1538
	BC53-PJBE4.6d	4	179.005		BC53-PJBE6.1i	4	28.054		BC53-PJBE4.6g	5	3.7386		BC53-PJBE6.1e	5	0.4986
	BC53-PJBE4.6d	4	188.875		BC53-PJBE6.1i	4	44.5545		BC53-PJBE4.6g	5	3.5194		BC53-PJBE6.1e	5	6.357
	BC53-PJBE4.6d	4	176.752		BC53-PJBE6.1i	4	27.505		BC53-PJBE4.6g	5	3.1179		BC53-PJBE6.1e	5	1.5307
	BC53-PJBE4.6d	4	174.005		BC53-PJBE6.1i	4	16.9024		BC53-PJBE4.6g	5	3.5241		BC53-PJBE6.1e	5	0.7779
	BC53-PJBE4.6d	4	177.352		BC53-PJBE6.1i	4	39.4917		BC53-PJBE4.6g	5	6.1906		BC53-PJBE6.1e	5	0.8976
	BC53-PJBE4.6d	4	121.321		BC53-PJBE6.1i	4	43.3758		BC53-PJBE4.6g	5	14.4407		BC53-PJBE6.1e	5	1.5431
	BC53-PJBE4.6d	4	166.91		BC53-PJBE6.1i	4	24.1659		BC53-PJBE4.6g	5	5.0514		BC53-PJBE6.1e	5	1.9482
	BC53-PJBE4.6d	4	186.805		BC53-PJBE6.1i	4	18.8348		BC53-PJBE4.6g	5	3.9431		BC53-PJBE6.1e	5	2.1876
	BC53-PJBE4.6d	4	185.59		BC53-PJBE6.1i	4	30.1654		BC53-PJBE4.6g	5	2.764		BC53-PJBE6.1e	5	1.3982
	BC53-PJBE4.6d	4	161.971		BC53-PJBE6.1i	4	40.7226		BC53-PJBE4.6g	5	6.0976		BC53-PJBE6.1e	5	1.0558
	BC53-PJBE4.6d	4	158.752		BC53-PJBE6.1i	4	35.6868		BC53-PJBE4.6g	5	3.7719		BC53-PJBE6.1e	5	9.2915
	BC53-PJBE4.6d	4	160.147		BC53-PJBE6.1i	4	24.6746		BC53-PJBE4.6g	5	2.2911		BC53-PJBE6.1e	5	4.0618
	BC53-PJBE4.6d	4	149.431		BC53-PJBE6.1i	4	28.6478		BC53-PJBE4.6g	5	9.6395		BC53-PJBE6.1e	5	0.9635
	BC53-PJBE4.6d	4	163.542		BC53-PJBE6.1i	4	25.4018		BC53-PJBE4.6g	5	4.9079		BC53-PJBE6.1e	5	1.4309
	BC53-PJBE4.6d	4	172.987		BC53-PJBE6.1i	4	22.04		BC53-PJBE4.6g	5	4.6342		BC53-PJBE6.1e	5	1.6145
	BC53-PJBE4.6d	4	181.212		BC53-PJBE6.1i	4	41.4078		BC53-PJBE4.6g	5	2.7418		BC53-PJBE6.1e	5	2.665
	BC53-PJBE4.6d	4	172.877		BC53-PJBE6.1i	4	27.1426		BC53-PJBE4.6g	5	3.6118		BC53-PJBE6.1e	5	4.8397
	BC53-PJBE4.6d	4	167.031		BC53-PJBE6.1i	4	29.6291		BC53-PJBE4.6g	5	4.6196		BC53-PJBE6.1e	5	1.7863
	BC53-PJBE4.6d	4	175.424		BC53-PJBE6.1i	4	20.2056		BC53-PJBE4.6g	5	2.4895		BC53-PJBE6.1e	5	1.9176
	BC53-PJBE4.6d	4	188.91		BC53-PJBE6.1i	4	26.8694		BC53-PJBE4.6g	5	7.2679		BC53-PJBE6.1e	5	1.0355
	BC53-PJBE4.6d	4	165.909		BC53-PJBE6.1i	4	32.1318		BC53-PJBE4.6g	5	4.2472		BC53-PJBE6.1e	5	3.3458
	BC53-PJBE4.6d	4	173.811		BC53-PJBE6.1i	4	29.7631		BC53-PJBE4.6g	5	5.8344		BC53-PJBE6.1e	5	5.3607
	BC53-PJBE4.6d	4	165.974		BC53-PJBE6.1i	4	18.0301		BC53-PJBE4.6g	5	1.3005		BC53-PJBE6.1e	5	2.6925
	BC53-PJBE4.6d	4	177.335		BC53-PJBE6.1i	4	26.4709		BC53-PJBE4.6g	5	3.2624		BC53-PJBE6.1e	5	2.4804
	BC53-PJBE4.6d	4	174.064		BC53-PJBE6.1i	4	33.3035		BC53-PJBE4.6g	5	2.7229		BC53-PJBE6.1e	5	0.8791
	BC53-PJBE4.6d	4	185.939		BC53-PJBE6.1i	4	24.781		BC53-PJBE4.6g	5	6.9295		BC53-PJBE6.1e	5	1.1142
	BC53-PJBE4.6d	4	183.236		BC53-PJBE6.1i	4	25.7439		BC53-PJBE4.6g	5	4.2616		BC53-PJBE6.1e	5	2.0861
	BC53-PJBE4.6d	4	175.947		BC53-PJBE6.1i	4	27.5259		BC53-PJBE4.6g	5	2.5676		BC53-PJBE6.1e	5	2.4953
	BC53-PJBE4.6d	4	175.063		BC53-PJBE6.1i	4	41.6431		BC53-PJBE4.6g	5	6.7048		BC53-PJBE6.1e	5	0.9471
	BC53-PJBE4.6d	4	155.874		BC53-PJBE6.1i	4	42.4712		BC53-PJBE4.6g	5	2.8012		BC53-PJBE6.1e	5	0.4536
	BC53-PJBE4.6d	4	122.568		BC53-PJBE6.1i	4	30.4086		BC53-PJBE4.6g	5	2.314		BC53-PJBE6.1e	5	0.9684
	BC53-PJBE4.6d	4	162.434		BC53-PJBE6.1i	4	35.07		BC53-PJBE4.6g	5	6.5259		BC53-PJBE6.1e	5	0.9433
	BC53-PJBE4.6d	4	166.854		BC53-PJBE6.1i	4	40.2603		BC53-PJBE4.6g	5	4.7681		BC53-PJBE6.1e	5	0.6252
	BC53-PJBE4.6d	4	165.53		BC53-PJBE6.1i	4	33.7495		BC53-PJBE4.6g	5	9.5208		BC53-PJBE6.1e	5	4.7813
	BC53-PJBE4.6d	4	166.607		BC53-PJBE6.1i	4	34.4301		BC53-PJBE4.6g	5	5.0065		BC53-PJBE6.1e	5	2.7047
	BC53-PJBE4.6d	4	180.207		BC53-PJBE6.1i	4	26.7986		BC53-PJBE4.6g	5	4.2118		BC53-PJBE6.1e	5	2.0976
	BC53-PJBE4.6d	4	145.494		BC53-PJBE6.1i	4	44.4496		BC53-PJBE4.6g	5	4.0709		BC53-PJBE6.1e	5	3.2408
	BC53-PJBE4.6d	4	158.946		BC53-PJBE6.1i	4	41.1377		BC53-PJBE4.6g	5	5.3586		BC53-PJBE6.1e	5	0.7946
	BC53-PJBE4.6d	4	145.794		BC53-PJBE6.1i	4	32.5489		BC53-PJBE4.6g	5	3.6074		BC53-PJBE6.1e	5	4.4567
	BC53-PJBE4.6d	4	159.809		BC53-PJBE6.1i	4	34.2987		BC53-PJBE4.6g	5	6.0731		BC53-PJBE6.1e	5	1.9306
	BC53-PJBE4.6d	4	154.478		BC53-PJBE6.1i	4	16.7498		BC53-PJBE4.6g	5	3.4767		BC53-PJBE6.1e	5	0.9709
	BC53-PJBE4.6d	4	182.472		BC53-PJBE6.1i	4	37.6444		BC53-PJBE4.6g	5	3.3014		BC53-PJBE6.1e	5	2.078
	BC53-PJBE4.6d	4	164.064		BC53-PJBE6.1i	4	24.8974		BC53-PJBE4.6g	5	5.1908		BC53-PJBE6.1e	5	1.8652
	BC53-PJBE4.6d	4	179.809		BC53-PJBE6.1i	4	24.2515		BC53-PJBE4.6g	5	4.4422		BC53-PJBE6.1e	5	0.4834
	BC53-PJBE4.6d	4	176.322		BC53-PJBE6.1i	4	21.7691		BC53-PJBE4.6g	5	3.1631		BC53-PJBE6.1e	5	2.9539
	BC53-PJBE4.6d	4	170.653		BC53-PJBE6.1i	4	39.182		BC53-PJBE4.6g	5	3.0804		BC53-PJBE6.1e	5	0.8436
	BC53-PJBE4.6d	4	139.381		BC53-PJBE6.1i	4	28.1859		BC53-PJBE4.6g	5	11.7006		BC53-PJBE6.1e	5	0.6505
	BC53-PJBE4.6d	4	171.078		BC53-PJBE6.1i	4	34.3394		BC53-PJBE4.6g	5	2.8208		BC53-PJBE6.1e	5	1.0223
	BC53-PJBE4.6d	4	175.149		BC53-PJBE6.1i	4	31.0439		BC53-PJBE4.6g	5	0.4415		BC53-PJBE6.1e	5	2.9619
	BC53-PJBE4.6d	4	161.321		BC53-PJBE6.1i	4	17.8624		BC53-PJBE4.6g	5	2.7694		BC53-PJBE6.1e	5	3.7471
	BC53-PJBE4.6d	4	166.59		BC53-PJBE6.1i	4	18.972		BC53-PJBE4.6g	5	4.043		BC53-PJBE6.1e	5	2.8577
	BC53-PJBE4.6d	4	154.387		BC53-PJBE6.1i	4	31.0672		BC53-PJBE4.6g	5	5.8368		BC53-PJBE6.1e	5	2.4637
	BC53-PJBE4.6d	4	161.263		BC53-PJBE6.1i	4	22.5356		BC53-PJBE4.6g	5	6.636		BC53-PJBE6.1e	5	3.0362
	BC53-PJBE4.6d	4	164.778		BC53-PJBE6.1i	4	32.1271		BC53-PJBE4.6g	3	4.6221		BC53-PJBE6.1e	5	0.6749
	BC53-PJBE4.6d	4	153.316		BC53-PJBE6.1i	5	55.982		BC53-PJBE4.6g	3	6.5259		BC53-PJBE6.1e	5	0.8158
	BC53-PJBE4.6d	4	178.195		BC53-PJBE6.1i	5	44.8593		BC53-PJBE4.6g	3	10.9418		BC53-PJBE6.1e	3	1.9954
	BC53-PJBE4.6d	4	180.419		BC53-PJBE6.1i	5	21.3924		BC53-PJBE4.6g	3	1.1223		BC53-PJBE6.1e	3	2.1834
	BC53-PJBE4.6d	4	150.904		BC53-PJBE6.1i	5	28.5909		BC53-PJBE4.6g	3	4.7684		BC53-PJBE6.1e	3	0.4409
	BC53-PJBE4.6d	4	131.546		BC53-PJBE6.1i	5	40.8879		BC53-PJBE4.6g	3	2.7014		BC53-PJBE6.1e	3	1.6776
	BC53-PJBE4.6d	4	167.967		BC53-PJBE6.1i	5	47.2589		BC53-PJBE4.6g	3	4.3385		BC53-PJBE6.1e	3	1.3418
	BC53-PJBE4.6d	4	134.383		BC53-PJBE6.1i	5	59.6405		BC53-PJBE4.6g	3	2.3431		BC53-PJBE6.1e	3	0.6972
	BC53-PJBE4.6d	4	127.634		BC53-PJBE6.1i	5	35.4822		BC53-PJBE4.6g	3	2.8773		BC53-PJBE6.1e	3	0.1759
	BC53-PJBE4.6d	4	158.362		BC53-PJBE6.1i	5	47.3005		BC53-PJBE4.6g	3	6.7051		BC53-PJBE6.1e	3	1.1745
	BC53-PJBE4.6d	4	155.257		BC53-PJBE6.1i	5	47.5053		BC53-PJBE4.6g	3	6.8167		BC53-PJBE6.1e	3	2.4402
	BC53-PJBE4.6d	4	160.486		BC53-PJBE6.1i	5	37.8883		BC53-PJBE4.6g	3	2.7007		BC53-PJBE6.1e	3	2.2745
	BC53-PJBE4.6d	4	164.775		BC53-PJBE6.1i	5	41.2945		BC53-PJBE4.6g	3	2.6492		BC53-PJBE6.1e	3	0.6642
	BC53-PJBE4.6d	4	174.74		BC53-PJBE6.1i	5	30.3584		BC53-PJBE4.6g	3	3.1208		BC53-PJBE6.1e	3	2.2628
	BC53-PJBE4.6d	4	132.377		BC53-PJBE6.1i	5	28.143		BC53-PJBE4.6g	3	5.842		BC53-PJBE6.1e	3	2.0591
	BC53-PJBE4.6d	4	151.905		BC53-PJBE6.1i	5	42.3978		BC53-PJBE4.6g	3	3.1078		BC53-PJBE6.1e	3	0.4686
	BC53-PJBE4.6d	4	156.863		BC53-PJBE6.1i	5	35.7749		BC53-PJBE4.6g	3	1.8253		BC53-PJBE6.1e	3	2.4341
	BC53-PJBE4.6d	4	146.89		BC53-PJBE6.1i	5	26.5576		BC53-PJBE4.6g	3	5.4697		BC53-PJBE6.1e	3	0.8904
	BC53-PJBE4.6d	4	185.724		BC53-PJBE6.1i	5	40.67		BC53-PJBE4.6g	3	2.5644		BC53-PJBE6.1e	3	2.1728
	BC53-PJBE4.6d	4	162.113		BC53-PJBE6.1i	5	53.7743		BC53-PJBE4.6g	3	4.7656		BC53-PJBE6.1e	3	2.6242
	BC53-PJBE4.6d	4	182.828		BC53-PJBE6.1i	5	27.9892		BC53-PJBE4.6g	3	5.3934		BC53-PJBE6.1e	3	2.9488
	BC53-PJBE4.6d	4	105.782		BC53-PJBE6.1i	5	37.3068		BC53-PJBE4.6g	3	3.5594		BC53-PJBE6.1e	3	2.3891
	BC53-PJBE4.6d	4	160.316		BC53-PJBE6.1i	5	35.6664		BC53-PJBE4.6g	3	2.1242		BC53-PJBE6.1e	3	0.2788
	BC53-PJBE4.6d	4	170.315		BC53-PJBE6.1i	5	40.1724		BC53-PJBE4.6g	3	4.835		BC53-PJBE6.1e	3	0.5533
	BC53-PJBE4.6d	4	164.326		BC53-PJBE6.1i	5	35.332		BC53-PJBE4.6g	3	2.6943		BC53-PJBE6.1e	3	0.966
	BC53-PJBE4.6d	4	152.518		BC53-PJBE6.1i	5	46.4765		BC53-PJBE4.6g	3	3.4449		BC53-PJBE6.1e	3	0.4749
	BC53-PJBE4.6d	4	150.223		BC53-PJBE6.1i	5	14.551		BC53-PJBE4.6g	3	3.9711		BC53-PJBE6.1e	3	0.9315
	BC53-PJBE4.6d	4	175.591		BC53-PJBE6.1i	5	30.7205		BC53-PJBE4.6g	3	2.815		BC53-PJBE6.1e	3	1.33
	BC53-PJBE4.6d	4	166.235		BC53-PJBE6.1i	5	27.4888		BC53-PJBE4.6g	3	2.4574		BC53-PJBE6.1e	3	1.4535
	BC53-PJBE4.6d	4	157.635		BC53-PJBE6.1i	5	33.8352		BC53-PJBE4.6g	3	4.7024		BC53-PJBE6.1e	3	0.6691
	BC53-PJBE4.6d	4	158.892		BC53-PJBE6.1i	5	34.2236		BC53-PJBE4.6g	3	4.3205		BC53-PJBE6.1e	3	0.5585
	BC53-PJBE4.6d	4	170.275		BC53-PJBE6.1i	5	57.3815		BC53-PJBE4.6g	3	3.4914		BC53-PJBE6.1e	3	1.8719
	BC53-PJBE4.6d	4	172.421		BC53-PJBE6.1i	5	44.6206		BC53-PJBE4.6g	3	1.7494		BC53-PJBE6.1e	3	1.1146
	BC53-PJBE4.6d	4	161.116		BC53-PJBE6.1i	5	25.7864		BC53-PJBE4.6g	3	1.7718		BC53-PJBE6.1e	3	1.7073
	BC53-PJBE4.6d	4	137.754		BC53-PJBE6.1i	5	54.7117		BC53-PJBE4.6g	3	0.9906		BC53-PJBE6.1e	3	1.6014
	BC53-PJBE4.6d	4	182.306		BC53-PJBE6.1i	5	26.1084		BC53-PJBE4.6g	3	3.6001		BC53-PJBE6.1e	3	0.3432
	BC53-PJBE4.6d	4	133.735		BC53-PJBE6.1i	5	14.4528		BC53-PJBE4.6g	3	2.1219		BC53-PJBE6.1e	3	1.8879
	BC53-PJBE4.6d	4	165.527		BC53-PJBE6.1i	5	23.1929		BC53-PJBE4.6g	3	2.4951		BC53-PJBE6.1e	3	1.1878
	BC53-PJBE4.6d	4	166.569		BC53-PJBE6.1i	5	52.0412		BC53-PJBE4.6g	3	6.0667		BC53-PJBE6.1e	3	0.9945
	BC53-PJBE4.6d	4	166.407		BC53-PJBE6.1i	5	56.8316		BC53-PJBE4.6g	3	2.7135		BC53-PJBE6.1e	3	2.795
	BC53-PJBE4.6d	4	161.674		BC53-PJBE6.1i	5	37.0552		BC53-PJBE4.6g	3	3.0447		BC53-PJBE6.1e	3	1.7716
	BC53-PJBE4.6d	4	92.3931		BC53-PJBE6.1i	5	31.9908		BC53-PJBE4.6g	3	3.2996		BC53-PJBE6.1e	3	0.3129
	BC53-PJBE4.6d	4	157.519		BC53-PJBE6.1i	5	60.9728		BC53-PJBE4.6g	3	6.5806		BC53-PJBE6.1e	3	2.3535
	BC53-PJBE4.6d	4	137.084		BC53-PJBE6.1i	5	27.4443		BC53-PJBE4.6g	3	1.3406		BC53-PJBE6.1e	3	1.5331
	BC53-PJBE4.6d	4	160.113		BC53-PJBE6.1i	5	49.8502		BC53-PJBE4.6g	3	3.8802		BC53-PJBE6.1e	3	2.6134
	BC53-PJBE4.6d	4	161.531		BC53-PJBE6.1i	5	31.0784		BC53-PJBE4.6g	3	4.5236		BC53-PJBE6.1e	3	1.9311
	BC53-PJBE4.6d	4	168.003		BC53-PJBE6.1i	5	33.8192		BC53-PJBE4.6g	3	3.8978		BC53-PJBE6.1e	3	1.7487
	BC53-PJBE4.6d	4	151.014		BC53-PJBE6.1i	5	43.8408		BC53-PJBE4.6g	3	2.2977		BC53-PJBE6.1e	3	1.568
	BC53-PJBE4.6d	4	168.025		BC53-PJBE6.1i	5	41.6924		BC53-PJBE4.6g	3	3.0375		BC53-PJBE6.1e	3	0.8376
	BC53-PJBE4.6d	4	174.878		BC53-PJBE6.1i	5	27.4684		BC53-PJBE4.6g	3	3.9038		BC53-PJBE6.1e	3	1.4624
	BC53-PJBE4.6d	4	129.958		BC53-PJBE6.1i	5	53.7722		BC53-PJBE4.6g	3	7.8643		BC53-PJBE6.1e	3	2.7423
	BC53-PJBE4.6d	4	174.599		BC53-PJBE6.1i	5	34.1233		BC53-PJBE4.6g	3	1.5889		BC53-PJBE6.1e	3	5.2724
	BC53-PJBE4.6d	4	142.363		BC53-PJBE6.1i	5	57.8485		BC53-PJBE4.6g	3	2.8279		BC53-PJBE6.1e	3	0.1877
	BC53-PJBE4.6d	4	108.038		BC53-PJBE6.1i	5	41.7792		BC53-PJBE4.6g	3	3.7771		BC53-PJBE6.1e	3	0.3429
	BC53-PJBE4.6d	4	167.667		BC53-PJBE6.1i	5	32.67		BC53-PJBE4.6g	3	3.4446		BC53-PJBE6.1e	3	0.265
	BC53-PJBE4.6d	4	128.266		BC53-PJBE6.1i	5	55.8533		BC53-PJBE4.6g	3	3.7422		BC53-PJBE6.1e	3	0.9873
	BC53-PJBE4.6d	4	157.342		BC53-PJBE6.1i	5	45.5206		BC53-PJBE4.6g	3	0.8392		BC53-PJBE6.1e	3	1.896
	BC53-PJBE4.6d	4	165.756		BC53-PJBE6.1i	5	68.2998		BC53-PJBE4.6g	3	1.8708		BC53-PJBE6.1e	3	0.535
	BC53-PJBE4.6d	4	151.82		BC53-PJBE6.1i	5	51.6638		BC53-PJBE4.6g	3	1.7204		BC53-PJBE6.1e	3	1.2961
	BC53-PJBE4.6d	4	180.283		BC53-PJBE6.1i	5	67.1994		BC53-PJBE4.6g	3	2.0482		BC53-PJBE6.1e	3	2.1218
	BC53-PJBE4.6d	5	168.394		BC53-PJBE6.1i	5	48.2177		BC53-PJBE4.6g	3	2.0396		BC53-PJBE6.1e	3	0.1071
	BC53-PJBE4.6d	5	189.093		BC53-PJBE6.1i	5	33.6575		BC53-PJBE4.6g	3	1.5925		BC53-PJBE6.1e	3	0.2422
	BC53-PJBE4.6d	5	170.159		BC53-PJBE6.1i	5	59.834		BC53-PJBE4.6g	3	3.8132		BC53-PJBE6.1e	3	1.4125
	BC53-PJBE4.6d	5	178.004		BC53-PJBE6.1i	5	49.6538		BC53-PJBE4.6g	3	1.8745		BC53-PJBE6.1e	4	1.6006
	BC53-PJBE4.6d	5	175.32		BC53-PJBE6.1i	5	34.6848		BC53-PJBE4.6g	3	3.0267		BC53-PJBE6.1e	4	3.454
	BC53-PJBE4.6d	5	187.129		BC53-PJBE6.1i	5	44.2907		BC53-PJBE4.6g	3	1.9834		BC53-PJBE6.1e	4	1.7637
	BC53-PJBE4.6d	5	178.495		BC53-PJBE6.1i	5	33.5323		BC53-PJBE4.6g	3	2.2933		BC53-PJBE6.1e	4	0.9613
	BC53-PJBE4.6d	5	171.776		BC53-PJBE6.1i	5	49.9305		BC53-PJBE4.6g	3	2.791		BC53-PJBE6.1e	4	0.5273
	BC53-PJBE4.6d	5	175.401		BC53-PJBE6.1i	5	46.4732		BC53-PJBE4.6g	3	2.6569		BC53-PJBE6.1e	4	0.7823
	BC53-PJBE4.6d	5	169.492		BC53-PJBE6.1i	5	44.9036		BC53-PJBE4.6g	3	2.2014		BC53-PJBE6.1e	4	0.5714
	BC53-PJBE4.6d	5	177.071		BC53-PJBE6.1i	5	54.6457		BC53-PJBE4.6g	3	2.954		BC53-PJBE6.1e	4	0.8632
	BC53-PJBE4.6d	5	151.027		BC53-PJBE6.1i	5	44.6169		BC53-PJBE4.6g	3	1.4663		BC53-PJBE6.1e	4	0.272
	BC53-PJBE4.6d	5	196.432		BC53-PJBE6.1i	5	39.7706		BC53-PJBE4.6g	3	2.6707		BC53-PJBE6.1e	4	0.7595
	BC53-PJBE4.6d	5	162.782		BC53-PJBE6.1i	5	44.5082		BC53-PJBE4.6g	3	2.5567		BC53-PJBE6.1e	4	0.9222
	BC53-PJBE4.6d	5	163.079		BC53-PJBE6.1i	5	55.0644		BC53-PJBE4.6g	3	7.2574		BC53-PJBE6.1e	4	0.1259
	BC53-PJBE4.6d	5	181.402		BC53-PJBE6.1i	5	49.3947		BC53-PJBE4.6g	3	2.2269		BC53-PJBE6.1e	4	0.8514
	BC53-PJBE4.6d	5	166.785		BC53-PJBE6.1i	5	27.8307		BC53-PJBE4.6g	3	3.0537		BC53-PJBE6.1e	4	2.2955
	BC53-PJBE4.6d	5	172.111		BC53-PJBE6.1i	3	19.799		BC53-PJBE4.6g	3	1.0106		BC53-PJBE6.1e	4	1.003
	BC53-PJBE4.6d	5	169.975		BC53-PJBE6.1i	3	18.2185		BC53-PJBE4.6g	3	3.3291		BC53-PJBE6.1e	4	0.1882
	BC53-PJBE4.6d	5	182.035		BC53-PJBE6.1i	3	22.4468		BC53-PJBE4.6g	3	1.178		BC53-PJBE6.1e	4	0.7906
	BC53-PJBE4.6d	5	159.354		BC53-PJBE6.1i	3	25.7703		BC53-PJBE4.6g	3	2.1526		BC53-PJBE6.1e	4	1.7746
	BC53-PJBE4.6d	5	162.686		BC53-PJBE6.1i	3	34.4792		BC53-PJBE4.6g	3	2.1526		BC53-PJBE6.1e	4	0.9483
	BC53-PJBE4.6d	5	175.364		BC53-PJBE6.1i	3	21.6385		BC53-PJBE4.6g	3	2.3068		BC53-PJBE6.1e	4	0.6117
	BC53-PJBE4.6d	5	178.301		BC53-PJBE6.1i	3	30.3516		BC53-PJBE4.6g	3	3.2085		BC53-PJBE6.1e	4	1.3683
	BC53-PJBE4.6d	5	172.391		BC53-PJBE6.1i	3	12.9573		BC53-PJBE4.6g	3	2.3418		BC53-PJBE6.1e	4	0.5332
	BC53-PJBE4.6d	5	171.966		BC53-PJBE6.1i	3	25.4235		BC53-PJBE4.6g	3	2.3105		BC53-PJBE6.1e	4	0.9417
	BC53-PJBE4.6d	5	165.298		BC53-PJBE6.1i	3	18.7907		BC53-PJBE4.6g	3	1.0629		BC53-PJBE6.1e	4	0.7346
	BC53-PJBE4.6d	5	172.341		BC53-PJBE6.1i	3	18.4034		BC53-PJBE4.6g	3	2.3763		BC53-PJBE6.1e	4	1.9854
	BC53-PJBE4.6d	5	169.228		BC53-PJBE6.1i	3	19.5218		BC53-PJBE4.6g	3	1.8691		BC53-PJBE6.1e	4	0.5783
	BC53-PJBE4.6d	5	166.048		BC53-PJBE6.1i	3	18.4958		BC53-PJBE4.6g	3	5.1184		BC53-PJBE6.1e	4	0.719
	BC53-PJBE4.6d	5	188.235		BC53-PJBE6.1i	3	18.7498		BC53-PJBE4.6g	3	1.0541		BC53-PJBE6.1e	4	0.3367
	BC53-PJBE4.6d	5	180.825		BC53-PJBE6.1i	3	13.1182		BC53-PJBE4.6g	3	4.283		BC53-PJBE6.1e	4	0.8226
	BC53-PJBE4.6d	5	174.255		BC53-PJBE6.1i	3	14.2869		BC53-PJBE4.6g	3	1.1806		BC53-PJBE6.1e	4	0.91
	BC53-PJBE4.6d	5	182.239		BC53-PJBE6.1i	3	14.0481		BC53-PJBE4.6g	3	3.1991		BC53-PJBE6.1e	4	1.0052
	BC53-PJBE4.6d	5	173.727		BC53-PJBE6.1i	3	39.1363		BC53-PJBE4.6g	3	1.0894		BC53-PJBE6.1e	4	1.0052
	BC53-PJBE4.6d	5	168.229		BC53-PJBE6.1i	3	32.9265		BC53-PJBE4.6g	3	1.5245		BC53-PJBE6.1e	4	4.1781
	BC53-PJBE4.6d	5	168.682		BC53-PJBE6.1i	3	40.0842		BC53-PJBE4.6g	3	1.716		BC53-PJBE6.1e	4	0.9672
	BC53-PJBE4.6d	5	172.496		BC53-PJBE6.1i	3	12.6224		BC53-PJBE4.6g	3	1.698		BC53-PJBE6.1e	4	1.0258
	BC53-PJBE4.6d	5	176.863		BC53-PJBE6.1i	3	21.7279		BC53-PJBE4.6g	3	1.5418		BC53-PJBE6.1e	4	0.7962
	BC53-PJBE4.6d	5	174.215		BC53-PJBE6.1i	3	36.1246		BC53-PJBE4.6g	3	2.1367		BC53-PJBE6.1e	4	0.8778
	BC53-PJBE4.6d	5	164.837		BC53-PJBE6.1i	3	19.6508		BC53-PJBE4.6g	3	4.0639		BC53-PJBE6.1e	4	0.5688
	BC53-PJBE4.6d	5	181.511		BC53-PJBE6.1i	3	11.5998		BC53-PJBE4.6g	3	3.2186		BC53-PJBE6.1e	4	4.2151
	BC53-PJBE4.6d	5	147.691		BC53-PJBE6.1i	3	45.2084		BC53-PJBE4.6g	3	4.9743		BC53-PJBE6.1e	4	0.8428
	BC53-PJBE4.6d	5	174.946		BC53-PJBE6.1i	3	27.4498		BC53-PJBE4.6g	3	1.9974		BC53-PJBE6.1e	4	0.5766
	BC53-PJBE4.6d	5	139.763		BC53-PJBE6.1i	3	23.8392		BC53-PJBE4.6g	3	2.3511		BC53-PJBE6.1e	4	0.9573
	BC53-PJBE4.6d	5	173.074		BC53-PJBE6.1i	3	19.2977		BC53-PJBE4.6g	3	4.1326		BC53-PJBE6.1e	4	2.8673
	BC53-PJBE4.6d	5	174.334		BC53-PJBE6.1i	3	21.8368		BC53-PJBE4.6g	3	2.0657		BC53-PJBE6.1e	4	1.5148
	BC53-PJBE4.6d	5	175.551		BC53-PJBE6.1i	3	25.0134		BC53-PJBE4.6g	3	2.6891		BC53-PJBE6.1e	4	0.3725
	BC53-PJBE4.6d	5	165.445		BC53-PJBE6.1i	3	25.9251		BC53-PJBE4.6g	3	4.2174		BC53-PJBE6.1e	4	1.9104
	BC53-PJBE4.6d	5	184.546		BC53-PJBE6.1i	3	23.4338		BC53-PJBE4.6g	3	2.1965		BC53-PJBE6.1e	4	2.5136
	BC53-PJBE4.6d	5	174.134		BC53-PJBE6.1i	3	27.1683		BC53-PJBE4.6g	3	2.9295		BC53-PJBE6.1e	4	1.3708
	BC53-PJBE4.6d	5	166.067		BC53-PJBE6.1i	3	25.4454		BC53-PJBE4.6g	3	4.0252		BC53-PJBE6.1e	4	1.5428
	BC53-PJBE4.6d	5	177.899		BC53-PJBE6.1i	3	23.1556		BC53-PJBE4.6g	3	3.7539		BC53-PJBE6.1e	4	0.5967
	BC53-PJBE4.6d	5	189.284		BC53-PJBE6.1i	3	26.3432		BC53-PJBE4.6g	4	2.7001		BC53-PJBE6.1e	4	2.9285
	BC53-PJBE4.6d	5	105.296		BC53-PJBE6.1i	3	30.378		BC53-PJBE4.6g	4	4.6141		BC53-PJBE6.1e	4	3.6963
	BC53-PJBE4.6d	5	163.741		BC53-PJBE6.1i	3	13.0966		BC53-PJBE4.6g	4	3.2884		BC53-PJBE6.1e	4	1.8416
	BC53-PJBE4.6d	5	168.949		BC53-PJBE6.1i	3	24.478		BC53-PJBE4.6g	4	6.4911		BC53-PJBE6.1e	4	2.4793
	BC53-PJBE4.6d	5	181.625		BC53-PJBE6.1i	3	26.4084		BC53-PJBE4.6g	4	3.4519		BC53-PJBE6.1e	4	1.0387
	BC53-PJBE4.6d	5	190.06		BC53-PJBE6.1i	3	19.3114		BC53-PJBE4.6g	4	2.2885		BC53-PJBE6.1e	4	2.5145
	BC53-PJBE4.6d	5	172.923		BC53-PJBE6.1i	3	22.5748		BC53-PJBE4.6g	4	4.7997		BC53-PJBE6.1e	4	1.0227
	BC53-PJBE4.6d	5	172.522		BC53-PJBE6.1i	3	16.0555		BC53-PJBE4.6g	4	2.1944		BC53-PJBE6.1e	4	1.7388
	BC53-PJBE4.6d	5	154.637		BC53-PJBE6.1i	3	13.3814		BC53-PJBE4.6g	4	3.6287		BC53-PJBE6.1e	4	1.883
	BC53-PJBE4.6d	5	184.11		BC53-PJBE6.1i	3	22.1767		BC53-PJBE4.6g	4	3.5438		BC53-PJBE6.1e	4	4.3028
	BC53-PJBE4.6d	5	149.3		BC53-PJBE6.1i	3	21.5834		BC53-PJBE4.6g	4	2.3707		BC53-PJBE6.1e	4	0.8753
	BC53-PJBE4.6d	5	177.11		BC53-PJBE6.1i	3	27.7315		BC53-PJBE4.6g	4	2.4422		BC53-PJBE6.1e	4	0.422
	BC53-PJBE4.6d	5	178.447		BC53-PJBE6.1i	3	20.7699		BC53-PJBE4.6g	4	5.4601		BC53-PJBE6.1e	4	2.1551
	BC53-PJBE4.6d	5	178.425		BC53-PJBE6.1i	3	14.214		BC53-PJBE4.6g	4	4.3004		BC53-PJBE6.1e	4	0.6736
	BC53-PJBE4.6d	5	162.352		BC53-PJBE6.1i	3	32.3468		BC53-PJBE4.6g	4	2.514		BC53-PJBE6.1e	4	0.9706
	BC53-PJBE4.6d	5	175.496		BC53-PJBE6.1i	3	20.8296		BC53-PJBE4.6g	4	1.424		BC53-PJBE6.1e	4	1.7651
	BC53-PJBE4.6d	5	173.747		BC53-PJBE6.1i	3	31.0823		BC53-PJBE4.6g	4	2.5375		BC53-PJBE6.1e	4	0.8344
	BC53-PJBE4.6d	5	177.42		BC53-PJBE6.1i	3	29.1019		BC53-PJBE4.6g	4	2.7636		BC53-PJBE6.1e	4	1.8781
	BC53-PJBE4.6d	5	177.304		BC53-PJBE6.1i	3	34.6782		BC53-PJBE4.6g	4	4.2172		BC53-PJBE6.1e	4	2.3966
	BC53-PJBE4.6d	5	149.457		BC53-PJBE6.1i	3	31.9871		BC53-PJBE4.6g	4	3.2575		BC53-PJBE6.1e	4	2.723
	BC53-PJBE4.6d	5	160.457		BC53-PJBE6.1i	3	29.016		BC53-PJBE4.6g	4	4.9228		BC53-PJBE6.1e	4	0.8923
	BC53-PJBE4.6d	5	144.623		BC53-PJBE6.1i	3	22.7767		BC53-PJBE4.6g	4	2.9528		BC53-PJBE6.1e	4	0.7361
	BC53-PJBE4.6d	5	126.35		BC53-PJBE6.1i	3	38.1494		BC53-PJBE4.6g	4	2.5857		BC53-PJBE6.1e	4	0.7807
	BC53-PJBE4.6d	5	166.321		BC53-PJBE6.1i	3	16.4256		BC53-PJBE4.6g	4	2.9139		BC53-PJBE6.1e	4	3.0056
	BC53-PJBE4.6d	5	138.607		BC53-PJBE6.1i	3	21.8041		BC53-PJBE4.6g	4	2.3308		BC53-PJBE6.1e	4	0.2677
	BC53-PJBE4.6d	5	148.52		BC53-PJBE6.1i	3	19.663		BC53-PJBE4.6g	4	1.7957		BC53-PJBE6.1e	4	0.6664
	BC53-PJBE4.6d	5	173.228		BC53-PJBE6.1i	3	14.4002		BC53-PJBE4.6g	4	3.06		BC53-PJBE6.1e	4	2.2591
	BC53-PJBE4.6d	5	188.082		BC53-PJBE6.1i	3	17.575		BC53-PJBE4.6g	4	6.6547		BC53-PJBE6.1e	4	0.3323
	BC53-PJBE4.6d	5	175.086		BC53-PJBE6.1i	3	17.0285		BC53-PJBE4.6g	4	2.4318		BC53-PJBE6.1e	4	1.9628
	BC53-PJBE4.6d	5	172.958		BC53-PJBE6.1i	3	20.5086		BC53-PJBE4.6g	4	3.5364		BC53-PJBE6.1e	4	1.8573
	BC53-PJBE4.6d	5	140.746		BC53-PJBE6.1i	3	34.0106		BC53-PJBE4.6g	4	7.8946		BC53-PJBE6.1e	4	2.8142
	BC53-PJBE4.6d	5	173.752		BC53-PJBE6.1i	3	40.5224		BC53-PJBE4.6g	4	3.7472		BC53-PJBE6.1e	4	1.5349
	BC53-PJBE4.6d	5	180.772		BC53-PJBE6.1i	3	21.9346		BC53-PJBE4.6g	4	3.1018		BC53-PJBE6.1e	5	1.7071
	BC53-PJBE4.6d	5	167.313		BC53-PJBE6.1i	3	24.9471		BC53-PJBE4.6g	4	5.6571		BC53-PJBE6.1e	5	1.149
	BC53-PJBE4.6d	5	129.84		BC53-PJBE6.1i	3	17.0587		BC53-PJBE4.6g	4	5.6101		BC53-PJBE6.1e	5	0.8327
	BC53-PJBE4.6d	5	163.831		BC53-PJBE6.1i	3	40.1866		BC53-PJBE4.6g	4	4.4327		BC53-PJBE6.1e	5	0.917
	BC53-PJBE4.6d	5	180.68		BC53-PJBE6.1i	3	19.0146		BC53-PJBE4.6g	4	5.8957		BC53-PJBE6.1e	5	0.6524
	BC53-PJBE4.6d	5	165.325		BC53-PJBE6.1i	3	44.3364		BC53-PJBE4.6g	4	1.5738		BC53-PJBE6.1e	5	2.1026
	BC53-PJBE4.6d	5	175.841		BC53-PJBE6.1i	3	24.6066		BC53-PJBE4.6g	4	4.6913		BC53-PJBE6.1e	5	3.0442
	BC53-PJBE4.6d	5	163.338		BC53-PJBE6.1i	4	24.9319		BC53-PJBE4.6g	4	3.5684		BC53-PJBE6.1e	5	1.69
	BC53-PJBE4.6d	5	177.287		BC53-PJBE6.1i	4	21.5597		BC53-PJBE4.6g	4	3.4068		BC53-PJBE6.1e	5	0.4998
	BC53-PJBE4.6d	5	184.993		BC53-PJBE6.1i	4	24.6343		BC53-PJBE4.6g	4	4.1417		BC53-PJBE6.1e	5	0.3309
	BC53-PJBE4.6d	5	169.778		BC53-PJBE6.1i	4	32.175		BC53-PJBE4.6g	4	1.9629		BC53-PJBE6.1e	5	1.3997
	BC53-PJBE4.6d	5	174.898		BC53-PJBE6.1i	4	24.133		BC53-PJBE4.6g	4	3.1093		BC53-PJBE6.1e	5	1.9568
	BC53-PJBE4.6d	5	176.11		BC53-PJBE6.1i	4	23.3614		BC53-PJBE4.6g	4	3.2054		BC53-PJBE6.1e	5	0.4596
	BC53-PJBE4.6d	5	173.184		BC53-PJBE6.1i	4	24.275		BC53-PJBE4.6g	4	3.5813		BC53-PJBE6.1e	5	1.8706
	BC53-PJBE4.6d	5	154.386		BC53-PJBE6.1i	4	27.1594		BC53-PJBE4.6g	4	1.9523		BC53-PJBE6.1e	5	2.3085
	BC53-PJBE4.6d	5	174.601		BC53-PJBE6.1i	4	22.6775		BC53-PJBE4.6g	4	4.3093		BC53-PJBE6.1e	5	0.3054
	BC53-PJBE4.6d	5	171.886		BC53-PJBE6.1i	4	19.0669		BC53-PJBE4.6g	4	2.7993		BC53-PJBE6.1e	5	2.1049
	BC53-PJBE4.6d	5	179.075		BC53-PJBE6.1i	4	31.6719		BC53-PJBE4.6g	4	3.2453		BC53-PJBE6.1e	5	1.0066
	BC53-PJBE4.6d	5	187.312		BC53-PJBE6.1i	4	19.6565		BC53-PJBE4.6g	4	3.8062		BC53-PJBE6.1e	5	0.6023
	BC53-PJBE4.6d	5	183.836		BC53-PJBE6.1i	4	33.3376		BC53-PJBE4.6g	4	3.2334		BC53-PJBE6.1e	5	0.8239
	BC53-PJBE4.6d	5	166.393		BC53-PJBE6.1i	4	22.9083		BC53-PJBE4.6g	4	1.2807		BC53-PJBE6.1e	5	0.9156
	BC53-PJBE4.6d	5	163.704		BC53-PJBE6.1i	4	25.2232		BC53-PJBE4.6g	4	2.3816		BC53-PJBE6.1e	5	2.7859
	BC53-PJBE4.6d	5	132.991		BC53-PJBE6.1i	4	27.0899		BC53-PJBE4.6g	4	1.7469		BC53-PJBE6.1e	5	1.7565
	BC53-PJBE4.6d	5	178.559		BC53-PJBE6.1i	4	25.164		BC53-PJBE4.6g	4	0.9706		BC53-PJBE6.1e	5	1.7783
	BC53-PJBE4.6d	5	186.675		BC53-PJBE6.1i	4	37.7902		BC53-PJBE4.6g	4	1.2742		BC53-PJBE6.1e	5	2.9139
	BC53-PJBE4.6d	5	181.592		BC53-PJBE6.1i	4	32.1756		BC53-PJBE4.6g	4	2.6138		BC53-PJBE6.1e	5	0.308
	BC53-PJBE4.6d	5	159.506		BC53-PJBE6.1i	4	37.4531		BC53-PJBE4.6g	4	2.0803		BC53-PJBE6.1e	5	1.2386
	BC53-PJBE4.6d	5	169.537		BC53-PJBE6.1i	4	20.2838		BC53-PJBE4.6g	4	2.2958		BC53-PJBE6.1e	5	1.1029
	BC53-PJBE4.6d	5	151.701		BC53-PJBE6.1i	4	26.2631		BC53-PJBE4.6g	4	2.7826		BC53-PJBE6.1e	5	1.7091
	BC53-PJBE4.6d	5	165.4		BC53-PJBE6.1i	4	35.1075		BC53-PJBE4.6g	4	4.9814		BC53-PJBE6.1e	5	1.2445
	BC53-PJBE4.6d	5	173.395		BC53-PJBE6.1i	4	46.9546		BC53-PJBE4.6g	4	3.663		BC53-PJBE6.1e	5	1.0985
	BC53-PJBE4.6d	5	184.087		BC53-PJBE6.1i	4	42.0777		BC53-PJBE4.6g	4	7.82		BC53-PJBE6.1e	5	1.0406
	BC53-PJBE4.6d	5	185.142		BC53-PJBE6.1i	4	37.0156		BC53-PJBE4.6g	4	3.4797		BC53-PJBE6.1e	5	1.7642
	BC53-PJBE4.6d	5	174.766		BC53-PJBE6.1i	4	36.1549		BC53-PJBE4.6g	4	4.163		BC53-PJBE6.1e	5	2.2877
	BC53-PJBE4.6d	5	167.154		BC53-PJBE6.1i	4	18.3002		BC53-PJBE4.6g	4	2.8197		BC53-PJBE6.1e	5	2.7891
	BC53-PJBE4.6d	5	149.25		BC53-PJBE6.1i	4	24.0981		BC53-PJBE4.6g	4	2.2537		BC53-PJBE6.1e	5	2.2429
	BC53-PJBE4.6d	5	162.733		BC53-PJBE6.1i	4	20.0271		BC53-PJBE4.6g	4	4.2024		BC53-PJBE6.1e	5	4.5506
	BC53-PJBE4.6d	5	169.512		BC53-PJBE6.1i	4	32.5644		BC53-PJBE4.6g	4	3.7673		BC53-PJBE6.1e	5	3.2561
	BC53-PJBE4.6d	5	177.221		BC53-PJBE6.1i	4	8.9006		BC53-PJBE4.6g	4	3.0757		BC53-PJBE6.1e	5	1.7328
	BC53-PJBE4.6d	5	170.26		BC53-PJBE6.1i	4	17.0512		BC53-PJBE4.6g	4	3.8085		BC53-PJBE6.1e	5	1.4965
	BC53-PJBE4.6d	5	173.699		BC53-PJBE6.1i	4	18.403		BC53-PJBE4.6g	4	3.0134		BC53-PJBE6.1e	5	0.6923
	BC53-PJBE4.6d	5	169.143		BC53-PJBE6.1i	4	30.0122		BC53-PJBE4.6g	4	4.3664		BC53-PJBE6.1e	5	1.1588
	BC53-PJBE4.6d	5	178.312		BC53-PJBE6.1i	4	25.083		BC53-PJBE4.6g	4	2.0793		BC53-PJBE6.1e	5	2.6593
	BC53-PJBE4.6d	5	183.974		BC53-PJBE6.1i	4	13.8645		BC53-PJBE4.6g	4	1.5821		BC53-PJBE6.1e	5	2.3213
	BC53-PJBE4.6d	5	150.218		BC53-PJBE6.1i	4	13.8992		BC53-PJBE4.6g	4	4.5669		BC53-PJBE6.1e	5	1.825
	BC53-PJBE4.6d	5	162.708		BC53-PJBE6.1i	4	26.3585		BC53-PJBE4.6g	4	6.4749		BC53-PJBE6.1e	5	1.7198
	BC53-PJBE4.6d	5	169.256		BC53-PJBE6.1i	4	26.5747		BC53-PJBE4.6g	4	5.5703		BC53-PJBE6.1e	5	0.5325
	BC53-PJBE4.6d	5	168.339		BC53-PJBE6.1i	4	21.5179		BC53-PJBE4.6g	4	2.6822		BC53-PJBE6.1e	5	0.7266
	BC53-PJBE4.6d	5	182.147		BC53-PJBE6.1i	4	17.083		BC53-PJBE4.6g	4	2.4978		BC53-PJBE6.1e	5	0.8365
	BC53-PJBE4.6d	5	168.041		BC53-PJBE6.1i	4	20.9368		BC53-PJBE4.6g	4	4.2877		BC53-PJBE6.1e	5	1.4178
	BC53-PJBE4.6d	5	168.622		BC53-PJBE6.1i	4	38.3013		BC53-PJBE4.6g	4	3.5695		BC53-PJBE6.1e	5	0.2195
	BC53-PJBE4.6d	5	157.006		BC53-PJBE6.1i	4	27.5918		BC53-PJBE4.6g	4	5.2214		BC53-PJBE6.1e	5	1.9586
	BC53-PJBE4.6d	3	169.693		BC53-PJBE6.1i	4	39.4111		BC53-PJBE4.6g	4	4.1243		BC53-PJBE6.1e	5	2.1723
	BC53-PJBE4.6d	3	168.185		BC53-PJBE6.1i	4	28.8387		BC53-PJBE4.6g	4	5.0205		BC53-PJBE6.1e	5	0.8901
	BC53-PJBE4.6d	3	169.3		BC53-PJBE6.1i	4	38.4488		BC53-PJBE4.6g	4	2.0633		BC53-PJBE6.1e	5	2.2395
	BC53-PJBE4.6d	3	163.95		BC53-PJBE6.1i	4	44.9469		BC53-PJBE4.6g	4	6.2986		BC53-PJBE6.1e	5	1.304
	BC53-PJBE4.6d	3	174.159		BC53-PJBE6.1i	4	17.3528		BC53-PJBE4.6g	4	7.1865		BC53-PJBE6.1e	5	1.5926
	BC53-PJBE4.6d	3	162.026		BC53-PJBE6.1i	4	18.7176		BC53-PJBE4.6g	4	5.2487		BC53-PJBE6.1e	5	1.4036
	BC53-PJBE4.6d	3	168.756		BC53-PJBE6.1i	4	30.727		BC53-PJBE4.6g	4	4.0408		BC53-PJBE6.1e	5	0.952
	BC53-PJBE4.6d	3	155.065		BC53-PJBE6.1i	4	34.8039		BC53-PJBE4.6g	4	4.9052		BC53-PJBE6.1e	5	1.6052
	BC53-PJBE4.6d	3	168.995		BC53-PJBE6.1i	4	25.0018		BC53-PJBE4.6g	4	2.8227		BC53-PJBE6.1e	5	0.2241
	BC53-PJBE4.6d	3	162.056		BC53-PJBE6.1i	4	21.4799		BC53-PJBE4.6g	4	2.1904		BC53-PJBE6.1e	5	1.3723
	BC53-PJBE4.6d	3	163.636		BC53-PJBE6.1i	4	19.2134		BC53-PJBE4.6g	4	6.8796		BC53-PJBE6.1e	5	1.3518
	BC53-PJBE4.6d	3	130.857		BC53-PJBE6.1i	4	23.2522		BC53-PJBE4.6g	4	7.393		BC53-PJBE6.1e	5	0.9017
	BC53-PJBE4.6d	3	167.604		BC53-PJBE6.1i	4	23.4314		BC53-PJBE4.6g	4	6.6524		BC53-PJBE6.1e	5	2.8771
	BC53-PJBE4.6d	3	172.04		BC53-PJBE6.1i	4	9.5046		BC53-PJBE4.6g	4	2.8376		BC53-PJBE6.1e	5	4.0238
	BC53-PJBE4.6d	3	166.631		BC53-PJBE6.1i	4	10.6686		BC53-PJBE4.6g	4	5.0422		BC53-PJBE6.1e	5	2.2378
	BC53-PJBE4.6d	3	188.751		BC53-PJBE6.1i	4	33.8063		BC53-PJBE4.6g	4	3.9494		BC53-PJBE6.1e	5	0.3333
	BC53-PJBE4.6d	3	172.904		BC53-PJBE6.1i	4	25.2229		BC53-PJBE4.6g	4	5.1151		BC53-PJBE6.1e	5	1.1019
	BC53-PJBE4.6d	3	185.253		BC53-PJBE6.1i	4	17.8298		BC53-PJBE4.6g	4	5.7656		BC53-PJBE6.1e	5	5.4074
	BC53-PJBE4.6d	3	173.512		BC53-PJBE6.1i	4	33.219		BC53-PJBE4.6g	4	4.428		BC53-PJBE6.1e	5	3.0048
	BC53-PJBE4.6d	3	168.813		BC53-PJBE6.1i	4	23.4102		BC53-PJBE4.6g	4	3.9934		BC53-PJBE6.1e	5	1.0392
	BC53-PJBE4.6d	3	180.375		BC53-PJBE6.1i	4	36.4308		BC53-PJBE4.6g	4	3.334		BC53-PJBE6.1e	5	1.914
	BC53-PJBE4.6d	3	148.189		BC53-PJBE6.1i	4	40.1256		BC53-PJBE4.6g	4	3.3298		BC53-PJBE6.1e	5	0.3061
	BC53-PJBE4.6d	3	187.332		BC53-PJBE6.1i	4	26.282		BC53-PJBE4.6g	4	4.7559		BC53-PJBE6.1e	5	2.4646
	BC53-PJBE4.6d	3	159.362		BC53-PJBE6.1i	4	21.1365		BC53-PJBE4.6g	4	1.0059		BC53-PJBE6.1e	5	0.5658
	BC53-PJBE4.6d	3	169.462		BC53-PJBE6.1i	4	23.8143		BC53-PJBE4.6g	4	0.9425		BC53-PJBE6.1e	5	1.4821
	BC53-PJBE4.6d	3	171.372		BC53-PJBE6.1i	4	22.5303		BC53-PJBE4.6g	4	3.8382		BC53-PJBE6.1e	5	3.311
	BC53-PJBE4.6d	3	166.279		BC53-PJBE6.1i	4	44.41		BC53-PJBE4.6g	4	4.6291		BC53-PJBE6.1e	5	1.2226
	BC53-PJBE4.6d	3	178.29		BC53-PJBE6.1i	4	18.8819		BC53-PJBE4.6g	4	4.7687		BC53-PJBE6.1e	5	2.4102
	BC53-PJBE4.6d	3	174.182		BC53-PJBE6.1i	4	24.7876		BC53-PJBE4.6g	4	2.1271		BC53-PJBE6.1e	5	0.611
	BC53-PJBE4.6d	3	165.096		BC53-PJBE6.1i	4	31.1318		BC53-PJBE4.6g	4	2.1888		BC53-PJBE6.1e	5	1.9092
	BC53-PJBE4.6d	3	172.751		BC53-PJBE6.1i	4	28.78		BC53-PJBE4.6g	4	1.5493		BC53-PJBE6.1e	5	0.4863
	BC53-PJBE4.6d	3	186.305		BC53-PJBE6.1i	4	24.3695		BC53-PJBE4.6g	4	1.6499		BC53-PJBE6.1e	5	0.3472
	BC53-PJBE4.6d	3	185.979		BC53-PJBE6.1i	4	38.5238		BC53-PJBE4.6g	4	1.8172		BC53-PJBE6.1e	5	1.9437
	BC53-PJBE4.6d	3	180.477		BC53-PJBE6.1i	4	20.8089		BC53-PJBE4.6g	4	2.6263		BC53-PJBE6.1e	5	2.0201
	BC53-PJBE4.6d	3	164.737		BC53-PJBE6.1i	4	28.6156		BC53-PJBE4.6g	4	3.1063		BC53-PJBE6.1e	5	1.7358
	BC53-PJBE4.6d	3	155.117		BC53-PJBE6.1i	4	26.9351		BC53-PJBE4.6g	4	2.9933		BC53-PJBE6.1e	5	0.7479
	BC53-PJBE4.6d	3	167.639		BC53-PJBE6.1i	4	42.9532		BC53-PJBE4.6g	4	4.5571		BC53-PJBE6.1e	5	1.3337
	BC53-PJBE4.6d	3	168.423		BC53-PJBE6.1i	4	34.0634		BC53-PJBE4.6g	4	4.2054		BC53-PJBE6.1e	5	0.901
	BC53-PJBE4.6d	3	180.37		BC53-PJBE6.1i	4	23.9878		BC53-PJBE4.6g	4	3.3885		BC53-PJBE6.1e	5	1.6111
	BC53-PJBE4.6d	3	171.837		BC53-PJBE6.1i	4	19.7925		BC53-PJBE4.6g	4	3.2123		BC53-PJBE6.1e	5	1.2656
	BC53-PJBE4.6d	3	168.264		BC53-PJBE6.1i	4	19.0142		BC53-PJBE4.6g	4	3.5949		BC53-PJBE6.1e	5	0.4994
	BC53-PJBE4.6d	3	178.255		BC53-PJBE6.1i	4	21.9541		BC53-PJBE4.6g	4	3.3952		BC53-PJBE6.1e	5	0.3642
	BC53-PJBE4.6d	3	160.801		BC53-PJBE6.1i	4	30.5813		BC53-PJBE4.6g	4	2.4879		BC53-PJBE6.1e	5	0.8311
	BC53-PJBE4.6d	3	175.994		BC53-PJBE6.1i	4	22.2693		BC53-PJBE4.6g	4	3.2705		BC53-PJBE6.1e	5	1.0418
	BC53-PJBE4.6d	3	170.355		BC53-PJBE6.1i	4	17.9522		BC53-PJBE4.6g	4	4.659		BC53-PJBE6.1e	5	0.2541
	BC53-PJBE4.6d	3	176.784		BC53-PJBE6.1i	4	17.263		BC53-PJBE4.6g	4	2.5801		BC53-PJBE6.1e	5	0.1119
	BC53-PJBE4.6d	3	165.824		BC53-PJBE6.1i	4	25.0218		BC53-PJBE4.6g	4	4.6252		BC53-PJBE6.1e	5	0.5305
	BC53-PJBE4.6d	3	153.505		BC53-PJBE6.1i	4	16.7018		BC53-PJBE4.6g	4	1.7589		BC53-PJBE6.1e	5	0.3167
	BC53-PJBE4.6d	3	172.456		BC53-PJBE6.1i	4	16.8708		BC53-PJBE4.6g	4	1.9989		BC53-PJBE6.1e	5	0.223
	BC53-PJBE4.6d	3	165.031		BC53-PJBE6.1i	4	40.4743		BC53-PJBE4.6g	4	1.3033		BC53-PJBE6.1e	5	1.3038
	BC53-PJBE4.6d	3	177.794		BC53-PJBE6.1i	4	32.2016		BC53-PJBE4.6g	4	4.1743		BC53-PJBE6.1e	5	1.4033
	BC53-PJBE4.6d	3	172.74		BC53-PJBE6.1i	4	18.2185		BC53-PJBE4.6g	4	6.4956		BC53-PJBE6.1e	5	0.5779
	BC53-PJBE4.6d	3	161.399		BC53-PJBE6.1i	4	43.647		BC53-PJBE4.6g	4	1.2513		BC53-PJBE6.1e	5	2.32
	BC53-PJBE4.6d	3	163.71		BC53-PJBE6.1i	4	21.9423		BC53-PJBE4.6g	4	5.3597		BC53-PJBE6.1e	5	0.9858
	BC53-PJBE4.6d	3	174.65		BC53-PJBE6.1i	4	12.2343		BC53-PJBE4.6g	4	3.9199		BC53-PJBE6.1e	5	0.7809
	BC53-PJBE4.6d	3	172.835		BC53-PJBE6.1i	4	41.6137		BC53-PJBE4.6g	4	1.8555		BC53-PJBE6.1e	5	1.9406
	BC53-PJBE4.6d	3	164.025		BC53-PJBE6.1i	4	13.7316		BC53-PJBE4.6g	4	2.5366		BC53-PJBE6.1e	5	0.3995
	BC53-PJBE4.6d	3	161.065		BC53-PJBE6.1i	4	32.6598		BC53-PJBE4.6g	4	2.1745		BC53-PJBE6.1e	5	0.9764
	BC53-PJBE4.6d	3	170.816		BC53-PJBE6.1i	4	12.167		BC53-PJBE4.6g	4	2.1512
	BC53-PJBE4.6d	3	151.9		BC53-PJBE6.1i	4	31.493		BC53-PJBE4.6g	4	1.2426
	BC53-PJBE4.6d	3	163.119		BC53-PJBE6.1i	4	20.3765		BC53-PJBE4.6g	5	4.8776
	BC53-PJBE4.6d	3	149.529		BC53-PJBE6.1i	4	14.9169		BC53-PJBE4.6g	5	3.9116
	BC53-PJBE4.6d	3	148.456		BC53-PJBE6.1i	4	30.972		BC53-PJBE4.6g	5	6.197
	BC53-PJBE4.6d	3	164.363		BC53-PJBE6.1i	5	24.6374		BC53-PJBE4.6g	5	3.6637
	BC53-PJBE4.6d	3	173.796		BC53-PJBE6.1i	5	26.9367		BC53-PJBE4.6g	5	6.8325
	BC53-PJBE4.6d	3	182.937		BC53-PJBE6.1i	5	23.528		BC53-PJBE4.6g	5	2.9292
	BC53-PJBE4.6d	3	169.73		BC53-PJBE6.1i	5	22.1358		BC53-PJBE4.6g	5	2.7241
	BC53-PJBE4.6d	3	148.574		BC53-PJBE6.1i	5	31.2542		BC53-PJBE4.6g	5	4.2462
	BC53-PJBE4.6d	3	140.272		BC53-PJBE6.1i	5	39.5839		BC53-PJBE4.6g	5	7.9665
	BC53-PJBE4.6d	3	139.278		BC53-PJBE6.1i	5	22.3486		BC53-PJBE4.6g	5	6.9082
	BC53-PJBE4.6d	3	151.088		BC53-PJBE6.1i	5	68.6574		BC53-PJBE4.6g	5	3.5283
	BC53-PJBE4.6d	3	156.653		BC53-PJBE6.1i	5	29.216		BC53-PJBE4.6g	5	1.9214
	BC53-PJBE4.6d	3	150.877		BC53-PJBE6.1i	5	46.2957		BC53-PJBE4.6g	5	3.1002
	BC53-PJBE4.6d	3	174.897		BC53-PJBE6.1i	5	47.9873		BC53-PJBE4.6g	5	4.6208
	BC53-PJBE4.6d	3	170.463		BC53-PJBE6.1i	5	37.0987		BC53-PJBE4.6g	5	4.0833
	BC53-PJBE4.6d	3	168.927		BC53-PJBE6.1i	5	25.4365		BC53-PJBE4.6g	5	1.2065
	BC53-PJBE4.6d	3	169.694		BC53-PJBE6.1i	5	39.64		BC53-PJBE4.6g	5	6.2135
	BC53-PJBE4.6d	3	164.401		BC53-PJBE6.1i	5	25.212		BC53-PJBE4.6g	5	1.1053
	BC53-PJBE4.6d	3	170.449		BC53-PJBE6.1i	5	22.9885		BC53-PJBE4.6g	5	1.9148
	BC53-PJBE4.6d	3	116.357		BC53-PJBE6.1i	5	43.389		BC53-PJBE4.6g	5	7.3998
	BC53-PJBE4.6d	3	161.218		BC53-PJBE6.1i	5	32.9664		BC53-PJBE4.6g	5	4.9075
	BC53-PJBE4.6d	3	161.564		BC53-PJBE6.1i	5	20.428		BC53-PJBE4.6g	5	6.1439
	BC53-PJBE4.6d	3	172.807		BC53-PJBE6.1i	5	18.7334		BC53-PJBE4.6g	5	2.7609
	BC53-PJBE4.6d	3	173.674		BC53-PJBE6.1i	5	30.2143		BC53-PJBE4.6g	5	6.0667
	BC53-PJBE4.6d	3	170.178		BC53-PJBE6.1i	5	35.7319		BC53-PJBE4.6g	5	6.6438
	BC53-PJBE4.6d	3	171.845		BC53-PJBE6.1i	5	51.9749		BC53-PJBE4.6g	5	3.2632
	BC53-PJBE4.6d	3	168.099		BC53-PJBE6.1i	5	54.1767		BC53-PJBE4.6g	5	3.8091
	BC53-PJBE4.6d	3	180.661		BC53-PJBE6.1i	5	40.7763		BC53-PJBE4.6g	5	3.0257
	BC53-PJBE4.6d	3	183.001		BC53-PJBE6.1i	5	26.8285		BC53-PJBE4.6g	5	9.3008
	BC53-PJBE4.6d	3	180.739		BC53-PJBE6.1i	5	29.5577		BC53-PJBE4.6g	5	7.9463
	BC53-PJBE4.6d	3	188.378		BC53-PJBE6.1i	5	31.8734		BC53-PJBE4.6g	5	3.1122
	BC53-PJBE4.6d	3	179.713		BC53-PJBE6.1i	5	25.7656		BC53-PJBE4.6g	5	1.8097
	BC53-PJBE4.6d	3	177.477		BC53-PJBE6.1i	5	30.6762		BC53-PJBE4.6g	5	2.4104
	BC53-PJBE4.6d	3	164.829		BC53-PJBE6.1i	5	20.6236		BC53-PJBE4.6g	5	1.3189
	BC53-PJBE4.6d	3	174.31		BC53-PJBE6.1i	5	40.4431		BC53-PJBE4.6g	5	3.1904
	BC53-PJBE4.6d	3	188.363		BC53-PJBE6.1i	5	52.0396		BC53-PJBE4.6g	5	1.6309
	BC53-PJBE4.6d	3	166.884		BC53-PJBE6.1i	5	56.0231		BC53-PJBE4.6g	5	1.2883
	BC53-PJBE4.6d	3	131.632		BC53-PJBE6.1i	5	48.1083		BC53-PJBE4.6g	5	2.2528
	BC53-PJBE4.6d	3	136.814		BC53-PJBE6.1i	5	51.954		BC53-PJBE4.6g	5	2.259
	BC53-PJBE4.6d	3	175.848		BC53-PJBE6.1i	5	37.3855		BC53-PJBE4.6g	5	3.6629
	BC53-PJBE4.6d	3	172.084		BC53-PJBE6.1i	5	35.0235		BC53-PJBE4.6g	5	3.6961
	BC53-PJBE4.6d	3	180.297		BC53-PJBE6.1i	5	39.7106		BC53-PJBE4.6g	5	2.7885
	BC53-PJBE4.6d	3	179.082		BC53-PJBE6.1i	5	68.9242		BC53-PJBE4.6g	5	4.1472
	BC53-PJBE4.6d	3	160.245		BC53-PJBE6.1i	5	36.6784		BC53-PJBE4.6g	5	8.2973
	BC53-PJBE4.6d	3	140.424		BC53-PJBE6.1i	5	30.4604		BC53-PJBE4.6g	5	2.5098
	BC53-PJBE4.6d	3	156.387		BC53-PJBE6.1i	5	58.1877		BC53-PJBE4.6g	5	6.4695
	BC53-PJBE4.6d	3	161.184		BC53-PJBE6.1i	5	29.9516		BC53-PJBE4.6g	5	3.9941
	BC53-PJBE4.6d	3	161.596		BC53-PJBE6.1i	5	20.4122		BC53-PJBE4.6g	5	6.5498
	BC53-PJBE4.6d	3	147.68		BC53-PJBE6.1i	5	38.7228		BC53-PJBE4.6g	5	7.0354
	BC53-PJBE4.6d	3	174.624		BC53-PJBE6.1i	5	43.4014		BC53-PJBE4.6g	5	2.7744
	BC53-PJBE4.6d	3	187.394		BC53-PJBE6.1i	5	38.7839		BC53-PJBE4.6g	5	7.7892
	BC53-PJBE4.6d	4	169.581		BC53-PJBE6.1i	5	41.7476		BC53-PJBE4.6g	5	4.5247
	BC53-PJBE4.6d	4	151.3		BC53-PJBE6.1i	5	43.9433		BC53-PJBE4.6g	5	1.369
	BC53-PJBE4.6d	4	165.981		BC53-PJBE6.1i	5	39.1883		BC53-PJBE4.6g	5	3.4533
	BC53-PJBE4.6d	4	166.489		BC53-PJBE6.1i	5	40.6265		BC53-PJBE4.6g	5	2.2875
	BC53-PJBE4.6d	4	163.227		BC53-PJBE6.1i	5	22.3356		BC53-PJBE4.6g	5	5.0347
	BC53-PJBE4.6d	4	142.821		BC53-PJBE6.1i	5	40.134		BC53-PJBE4.6g	5	4.9915
	BC53-PJBE4.6d	4	173.83		BC53-PJBE6.1i	5	21.7851		BC53-PJBE4.6g	5	8.7607
	BC53-PJBE4.6d	4	147.819		BC53-PJBE6.1i	5	27.817		BC53-PJBE4.6g	5	4.2425
	BC53-PJBE4.6d	4	161.171		BC53-PJBE6.1i	5	25.5697		BC53-PJBE4.6g	5	3.3806
	BC53-PJBE4.6d	4	178.391		BC53-PJBE6.1i	5	38.1522		BC53-PJBE4.6g	5	4.8406
	BC53-PJBE4.6d	4	170.892		BC53-PJBE6.1i	5	33.944		BC53-PJBE4.6g	5	1.8869
	BC53-PJBE4.6d	4	173.085		BC53-PJBE6.1i	5	31.6922		BC53-PJBE4.6g	5	4.2373
	BC53-PJBE4.6d	4	134.92		BC53-PJBE6.1i	5	33.3792		BC53-PJBE4.6g	5	2.2688
	BC53-PJBE4.6d	4	156.107		BC53-PJBE6.1i	5	17.0682		BC53-PJBE4.6g	5	4.1756
	BC53-PJBE4.6d	4	161.578		BC53-PJBE6.1i	5	67.9278		BC53-PJBE4.6g	5	2.0787
	BC53-PJBE4.6d	4	181.073		BC53-PJBE6.1i	5	36.9156		BC53-PJBE4.6g	5	2.9896
	BC53-PJBE4.6d	4	167.927		BC53-PJBE6.1i	5	39.1758		BC53-PJBE4.6g	5	1.7068
	BC53-PJBE4.6d	4	178.415		BC53-PJBE6.1i	5	37.1381		BC53-PJBE4.6g	5	4.204
	BC53-PJBE4.6d	4	175.635		BC53-PJBE6.1i	5	37.3782		BC53-PJBE4.6g	5	3.7308
	BC53-PJBE4.6d	4	182.032		BC53-PJBE6.1i	5	25.9011		BC53-PJBE4.6g	5	2.3744
	BC53-PJBE4.6d	4	161.379		BC53-PJBE6.1i	5	36.7762		BC53-PJBE4.6g	5	2.1869
	BC53-PJBE4.6d	4	181.245		BC53-PJBE6.1i	5	36.8317		BC53-PJBE4.6g	5	2.9119
	BC53-PJBE4.6d	4	171.735		BC53-PJBE6.1i	5	19.0777		BC53-PJBE4.6g	5	6.2699
	BC53-PJBE4.6d	4	145.983		BC53-PJBE6.1i	5	42.1891		BC53-PJBE4.6g	5	6.7711
	BC53-PJBE4.6d	4	165.229		BC53-PJBE6.1i	5	33.3285		BC53-PJBE4.6g	5	3.8154
	BC53-PJBE4.6d	4	160.823		BC53-PJBE6.1i	5	25.8293		BC53-PJBE4.6g	5	3.2096
	BC53-PJBE4.6d	4	169.911		BC53-PJBE6.1i	5	36.3019		BC53-PJBE4.6g	5	7.0077
	BC53-PJBE4.6d	4	145.04		BC53-PJBE6.1i	5	40.5289		BC53-PJBE4.6g	5	6.0178
	BC53-PJBE4.6d	4	112.133		BC53-PJBE6.1i	5	41.2615		BC53-PJBE4.6g	5	5.0399
	BC53-PJBE4.6d	4	149.988		BC53-PJBE6.1i	5	34.2533		BC53-PJBE4.6g	5	5.6818
	BC53-PJBE4.6d	4	158.119		BC53-PJBE6.1i	5	28.4589		BC53-PJBE4.6g	5	4.8068
	BC53-PJBE4.6d	4	171.181		BC53-PJBE6.1i	5	31.2574		BC53-PJBE4.6g	5	10.0188
	BC53-PJBE4.6d	4	132.923		BC53-PJBE6.1i	5	42.9968		BC53-PJBE4.6g	5	6.3866
	BC53-PJBE4.6d	4	180.87		BC53-PJBE6.1i	5	47.7851		BC53-PJBE4.6g	5	8.4014
	BC53-PJBE4.6d	4	164.701		BC53-PJBE6.1i	5	39.0747		BC53-PJBE4.6g	5	4.6267
	BC53-PJBE4.6d	5	164.906		BC53-PJBE6.1i	5	49.2701		BC53-PJBE4.6g	5	2.8177
	BC53-PJBE4.6d	5	162.409		BC53-PJBE6.1i	5	17.2316		BC53-PJBE4.6g	5	1.8431
	BC53-PJBE4.6d	5	179.027		BC53-PJBE6.1i	5	12.7686		BC53-PJBE4.6g	5	2.9487
	BC53-PJBE4.6d	5	150.589		BC53-PJBE6.1i	5	40.4206		BC53-PJBE4.6g	5	5.6117
	BC53-PJBE4.6d	5	175.633		BC53-PJBE6.1i	5	38.8435		BC53-PJBE4.6g	5	1.8313
	BC53-PJBE4.6d	5	169.327		BC53-PJBE6.1i	5	30.6256		BC53-PJBE4.6g	5	2.7806
	BC53-PJBE4.6d	5	173.738		BC53-PJBE6.1i	5	11.992		BC53-PJBE4.6g	5	4.237
	BC53-PJBE4.6d	5	170.619		BC53-PJBE6.1i	5	31.1507		BC53-PJBE4.6g	5	4.7635
	BC53-PJBE4.6d	5	180.942		BC53-PJBE6.1i	5	13.5416		BC53-PJBE4.6g	5	5.9439
	BC53-PJBE4.6d	5	160.275		BC53-PJBE6.1i	5	49.9761		BC53-PJBE4.6g	5	3.3485
	BC53-PJBE4.6d	5	168.721		BC53-PJBE6.1i	5	33.6551		BC53-PJBE4.6g	5	5.3971
	BC53-PJBE4.6d	5	128.042		BC53-PJBE6.1i	5	34.4568		BC53-PJBE4.6g	5	5.0683
	BC53-PJBE4.6d	5	179.629		BC53-PJBE6.1i	5	35.613		BC53-PJBE4.6g	5	1.2617
	BC53-PJBE4.6d	5	176.227		BC53-PJBE6.1i	5	27.3715		BC53-PJBE4.6g	5	3.2673
	BC53-PJBE4.6d	5	179.746		BC53-PJBE6.1i	5	26.7165		BC53-PJBE4.6g	5	1.6673
	BC53-PJBE4.6d	5	140.748		BC53-PJBE6.1j	1	37.8191		BC53-PJBE4.6g	5	3.1634
	BC53-PJBE4.6d	5	176.275		BC53-PJBE6.1j	1	43.927		BC53-PJBE4.6g	5	2.4564
	BC53-PJBE4.6d	5	168.54		BC53-PJBE6.1j	1	29.7473		BC53-PJBE4.6g	5	2.8354
	BC53-PJBE4.6d	5	183.045		BC53-PJBE6.1j	1	20.3041		BC53-PJBE4.6g	5	1.6897
	BC53-PJBE4.6d	5	160.31		BC53-PJBE6.1j	1	29.9391		BC53-PJBE4.6g	5	2.8873
	BC53-PJBE4.6d	5	178.766		BC53-PJBE6.1j	1	32.9983		BC53-PJBE4.6g	5	3.7199
	BC53-PJBE4.6d	5	137.105		BC53-PJBE6.1j	1	32.0592		BC53-PJBE4.6g	5	1.9461
	BC53-PJBE4.6d	5	99.8787		BC53-PJBE6.1j	1	35.0497		BC53-PJBE4.6g	5	3.6677
	BC53-PJBE4.6d	5	160.798		BC53-PJBE6.1j	1	13.2699		BC53-PJBE4.6g	5	4.0855
	BC53-PJBE4.6d	5	171.555		BC53-PJBE6.1j	1	25.8756		BC53-PJBE4.6g	5	1.2269
	BC53-PJBE4.6d	5	176.598		BC53-PJBE6.1j	1	25.7974		BC53-PJBE4.6g	5	2.512
	BC53-PJBE4.6d	5	116.05		BC53-PJBE6.1j	1	18.1521		BC53-PJBE4.6g	5	1.4719
	BC53-PJBE4.6d	5	177.438		BC53-PJBE6.1j	1	35.1663		BC53-PJBE4.6g	5	2.2856
	BC53-PJBE4.6d	5	179.247		BC53-PJBE6.1j	1	35.2805		BC53-PJBE4.6g	5	5.9056
	BC53-PJBE4.6d	5	177.98		BC53-PJBE6.1j	1	24.8992		BC53-PJBE4.6g	5	1.9312
	BC53-PJBE4.6d	5	156.463		BC53-PJBE6.1j	1	26.4817		BC53-PJBE4.6g	5	6.777
	BC53-PJBE4.6d	5	173.65		BC53-PJBE6.1j	1	25.5961		BC53-PJBE4.6g	5	5.3891
	BC53-PJBE4.6d	5	172.656		BC53-PJBE6.1j	1	26.7781		BC53-PJBE4.6g	5	8.1466
	BC53-PJBE4.6d	5	174.208		BC53-PJBE6.1j	1	29.5436		BC53-PJBE4.6g	5	1.5732
	BC53-PJBE4.6d	5	137.785		BC53-PJBE6.1j	1	21.9699		BC53-PJBE4.6g	5	2.2061
	BC53-PJBE4.6d	5	151.214		BC53-PJBE6.1j	1	25.0291		BC53-PJBE4.6g	5	2.2129
	BC53-PJBE4.6d	5	169.016		BC53-PJBE6.1j	1	28.8922		BC53-PJBE4.6g	5	0.7895
	BC53-PJBE4.6d	5	121.62		BC53-PJBE6.1j	1	26.6065		BC53-PJBE4.6g	5	2.2994
	BC53-PJBE6.1k	1	168.92		BC53-PJBE6.1j	1	25.1859		BC53-PJBE4.6g	5	1.9587
	BC53-PJBE6.1k	1	163.745		BC53-PJBE6.1j	1	27.1378		BC53-PJBE4.6g	5	1.657
	BC53-PJBE6.1k	1	170.369		BC53-PJBE6.1j	1	30.7578		BC53-PJBE4.6g	5	2.9049
	BC53-PJBE6.1k	1	158.696		BC53-PJBE6.1j	1	30.2333		BC53-PJBE4.6g	5	4.1586
	BC53-PJBE6.1k	1	145.285		BC53-PJBE6.1j	1	56.6887		BC53-PJBE4.6g	5	0.8892
	BC53-PJBE6.1k	1	152.005		BC53-PJBE6.1j	1	22.9139		BC53-PJBE4.6g	5	3.2234
	BC53-PJBE6.1k	1	158.796		BC53-PJBE6.1j	1	33.4107		BC53-PJBE4.6g	5	4.1591
	BC53-PJBE6.1k	1	163.86		BC53-PJBE6.1j	1	21.0713		BC53-PJBE4.6g	5	9.9214
	BC53-PJBE6.1k	1	154.821		BC53-PJBE6.1j	1	24.6712		BC53-PJBE4.6g	5	4.668
	BC53-PJBE6.1k	1	137.166		BC53-PJBE6.1j	1	29.656		BC53-PJBE4.6g	5	4.518
	BC53-PJBE6.1k	1	164.347		BC53-PJBE6.1j	1	21.3544		BC53-PJBE4.6g	5	4.342
	BC53-PJBE6.1k	1	152.48		BC53-PJBE6.1j	1	27.9553		BC53-PJBE4.6g	5	3.7575
	BC53-PJBE6.1k	1	145.336		BC53-PJBE6.1j	1	34.6558		BC53-PJBE4.6g	5	1.4624
	BC53-PJBE6.1k	1	145.656		BC53-PJBE6.1j	1	31.7556		BC53-PJBE4.6g	5	7.3449
	BC53-PJBE6.1k	1	169.605		BC53-PJBE6.1j	1	22.4489		BC53-PJBE4.6g	5	2.8272
	BC53-PJBE6.1k	1	157.743		BC53-PJBE6.1j	1	21.9202		BC53-PJBE4.6g	5	2.1142
	BC53-PJBE6.1k	1	173.784		BC53-PJBE6.1j	1	31.123		BC53-PJBE4.6g	5	4.0679
	BC53-PJBE6.1k	1	163.721		BC53-PJBE6.1j	2	26.8794		BC53-PJBE6.1a	1	14.8011
	BC53-PJBE6.1k	1	154.606		BC53-PJBE6.1j	2	18.0591		BC53-PJBE6.1a	1	5.9776
	BC53-PJBE6.1k	1	150.881		BC53-PJBE6.1j	2	23.8013		BC53-PJBE6.1a	1	15.71
	BC53-PJBE6.1k	1	170.72		BC53-PJBE6.1j	2	32.207		BC53-PJBE6.1a	1	10.2607
	BC53-PJBE6.1k	1	156.218		BC53-PJBE6.1j	2	26.8617		BC53-PJBE6.1a	1	6.7804
	BC53-PJBE6.1k	1	172.487		BC53-PJBE6.1j	2	25.1499		BC53-PJBE6.1a	1	6.341
	BC53-PJBE6.1k	1	156.369		BC53-PJBE6.1j	2	28.7001		BC53-PJBE6.1a	1	5.0734
	BC53-PJBE6.1k	1	159.271		BC53-PJBE6.1j	2	20.0667		BC53-PJBE6.1a	1	2.8545
	BC53-PJBE6.1k	1	171.324		BC53-PJBE6.1j	2	21.2342		BC53-PJBE6.1a	1	11.2556
	BC53-PJBE6.1k	1	178.576		BC53-PJBE6.1j	2	23.315		BC53-PJBE6.1a	1	10.12
	BC53-PJBE6.1k	1	151.059		BC53-PJBE6.1j	2	44.4791		BC53-PJBE6.1a	1	10.3779
	BC53-PJBE6.1k	1	151.192		BC53-PJBE6.1j	2	16.1594		BC53-PJBE6.1a	1	4.6595
	BC53-PJBE6.1k	1	149.786		BC53-PJBE6.1j	2	18.8278		BC53-PJBE6.1a	1	4.5357
	BC53-PJBE6.1k	1	145.323		BC53-PJBE6.1j	2	12.045		BC53-PJBE6.1a	1	11.5501
	BC53-PJBE6.1k	1	154.303		BC53-PJBE6.1j	2	18.1701		BC53-PJBE6.1a	1	10.0215
	BC53-PJBE6.1k	1	174.136		BC53-PJBE6.1j	2	23.666		BC53-PJBE6.1a	1	4.7721
	BC53-PJBE6.1k	1	163.939		BC53-PJBE6.1j	2	23.2965		BC53-PJBE6.1a	1	12.2308
	BC53-PJBE6.1k	1	151.325		BC53-PJBE6.1j	2	37.6218		BC53-PJBE6.1a	1	12.1599
	BC53-PJBE6.1k	1	176.823		BC53-PJBE6.1j	2	24.1666		BC53-PJBE6.1a	1	5.5921
	BC53-PJBE6.1k	1	168.352		BC53-PJBE6.1j	2	26.8956		BC53-PJBE6.1a	1	8.2105
	BC53-PJBE6.1k	1	142.74		BC53-PJBE6.1j	2	14.8345		BC53-PJBE6.1a	1	9.4292
	BC53-PJBE6.1k	1	140.521		BC53-PJBE6.1j	2	22.9621		BC53-PJBE6.1a	1	5.676
	BC53-PJBE6.1k	1	170.073		BC53-PJBE6.1j	2	33.7851		BC53-PJBE6.1a	1	8.663
	BC53-PJBE6.1k	1	165.232		BC53-PJBE6.1j	2	14.1075		BC53-PJBE6.1a	1	7.4172
	BC53-PJBE6.1k	1	149.918		BC53-PJBE6.1j	2	19.3596		BC53-PJBE6.1a	1	7.846
	BC53-PJBE6.1k	1	138.523		BC53-PJBE6.1j	2	34.2895		BC53-PJBE6.1a	1	8.9363
	BC53-PJBE6.1k	1	156.539		BC53-PJBE6.1j	2	17.6056		BC53-PJBE6.1a	1	8.2997
	BC53-PJBE6.1k	1	160.994		BC53-PJBE6.1j	2	28.0947		BC53-PJBE6.1a	1	4.5219
	BC53-PJBE6.1k	1	156.256		BC53-PJBE6.1j	2	21.4707		BC53-PJBE6.1a	1	8.7219
	BC53-PJBE6.1k	1	169.571		BC53-PJBE6.1j	2	19.5972		BC53-PJBE6.1a	1	5.3886
	BC53-PJBE6.1k	1	159.587		BC53-PJBE6.1j	2	23.8351		BC53-PJBE6.1a	1	7.4604
	BC53-PJBE6.1k	1	164.495		BC53-PJBE6.1j	2	24.3644		BC53-PJBE6.1a	1	3.5121
	BC53-PJBE6.1k	1	158.586		BC53-PJBE6.1j	2	20.2283		BC53-PJBE6.1a	1	5.0809
	BC53-PJBE6.1k	1	177.238		BC53-PJBE6.1j	2	28.9819		BC53-PJBE6.1a	1	7.8359
	BC53-PJBE6.1k	1	145.236		BC53-PJBE6.1j	2	41.115		BC53-PJBE6.1a	1	12.5134
	BC53-PJBE6.1k	1	159.544		BC53-PJBE6.1j	2	14.7111		BC53-PJBE6.1a	1	15.5453
	BC53-PJBE6.1k	1	168.283		BC53-PJBE6.1j	2	22.6145		BC53-PJBE6.1a	1	4.9805
	BC53-PJBE6.1k	1	150.518		BC53-PJBE6.1j	2	27.1963		BC53-PJBE6.1a	1	7.6162
	BC53-PJBE6.1k	1	156.555		BC53-PJBE6.1j	2	19.2218		BC53-PJBE6.1a	1	4.1404
	BC53-PJBE6.1k	1	134.148		BC53-PJBE6.1j	2	22.8413		BC53-PJBE6.1a	1	8.1455
	BC53-PJBE6.1k	1	131.518		BC53-PJBE6.1j	2	25.3629		BC53-PJBE6.1a	1	9.5312
	BC53-PJBE6.1k	1	152.352		BC53-PJBE6.1j	2	26.6633		BC53-PJBE6.1a	1	12.2727
	BC53-PJBE6.1k	1	139.742		BC53-PJBE6.1j	2	21.9138		BC53-PJBE6.1a	1	9.7113
	BC53-PJBE6.1k	1	171.604		BC53-PJBE6.1j	2	24.7471		BC53-PJBE6.1a	1	4.0607
	BC53-PJBE6.1k	1	156.304		BC53-PJBE6.1j	2	25.0716		BC53-PJBE6.1a	1	4.6609
	BC53-PJBE6.1k	1	145.734		BC53-PJBE6.1j	2	17.5116		BC53-PJBE6.1a	1	7.5217
	BC53-PJBE6.1k	1	150.3		BC53-PJBE6.1j	2	24.4816		BC53-PJBE6.1a	1	8.6249
	BC53-PJBE6.1k	1	162.48		BC53-PJBE6.1j	2	31.2112		BC53-PJBE6.1a	1	4.3658
	BC53-PJBE6.1k	1	163.057		BC53-PJBE6.1j	2	18.2633		BC53-PJBE6.1a	1	12.6323
	BC53-PJBE6.1k	1	139.221		BC53-PJBE6.1j	2	26.9559		BC53-PJBE6.1a	1	6.8509
	BC53-PJBE6.1k	1	179.486		BC53-PJBE6.1j	2	27.8032		BC53-PJBE6.1a	1	6.3754
	BC53-PJBE6.1k	1	171.49		BC53-PJBE6.1j	2	23.8973		BC53-PJBE6.1a	1	4.7196
	BC53-PJBE6.1k	1	152.428		BC53-PJBE6.1j	2	44.2941		BC53-PJBE6.1a	1	8.8049
	BC53-PJBE6.1k	1	166.624		BC53-PJBE6.1j	2	24.9017		BC53-PJBE6.1a	1	6.1983
	BC53-PJBE6.1k	1	159.212		BC53-PJBE6.1j	2	20.3963		BC53-PJBE6.1a	1	4.449
	BC53-PJBE6.1k	1	135.529		BC53-PJBE6.1j	1	41.5497		BC53-PJBE6.1a	1	7.7927
	BC53-PJBE6.1k	1	153.871		BC53-PJBE6.1j	1	22.6064		BC53-PJBE6.1a	1	3.75
	BC53-PJBE6.1k	1	163.77		BC53-PJBE6.1j	1	27.2366		BC53-PJBE6.1a	1	6.0766
	BC53-PJBE6.1k	1	172.655		BC53-PJBE6.1j	1	27.6311		BC53-PJBE6.1a	1	4.2063
	BC53-PJBE6.1k	1	125.943		BC53-PJBE6.1j	1	19.604		BC53-PJBE6.1a	1	5.3035
	BC53-PJBE6.1k	1	144.9		BC53-PJBE6.1j	1	24.4311		BC53-PJBE6.1a	1	5.327
	BC53-PJBE6.1k	1	158.009		BC53-PJBE6.1j	1	24.9052		BC53-PJBE6.1a	1	4.0671
	BC53-PJBE6.1k	1	164.463		BC53-PJBE6.1j	1	17.525		BC53-PJBE6.1a	1	3.7061
	BC53-PJBE6.1k	1	155.207		BC53-PJBE6.1j	1	26.9622		BC53-PJBE6.1a	1	2.8707
	BC53-PJBE6.1k	1	162.268		BC53-PJBE6.1j	1	33.1815		BC53-PJBE6.1a	1	3.3101
	BC53-PJBE6.1k	1	133.334		BC53-PJBE6.1j	1	34.5487		BC53-PJBE6.1a	1	2.7776
	BC53-PJBE6.1k	1	148.98		BC53-PJBE6.1j	1	34.8992		BC53-PJBE6.1a	1	4.6738
	BC53-PJBE6.1k	1	166.474		BC53-PJBE6.1j	1	28.8261		BC53-PJBE6.1a	1	3.6468
	BC53-PJBE6.1k	1	175.014		BC53-PJBE6.1j	1	34.2311		BC53-PJBE6.1a	2	6.5703
	BC53-PJBE6.1k	1	134.65		BC53-PJBE6.1j	1	30.0239		BC53-PJBE6.1a	2	4.6416
	BC53-PJBE6.1k	1	148.423		BC53-PJBE6.1j	1	50.8222		BC53-PJBE6.1a	2	6.6976
	BC53-PJBE6.1k	1	162.077		BC53-PJBE6.1j	1	27.5453		BC53-PJBE6.1a	2	9.0113
	BC53-PJBE6.1k	1	159.424		BC53-PJBE6.1j	1	30.1503		BC53-PJBE6.1a	2	9.6782
	BC53-PJBE6.1k	1	140.937		BC53-PJBE6.1j	1	23.0797		BC53-PJBE6.1a	2	5.8144
	BC53-PJBE6.1k	1	138.521		BC53-PJBE6.1j	1	51.7309		BC53-PJBE6.1a	2	7.4379
	BC53-PJBE6.1k	1	142.145		BC53-PJBE6.1j	1	19.8584		BC53-PJBE6.1a	2	8.8715
	BC53-PJBE6.1k	1	167.826		BC53-PJBE6.1j	1	26.5479		BC53-PJBE6.1a	2	7.7385
	BC53-PJBE6.1k	1	148.895		BC53-PJBE6.1j	1	30.822		BC53-PJBE6.1a	2	10.7641
	BC53-PJBE6.1k	1	136.583		BC53-PJBE6.1j	1	48.1196		BC53-PJBE6.1a	2	6.2667
	BC53-PJBE6.1k	1	172.957		BC53-PJBE6.1j	1	34.1298		BC53-PJBE6.1a	2	10.4265
	BC53-PJBE6.1k	1	166.908		BC53-PJBE6.1j	1	24.6617		BC53-PJBE6.1a	2	4.2916
	BC53-PJBE6.1k	1	166.069		BC53-PJBE6.1j	1	27.1379		BC53-PJBE6.1a	2	5.4304
	BC53-PJBE6.1k	1	177.536		BC53-PJBE6.1j	1	38.0149		BC53-PJBE6.1a	2	7.5826
	BC53-PJBE6.1k	1	159.232		BC53-PJBE6.1j	1	29.9714		BC53-PJBE6.1a	2	7.3517
	BC53-PJBE6.1k	1	125.996		BC53-PJBE6.1j	1	34.9033		BC53-PJBE6.1a	2	3.8508
	BC53-PJBE6.1k	1	137.982		BC53-PJBE6.1j	1	24.324		BC53-PJBE6.1a	2	6.9512
	BC53-PJBE6.1k	1	165.028		BC53-PJBE6.1j	1	14.6376		BC53-PJBE6.1a	2	5.632
	BC53-PJBE6.1k	1	148.905		BC53-PJBE6.1j	1	30.3242		BC53-PJBE6.1a	2	4.4211
	BC53-PJBE6.1k	1	158.492		BC53-PJBE6.1j	1	22.0008		BC53-PJBE6.1a	2	5.2116
	BC53-PJBE6.1k	1	169.792		BC53-PJBE6.1j	1	23.1546		BC53-PJBE6.1a	2	6.2596
	BC53-PJBE6.1k	1	164.675		BC53-PJBE6.1j	1	24.8093		BC53-PJBE6.1a	2	5.1857
	BC53-PJBE6.1k	1	159.925		BC53-PJBE6.1j	1	45.4214		BC53-PJBE6.1a	2	9.724
	BC53-PJBE6.1k	2	160.519		BC53-PJBE6.1j	1	32.1769		BC53-PJBE6.1a	2	7.6351
	BC53-PJBE6.1k	2	128.117		BC53-PJBE6.1j	1	33.2589		BC53-PJBE6.1a	2	15.311
	BC53-PJBE6.1k	2	134.265		BC53-PJBE6.1j	1	32.876		BC53-PJBE6.1a	2	5.9374
	BC53-PJBE6.1k	2	121.112		BC53-PJBE6.1j	1	35.4858		BC53-PJBE6.1a	2	4.5297
	BC53-PJBE6.1k	2	138.672		BC53-PJBE6.1j	1	46.885		BC53-PJBE6.1a	2	9.944
	BC53-PJBE6.1k	2	164.988		BC53-PJBE6.1j	1	48.9959		BC53-PJBE6.1a	2	6.1306
	BC53-PJBE6.1k	2	147.113		BC53-PJBE6.1j	1	31.1813		BC53-PJBE6.1a	2	8.8318
	BC53-PJBE6.1k	2	159.209		BC53-PJBE6.1j	1	30.3225		BC53-PJBE6.1a	2	4.9159
	BC53-PJBE6.1k	2	144.263		BC53-PJBE6.1j	1	29.1361		BC53-PJBE6.1a	2	4.3073
	BC53-PJBE6.1k	2	116.213		BC53-PJBE6.1j	1	27.8891		BC53-PJBE6.1a	2	8.3254
	BC53-PJBE6.1k	2	163.529		BC53-PJBE6.1j	1	16.0285		BC53-PJBE6.1a	2	3.9802
	BC53-PJBE6.1k	2	146.879		BC53-PJBE6.1j	1	23.7556		BC53-PJBE6.1a	2	5.6278
	BC53-PJBE6.1k	2	134.761		BC53-PJBE6.1j	1	21.3169		BC53-PJBE6.1a	2	4.2443
	BC53-PJBE6.1k	2	166.724		BC53-PJBE6.1j	1	23.61		BC53-PJBE6.1a	2	7
	BC53-PJBE6.1k	2	155.258		BC53-PJBE6.1j	1	22.6336		BC53-PJBE6.1a	2	10.572
	BC53-PJBE6.1k	2	177.113		BC53-PJBE6.1j	1	30.8516		BC53-PJBE6.1a	2	6.5498
	BC53-PJBE6.1k	2	159.158		BC53-PJBE6.1j	1	17.041		BC53-PJBE6.1a	2	4.601
	BC53-PJBE6.1k	2	140.615		BC53-PJBE6.1j	1	29.5215		BC53-PJBE6.1a	2	5.3906
	BC53-PJBE6.1k	2	164.151		BC53-PJBE6.1j	1	34.9493		BC53-PJBE6.1a	2	3.9483
	BC53-PJBE6.1k	2	146.766		BC53-PJBE6.1j	1	18.9981		BC53-PJBE6.1a	2	4.0769
	BC53-PJBE6.1k	2	145.376		BC53-PJBE6.1j	1	20.8254		BC53-PJBE6.1a	2	4.3039
	BC53-PJBE6.1k	2	143.976		BC53-PJBE6.1j	1	29.9289		BC53-PJBE6.1a	2	7.3131
	BC53-PJBE6.1k	2	171.386		BC53-PJBE6.1j	1	23.9672		BC53-PJBE6.1a	2	7.3205
	BC53-PJBE6.1k	2	165.409		BC53-PJBE6.1j	1	15.1101		BC53-PJBE6.1a	2	4.7813
	BC53-PJBE6.1k	2	141.612		BC53-PJBE6.1j	1	17.865		BC53-PJBE6.1a	2	8.6865
	BC53-PJBE6.1k	2	158.23		BC53-PJBE6.1j	1	22.0577		BC53-PJBE6.1a	2	5.2734
	BC53-PJBE6.1k	2	157.855		BC53-PJBE6.1j	1	17.4344		BC53-PJBE6.1a	2	4.5965
	BC53-PJBE6.1k	2	123.237		BC53-PJBE6.1j	1	33.3519		BC53-PJBE6.1a	2	7.9837
	BC53-PJBE6.1k	2	164.025		BC53-PJBE6.1j	1	23.5416		BC53-PJBE6.1a	2	5.8061
	BC53-PJBE6.1k	2	159.942		BC53-PJBE6.1j	1	17.8956		BC53-PJBE6.1a	2	6.1817
	BC53-PJBE6.1k	2	136.207		BC53-PJBE6.1j	1	23.3743		BC53-PJBE6.1a	2	6.1353
	BC53-PJBE6.1k	2	163.546		BC53-PJBE6.1j	1	35.0933		BC53-PJBE6.1a	2	3.4701
	BC53-PJBE6.1k	2	165.376		BC53-PJBE6.1j	1	38.3144		BC53-PJBE6.1a	1	9.9548
	BC53-PJBE6.1k	2	163.526		BC53-PJBE6.1j	1	21.0994		BC53-PJBE6.1a	1	5.6043
	BC53-PJBE6.1k	2	153.702		BC53-PJBE6.1j	1	28.6013		BC53-PJBE6.1a	1	7.554
	BC53-PJBE6.1k	2	171.071		BC53-PJBE6.1j	1	19.2991		BC53-PJBE6.1a	1	16.4133
	BC53-PJBE6.1k	2	156.976		BC53-PJBE6.1j	1	41.0087		BC53-PJBE6.1a	1	7.3143
	BC53-PJBE6.1k	2	137.744		BC53-PJBE6.1j	1	22.462		BC53-PJBE6.1a	1	11.4777
	BC53-PJBE6.1k	2	138.457		BC53-PJBE6.1j	1	30.6996		BC53-PJBE6.1a	1	16.3935
	BC53-PJBE6.1k	2	167.834		BC53-PJBE6.1j	1	26.2538		BC53-PJBE6.1a	1	4.9316
	BC53-PJBE6.1k	2	146.241		BC53-PJBE6.1j	1	23.0097		BC53-PJBE6.1a	1	4.4733
	BC53-PJBE6.1k	2	142.172		BC53-PJBE6.1j	1	22.9198		BC53-PJBE6.1a	1	8.2722
	BC53-PJBE6.1k	2	157.759		BC53-PJBE6.1j	1	17.8119		BC53-PJBE6.1a	1	4.1393
	BC53-PJBE6.1k	2	160.577		BC53-PJBE6.1j	1	14.318		BC53-PJBE6.1a	1	5.6427
	BC53-PJBE6.1k	2	169.899		BC53-PJBE6.1j	1	31.0684		BC53-PJBE6.1a	1	6.2718
	BC53-PJBE6.1k	2	165.1		BC53-PJBE6.1j	1	28.0603		BC53-PJBE6.1a	1	8.4709
	BC53-PJBE6.1k	2	122.93		BC53-PJBE6.1j	1	21.5849		BC53-PJBE6.1a	1	7.8354
	BC53-PJBE6.1k	2	154.304		BC53-PJBE6.1j	1	18.4057		BC53-PJBE6.1a	1	7.9857
	BC53-PJBE6.1k	2	163.64		BC53-PJBE6.1j	1	15.4196		BC53-PJBE6.1a	1	7.2813
	BC53-PJBE6.1k	2	140.726		BC53-PJBE6.1j	1	40.0239		BC53-PJBE6.1a	1	8.1068
	BC53-PJBE6.1k	2	166.01		BC53-PJBE6.1j	1	35.2968		BC53-PJBE6.1a	1	9.4977
	BC53-PJBE6.1k	2	176.628		BC53-PJBE6.1j	1	17.059		BC53-PJBE6.1a	1	6.147
	BC53-PJBE6.1k	2	173.84		BC53-PJBE6.1j	1	22.7614		BC53-PJBE6.1a	1	9.3176
	BC53-PJBE6.1k	2	149.814		BC53-PJBE6.1j	1	6.4721		BC53-PJBE6.1a	1	8.3879
	BC53-PJBE6.1k	2	135.495		BC53-PJBE6.1j	1	37.6425		BC53-PJBE6.1a	1	16.4077
	BC53-PJBE6.1k	2	162.429		BC53-PJBE6.1j	1	17.4474		BC53-PJBE6.1a	1	15.2145
	BC53-PJBE6.1k	2	155.489		BC53-PJBE6.1j	1	11.6398		BC53-PJBE6.1a	1	10.1863
	BC53-PJBE6.1k	2	164.217		BC53-PJBE6.1j	1	13.1541		BC53-PJBE6.1a	1	12.4292
	BC53-PJBE6.1k	2	164.739		BC53-PJBE6.1j	1	26.6251		BC53-PJBE6.1a	1	11.1413
	BC53-PJBE6.1k	2	152.369		BC53-PJBE6.1j	1	32.1911		BC53-PJBE6.1a	1	5.9043
	BC53-PJBE6.1k	2	174.248		BC53-PJBE6.1j	1	16.2563		BC53-PJBE6.1a	1	5.9388
	BC53-PJBE6.1k	2	155.163		BC53-PJBE6.1j	1	22.1876		BC53-PJBE6.1a	1	9.2499
	BC53-PJBE6.1k	2	161.193		BC53-PJBE6.1j	1	14.1676		BC53-PJBE6.1a	1	10.2352
	BC53-PJBE6.1k	2	161.668		BC53-PJBE6.1j	1	37.4869		BC53-PJBE6.1a	1	8.8838
	BC53-PJBE6.1k	2	165.267		BC53-PJBE6.1j	1	27.3147		BC53-PJBE6.1a	1	5.2973
	BC53-PJBE6.1k	2	141.65		BC53-PJBE6.1j	1	23.3127		BC53-PJBE6.1a	1	7.4496
	BC53-PJBE6.1k	2	146.301		BC53-PJBE6.1j	1	25.729		BC53-PJBE6.1a	1	10.4725
	BC53-PJBE6.1k	2	171.617		BC53-PJBE6.1j	1	28.1563		BC53-PJBE6.1a	1	7.7833
	BC53-PJBE6.1k	2	142.975		BC53-PJBE6.1j	1	34.0756		BC53-PJBE6.1a	1	7.7512
	BC53-PJBE6.1k	2	175.57		BC53-PJBE6.1j	1	26.3219		BC53-PJBE6.1a	1	9.5231
	BC53-PJBE6.1k	2	149.471		BC53-PJBE6.1j	1	28.137		BC53-PJBE6.1a	1	6.4747
	BC53-PJBE6.1k	2	167.469		BC53-PJBE6.1j	1	45.392		BC53-PJBE6.1a	1	7.8942
	BC53-PJBE6.1k	2	138.63		BC53-PJBE6.1j	1	25.8809		BC53-PJBE6.1a	1	5.6384
	BC53-PJBE6.1k	2	163.413		BC53-PJBE6.1j	1	19.6251		BC53-PJBE6.1a	1	8.8569
	BC53-PJBE6.1k	2	162.694		BC53-PJBE6.1j	1	42.6443		BC53-PJBE6.1a	1	10.3617
	BC53-PJBE6.1k	2	131.456		BC53-PJBE6.1j	1	35.734		BC53-PJBE6.1a	1	12.3575
	BC53-PJBE6.1k	2	129.755		BC53-PJBE6.1j	1	27.4021		BC53-PJBE6.1a	1	8.6644
	BC53-PJBE6.1k	2	142.472		BC53-PJBE6.1j	1	17.2658		BC53-PJBE6.1a	1	9.004
	BC53-PJBE6.1k	2	161.274		BC53-PJBE6.1j	1	23.3712		BC53-PJBE6.1a	1	9.4983
	BC53-PJBE6.1k	2	173.376		BC53-PJBE6.1j	1	23.2937		BC53-PJBE6.1a	1	12.1399
	BC53-PJBE6.1k	2	145.322		BC53-PJBE6.1j	1	30.6348		BC53-PJBE6.1a	1	4.5741
	BC53-PJBE6.1k	2	136.729		BC53-PJBE6.1j	1	22.696		BC53-PJBE6.1a	1	5.1181
	BC53-PJBE6.1k	2	157.788		BC53-PJBE6.1j	1	21.7703		BC53-PJBE6.1a	1	2.3452
	BC53-PJBE6.1k	2	159.266		BC53-PJBE6.1j	1	14.4232		BC53-PJBE6.1a	1	2.7762
	BC53-PJBE6.1k	2	150.606		BC53-PJBE6.1j	1	15.4019		BC53-PJBE6.1a	1	3.4122
	BC53-PJBE6.1k	2	162.7		BC53-PJBE6.1j	1	26.7832		BC53-PJBE6.1a	1	4.1616
	BC53-PJBE6.1k	2	118.738		BC53-PJBE6.1j	1	14.458		BC53-PJBE6.1a	1	10.2258
[truncated: 789 more rows]

## Sheet: H2BGFP_Paw
H2B-GFP intensity in individual basal-cell nuclei of murine hindpaw (plantar) epidermis
	0 days				7 days				12 days				18 days
	Mouse ID	Field View	Cell Intensity		Mouse ID	Field View	Cell Intensity		Mouse ID	Field View	Cell Intensity		Mouse ID	Field View	Cell Intensity
	BC53-PJBE4.6c	1	156.536		BC53-PJBE6.1c	1	35.1099		BC53-PJBE4.6e	1	32.0474		BC53-PJBE6.1d	4	1.2549
	BC53-PJBE4.6c	1	173.001		BC53-PJBE6.1c	1	38.9424		BC53-PJBE4.6e	1	35.1867		BC53-PJBE6.1d	1	5.0438
	BC53-PJBE4.6c	1	146.597		BC53-PJBE6.1c	1	41.9572		BC53-PJBE4.6e	1	59.4225		BC53-PJBE6.1d	4	1.0147
	BC53-PJBE4.6c	1	191.862		BC53-PJBE6.1c	1	46.0352		BC53-PJBE4.6e	1	54.8881		BC53-PJBE6.1d	1	3.909
	BC53-PJBE4.6c	1	180.126		BC53-PJBE6.1c	1	36.5852		BC53-PJBE4.6e	1	65.623		BC53-PJBE6.1d	4	0.8809
	BC53-PJBE4.6c	1	180.425		BC53-PJBE6.1c	1	32.5867		BC53-PJBE4.6e	1	29.6702		BC53-PJBE6.1d	1	2.4801
	BC53-PJBE4.6c	1	173.373		BC53-PJBE6.1c	1	34.2408		BC53-PJBE4.6e	1	29.4767		BC53-PJBE6.1d	4	0.8784
	BC53-PJBE4.6c	1	176.354		BC53-PJBE6.1c	1	38.5831		BC53-PJBE4.6e	1	54.7232		BC53-PJBE6.1d	4	1.1223
	BC53-PJBE4.6c	1	170.886		BC53-PJBE6.1c	1	55.6142		BC53-PJBE4.6e	1	46.0383		BC53-PJBE6.1d	1	3.0786
	BC53-PJBE4.6c	1	174.84		BC53-PJBE6.1c	1	44.2942		BC53-PJBE4.6e	1	66.1264		BC53-PJBE6.1d	1	1.6164
	BC53-PJBE4.6c	1	158.244		BC53-PJBE6.1c	1	38.937		BC53-PJBE4.6e	1	24.5924		BC53-PJBE6.1d	4	1.6946
	BC53-PJBE4.6c	1	175.543		BC53-PJBE6.1c	1	34.1004		BC53-PJBE4.6e	1	58.2312		BC53-PJBE6.1d	4	1.794
	BC53-PJBE4.6c	1	167.417		BC53-PJBE6.1c	1	32.1535		BC53-PJBE4.6e	1	31.7628		BC53-PJBE6.1d	1	5.0373
	BC53-PJBE4.6c	1	168.64		BC53-PJBE6.1c	1	37.368		BC53-PJBE4.6e	1	49.633		BC53-PJBE6.1d	4	2.5682
	BC53-PJBE4.6c	1	176.73		BC53-PJBE6.1c	1	36.6015		BC53-PJBE4.6e	1	25.9545		BC53-PJBE6.1d	1	3.7707
	BC53-PJBE4.6c	1	158.031		BC53-PJBE6.1c	1	55.3906		BC53-PJBE4.6e	1	49.6309		BC53-PJBE6.1d	4	1.0679
	BC53-PJBE4.6c	1	165.209		BC53-PJBE6.1c	1	42.3624		BC53-PJBE4.6e	1	27.0453		BC53-PJBE6.1d	1	4.3207
	BC53-PJBE4.6c	1	175.969		BC53-PJBE6.1c	1	34.4039		BC53-PJBE4.6e	1	29.8532		BC53-PJBE6.1d	4	0.9406
	BC53-PJBE4.6c	1	162.922		BC53-PJBE6.1c	1	32.6147		BC53-PJBE4.6e	1	51.9164		BC53-PJBE6.1d	1	4.2908
	BC53-PJBE4.6c	1	160.732		BC53-PJBE6.1c	1	34.9225		BC53-PJBE4.6e	1	20.7866		BC53-PJBE6.1d	4	1.4369
	BC53-PJBE4.6c	1	170.516		BC53-PJBE6.1c	1	39.5912		BC53-PJBE4.6e	1	44.8008		BC53-PJBE6.1d	4	1.4126
	BC53-PJBE4.6c	1	173.35		BC53-PJBE6.1c	1	14.6555		BC53-PJBE4.6e	1	24.4043		BC53-PJBE6.1d	1	2.5826
	BC53-PJBE4.6c	1	173.96		BC53-PJBE6.1c	1	29.39		BC53-PJBE4.6e	1	35.1142		BC53-PJBE6.1d	4	1.2851
	BC53-PJBE4.6c	1	165.15		BC53-PJBE6.1c	1	34.5439		BC53-PJBE4.6e	1	44.3455		BC53-PJBE6.1d	1	2.4198
	BC53-PJBE4.6c	1	171.777		BC53-PJBE6.1c	1	69.5375		BC53-PJBE4.6e	1	26.496		BC53-PJBE6.1d	4	1.1283
	BC53-PJBE4.6c	1	178.391		BC53-PJBE6.1c	1	30.8995		BC53-PJBE4.6e	1	27.0912		BC53-PJBE6.1d	1	1.2942
	BC53-PJBE4.6c	1	171.823		BC53-PJBE6.1c	1	37.7278		BC53-PJBE4.6e	1	40.2199		BC53-PJBE6.1d	4	1.217
	BC53-PJBE4.6c	1	156.534		BC53-PJBE6.1c	1	29.9586		BC53-PJBE4.6e	1	15.199		BC53-PJBE6.1d	1	2.3017
	BC53-PJBE4.6c	1	171.694		BC53-PJBE6.1c	1	37.266		BC53-PJBE4.6e	1	61.0987		BC53-PJBE6.1d	4	1.5785
	BC53-PJBE4.6c	1	163.639		BC53-PJBE6.1c	1	27.9199		BC53-PJBE4.6e	1	45.2724		BC53-PJBE6.1d	1	3.097
	BC53-PJBE4.6c	1	170.863		BC53-PJBE6.1c	1	31.1735		BC53-PJBE4.6e	1	35.9079		BC53-PJBE6.1d	1	4.0982
	BC53-PJBE4.6c	1	181.282		BC53-PJBE6.1c	1	28.5403		BC53-PJBE4.6e	1	67.7763		BC53-PJBE6.1d	4	0.8525
	BC53-PJBE4.6c	1	155.904		BC53-PJBE6.1c	1	37.9762		BC53-PJBE4.6e	1	46.6452		BC53-PJBE6.1d	1	3.8608
	BC53-PJBE4.6c	1	167.022		BC53-PJBE6.1c	1	28.6903		BC53-PJBE4.6e	1	21.365		BC53-PJBE6.1d	1	1.8058
	BC53-PJBE4.6c	1	172.367		BC53-PJBE6.1c	1	48.8852		BC53-PJBE4.6e	1	76.3224		BC53-PJBE6.1d	4	0.9345
	BC53-PJBE4.6c	1	176.922		BC53-PJBE6.1c	1	24.1654		BC53-PJBE4.6e	1	28.3823		BC53-PJBE6.1d	1	2.0186
	BC53-PJBE4.6c	1	153.854		BC53-PJBE6.1c	1	16.1896		BC53-PJBE4.6e	1	48.9224		BC53-PJBE6.1d	4	1.6529
	BC53-PJBE4.6c	1	177.858		BC53-PJBE6.1c	1	31.3076		BC53-PJBE4.6e	1	43.0551		BC53-PJBE6.1d	4	2.1727
	BC53-PJBE4.6c	1	165.321		BC53-PJBE6.1c	1	23.6793		BC53-PJBE4.6e	1	21.5617		BC53-PJBE6.1d	1	4.2654
	BC53-PJBE4.6c	1	156.697		BC53-PJBE6.1c	1	41.441		BC53-PJBE4.6e	1	65.6177		BC53-PJBE6.1d	1	3.3566
	BC53-PJBE4.6c	1	167.581		BC53-PJBE6.1c	1	44.7163		BC53-PJBE4.6e	1	39.1977		BC53-PJBE6.1d	4	0.6118
	BC53-PJBE4.6c	1	169.332		BC53-PJBE6.1c	1	10.7653		BC53-PJBE4.6e	1	20.9054		BC53-PJBE6.1d	4	1.6308
	BC53-PJBE4.6c	1	167.24		BC53-PJBE6.1c	1	41.2206		BC53-PJBE4.6e	1	25.127		BC53-PJBE6.1d	1	3.3097
	BC53-PJBE4.6c	1	173.136		BC53-PJBE6.1c	1	34.8731		BC53-PJBE4.6e	1	45.4302		BC53-PJBE6.1d	4	2.5498
	BC53-PJBE4.6c	1	152.579		BC53-PJBE6.1c	1	16.1801		BC53-PJBE4.6e	1	32.2599		BC53-PJBE6.1d	1	3.6843
	BC53-PJBE4.6c	1	176.482		BC53-PJBE6.1c	1	32.7086		BC53-PJBE4.6e	1	43.3585		BC53-PJBE6.1d	1	3.2093
	BC53-PJBE4.6c	1	172.071		BC53-PJBE6.1c	1	33.219		BC53-PJBE4.6e	1	39.667		BC53-PJBE6.1d	4	0.6559
	BC53-PJBE4.6c	1	162.45		BC53-PJBE6.1c	3	25.5956		BC53-PJBE4.6e	1	63.4387		BC53-PJBE6.1d	1	1.284
	BC53-PJBE4.6c	1	167.521		BC53-PJBE6.1c	3	27.2818		BC53-PJBE4.6e	1	18.7084		BC53-PJBE6.1d	4	0.7093
	BC53-PJBE4.6c	1	165.084		BC53-PJBE6.1c	3	11.3346		BC53-PJBE4.6e	1	35.4319		BC53-PJBE6.1d	1	2.7722
	BC53-PJBE4.6c	1	166.977		BC53-PJBE6.1c	3	30.9278		BC53-PJBE4.6e	1	47.7397		BC53-PJBE6.1d	4	1.2941
	BC53-PJBE4.6c	1	168.973		BC53-PJBE6.1c	3	29.5785		BC53-PJBE4.6e	1	34.7163		BC53-PJBE6.1d	1	2.1305
	BC53-PJBE4.6c	1	168.842		BC53-PJBE6.1c	3	21.529		BC53-PJBE4.6e	1	53.9924		BC53-PJBE6.1d	1	2.2905
	BC53-PJBE4.6c	1	173.027		BC53-PJBE6.1c	3	31.6315		BC53-PJBE4.6e	1	43.3598		BC53-PJBE6.1d	4	0.3935
	BC53-PJBE4.6c	1	172.428		BC53-PJBE6.1c	3	33.603		BC53-PJBE4.6e	1	38.3281		BC53-PJBE6.1d	1	1.4925
	BC53-PJBE4.6c	1	164.432		BC53-PJBE6.1c	3	14.3075		BC53-PJBE4.6e	1	2.9416		BC53-PJBE6.1d	4	0.7281
	BC53-PJBE4.6c	1	167.667		BC53-PJBE6.1c	3	19.2829		BC53-PJBE4.6e	1	54.2569		BC53-PJBE6.1d	1	3.9729
	BC53-PJBE4.6c	1	153.379		BC53-PJBE6.1c	3	18.1223		BC53-PJBE4.6e	1	39.3539		BC53-PJBE6.1d	1	6.6051
	BC53-PJBE4.6c	1	156.027		BC53-PJBE6.1c	3	21.679		BC53-PJBE4.6e	1	18.0687		BC53-PJBE6.1d	4	1.1979
	BC53-PJBE4.6c	1	165.173		BC53-PJBE6.1c	3	15.8275		BC53-PJBE4.6e	1	49.4363		BC53-PJBE6.1d	4	0.7513
	BC53-PJBE4.6c	1	167.077		BC53-PJBE6.1c	3	23.191		BC53-PJBE4.6e	1	30.9402		BC53-PJBE6.1d	1	3.0725
	BC53-PJBE4.6c	1	169.115		BC53-PJBE6.1c	3	32.9036		BC53-PJBE4.6e	1	51.1542		BC53-PJBE6.1d	4	0.5574
	BC53-PJBE4.6c	1	176.228		BC53-PJBE6.1c	3	29.8341		BC53-PJBE4.6e	1	52.4975		BC53-PJBE6.1d	1	4.8121
	BC53-PJBE4.6c	1	169.954		BC53-PJBE6.1c	3	2.7144		BC53-PJBE4.6e	1	54.8892		BC53-PJBE6.1d	4	1.4451
	BC53-PJBE4.6c	1	164.913		BC53-PJBE6.1c	3	21.9564		BC53-PJBE4.6e	1	16.5261		BC53-PJBE6.1d	1	4.7342
	BC53-PJBE4.6c	1	163.529		BC53-PJBE6.1c	3	24.2324		BC53-PJBE4.6e	1	28.2748		BC53-PJBE6.1d	4	2.5846
	BC53-PJBE4.6c	1	169.325		BC53-PJBE6.1c	3	8.0093		BC53-PJBE4.6e	1	38.3101		BC53-PJBE6.1d	1	2.0843
	BC53-PJBE4.6c	1	158.974		BC53-PJBE6.1c	3	25.2674		BC53-PJBE4.6e	1	32.4403		BC53-PJBE6.1d	4	0.3867
	BC53-PJBE4.6c	1	159.5		BC53-PJBE6.1c	3	16.6082		BC53-PJBE4.6e	1	42.5748		BC53-PJBE6.1d	4	0.902
	BC53-PJBE4.6c	1	177.569		BC53-PJBE6.1c	3	17.3786		BC53-PJBE4.6e	1	34.1646		BC53-PJBE6.1d	1	3.9785
	BC53-PJBE4.6c	1	179.11		BC53-PJBE6.1c	3	11.7731		BC53-PJBE4.6e	1	24.2045		BC53-PJBE6.1d	1	3.4561
	BC53-PJBE4.6c	1	169.024		BC53-PJBE6.1c	3	14.6143		BC53-PJBE4.6e	1	50.7706		BC53-PJBE6.1d	4	2.0124
	BC53-PJBE4.6c	1	165.746		BC53-PJBE6.1c	3	26.51		BC53-PJBE4.6e	1	39.9889		BC53-PJBE6.1d	1	3.7648
	BC53-PJBE4.6c	1	140.677		BC53-PJBE6.1c	3	11.3537		BC53-PJBE4.6e	1	64.8356		BC53-PJBE6.1d	4	0.686
	BC53-PJBE4.6c	1	172.29		BC53-PJBE6.1c	3	13.0181		BC53-PJBE4.6e	1	15.1654		BC53-PJBE6.1d	4	1.2739
	BC53-PJBE4.6c	1	174.647		BC53-PJBE6.1c	3	23.9691		BC53-PJBE4.6e	1	20.6963		BC53-PJBE6.1d	1	3.3159
	BC53-PJBE4.6c	1	167.054		BC53-PJBE6.1c	3	20.1805		BC53-PJBE4.6e	1	80.4537		BC53-PJBE6.1d	4	1.2995
	BC53-PJBE4.6c	1	162.698		BC53-PJBE6.1c	3	16.764		BC53-PJBE4.6e	1	12.2857		BC53-PJBE6.1d	1	4.0507
	BC53-PJBE4.6c	1	167.105		BC53-PJBE6.1c	3	44.1502		BC53-PJBE4.6e	1	17.7337		BC53-PJBE6.1d	4	0.3512
	BC53-PJBE4.6c	1	170.616		BC53-PJBE6.1c	3	19.5645		BC53-PJBE4.6e	1	48.2657		BC53-PJBE6.1d	1	3.3855
	BC53-PJBE4.6c	1	176.391		BC53-PJBE6.1c	3	30.6963		BC53-PJBE4.6e	1	72.6637		BC53-PJBE6.1d	4	0.4718
	BC53-PJBE4.6c	1	156.816		BC53-PJBE6.1c	3	12.9808		BC53-PJBE4.6e	2	23.3372		BC53-PJBE6.1d	1	3.2347
	BC53-PJBE4.6c	1	169.849		BC53-PJBE6.1c	3	17.4874		BC53-PJBE4.6e	2	19.6646		BC53-PJBE6.1d	4	2.2707
	BC53-PJBE4.6c	1	155.911		BC53-PJBE6.1c	3	39.6958		BC53-PJBE4.6e	2	10.9437		BC53-PJBE6.1d	1	2.9357
	BC53-PJBE4.6c	1	168.412		BC53-PJBE6.1c	3	24.9402		BC53-PJBE4.6e	2	18.173		BC53-PJBE6.1d	4	2.7556
	BC53-PJBE4.6c	1	172.664		BC53-PJBE6.1c	3	30.4951		BC53-PJBE4.6e	2	21.383		BC53-PJBE6.1d	1	2.9847
	BC53-PJBE4.6c	1	164.379		BC53-PJBE6.1c	3	30.9657		BC53-PJBE4.6e	2	19.1949		BC53-PJBE6.1d	4	0.6372
	BC53-PJBE4.6c	1	123.275		BC53-PJBE6.1c	3	37.5256		BC53-PJBE4.6e	2	13.2781		BC53-PJBE6.1d	4	0.9654
	BC53-PJBE4.6c	1	159.458		BC53-PJBE6.1c	3	16.5493		BC53-PJBE4.6e	2	12.502		BC53-PJBE6.1d	1	8.9186
	BC53-PJBE4.6c	1	179.519		BC53-PJBE6.1c	3	21.862		BC53-PJBE4.6e	2	28.6315		BC53-PJBE6.1d	4	0.8242
	BC53-PJBE4.6c	1	153.408		BC53-PJBE6.1c	3	24.4201		BC53-PJBE4.6e	2	20.358		BC53-PJBE6.1d	1	1.7441
	BC53-PJBE4.6c	1	162.087		BC53-PJBE6.1c	3	42.9358		BC53-PJBE4.6e	2	12.1808		BC53-PJBE6.1d	4	0.4278
	BC53-PJBE4.6c	1	141.421		BC53-PJBE6.1c	3	27.999		BC53-PJBE4.6e	2	10.2226		BC53-PJBE6.1d	1	2.9092
	BC53-PJBE4.6c	1	160.207		BC53-PJBE6.1c	3	19.185		BC53-PJBE4.6e	2	18.3339		BC53-PJBE6.1d	4	1.1192
	BC53-PJBE4.6c	1	168.976		BC53-PJBE6.1c	3	20.9919		BC53-PJBE4.6e	2	10.7579		BC53-PJBE6.1d	1	7.0577
	BC53-PJBE4.6c	1	168.665		BC53-PJBE6.1c	3	38.8322		BC53-PJBE4.6e	2	22.4237		BC53-PJBE6.1d	4	2.6359
	BC53-PJBE4.6c	1	175.434		BC53-PJBE6.1c	3	9.5826		BC53-PJBE4.6e	2	22.2513		BC53-PJBE6.1d	4	2.4732
	BC53-PJBE4.6c	1	180.774		BC53-PJBE6.1c	3	30.8187		BC53-PJBE4.6e	2	36.2221		BC53-PJBE6.1d	4	1.3218
	BC53-PJBE4.6c	1	127.472		BC53-PJBE6.1c	3	28.772		BC53-PJBE4.6e	2	23.4393		BC53-PJBE6.1d	1	3.6228
	BC53-PJBE4.6c	1	162.05		BC53-PJBE6.1c	3	16.7512		BC53-PJBE4.6e	2	25.6507		BC53-PJBE6.1d	1	1.8086
	BC53-PJBE4.6c	1	167.192		BC53-PJBE6.1c	3	10.7782		BC53-PJBE4.6e	2	14.3665		BC53-PJBE6.1d	4	0.9651
	BC53-PJBE4.6c	1	161.428		BC53-PJBE6.1c	3	22.6013		BC53-PJBE4.6e	2	15.6871		BC53-PJBE6.1d	4	1.6757
	BC53-PJBE4.6c	1	179.01		BC53-PJBE6.1c	3	23.2706		BC53-PJBE4.6e	2	11.2023		BC53-PJBE6.1d	1	2.7869
	BC53-PJBE4.6c	1	180.132		BC53-PJBE6.1c	3	19.9636		BC53-PJBE4.6e	2	20.4263		BC53-PJBE6.1d	4	1.5822
	BC53-PJBE4.6c	1	153.23		BC53-PJBE6.1c	3	39.2119		BC53-PJBE4.6e	2	35.8697		BC53-PJBE6.1d	1	2.7242
	BC53-PJBE4.6c	1	149.165		BC53-PJBE6.1c	3	21.487		BC53-PJBE4.6e	2	21.1053		BC53-PJBE6.1d	1	1.0704
	BC53-PJBE4.6c	1	179.501		BC53-PJBE6.1c	3	45.679		BC53-PJBE4.6e	2	36.4896		BC53-PJBE6.1d	4	1.104
	BC53-PJBE4.6c	1	161.448		BC53-PJBE6.1c	3	20.7358		BC53-PJBE4.6e	2	9.1859		BC53-PJBE6.1d	1	2.8526
	BC53-PJBE4.6c	1	170.804		BC53-PJBE6.1c	3	22.5008		BC53-PJBE4.6e	2	12.9333		BC53-PJBE6.1d	4	1.3898
	BC53-PJBE4.6c	1	180.478		BC53-PJBE6.1c	3	30.8881		BC53-PJBE4.6e	2	25.958		BC53-PJBE6.1d	1	3.2611
	BC53-PJBE4.6c	1	158.321		BC53-PJBE6.1c	3	26.9868		BC53-PJBE4.6e	2	12.1681		BC53-PJBE6.1d	4	0.407
	BC53-PJBE4.6c	1	159.167		BC53-PJBE6.1c	3	26.1216		BC53-PJBE4.6e	2	7.4882		BC53-PJBE6.1d	4	1.2649
	BC53-PJBE4.6c	1	157.551		BC53-PJBE6.1c	3	24.9688		BC53-PJBE4.6e	2	16.7657		BC53-PJBE6.1d	1	2.5856
	BC53-PJBE4.6c	1	154.164		BC53-PJBE6.1c	3	23.66		BC53-PJBE4.6e	2	15.6101		BC53-PJBE6.1d	4	0.9544
	BC53-PJBE4.6c	1	174.834		BC53-PJBE6.1c	3	22.9701		BC53-PJBE4.6e	2	20.6159		BC53-PJBE6.1d	1	1.1594
	BC53-PJBE4.6c	1	143.177		BC53-PJBE6.1c	3	23.629		BC53-PJBE4.6e	2	21.8296		BC53-PJBE6.1d	1	4.8906
	BC53-PJBE4.6c	1	162.328		BC53-PJBE6.1c	3	24.7958		BC53-PJBE4.6e	2	10.4007		BC53-PJBE6.1d	1	4.836
	BC53-PJBE4.6c	1	174.868		BC53-PJBE6.1c	3	19.3702		BC53-PJBE4.6e	2	18.5081		BC53-PJBE6.1d	4	0.5376
	BC53-PJBE4.6c	1	168.136		BC53-PJBE6.1c	3	26.4286		BC53-PJBE4.6e	2	28.5229		BC53-PJBE6.1d	4	0.5585
	BC53-PJBE4.6c	1	165.435		BC53-PJBE6.1c	3	14.0485		BC53-PJBE4.6e	2	17.2573		BC53-PJBE6.1d	4	1.1303
	BC53-PJBE4.6c	1	169.741		BC53-PJBE6.1c	3	19.096		BC53-PJBE4.6e	2	13.9476		BC53-PJBE6.1d	1	2.8593
	BC53-PJBE4.6c	1	164.897		BC53-PJBE6.1c	3	22.6807		BC53-PJBE4.6e	2	19.7582		BC53-PJBE6.1d	1	1.9434
	BC53-PJBE4.6c	1	178.213		BC53-PJBE6.1c	3	16.2901		BC53-PJBE4.6e	2	25.5936		BC53-PJBE6.1d	4	1.5754
	BC53-PJBE4.6c	1	156.354		BC53-PJBE6.1c	3	34.1555		BC53-PJBE4.6e	2	13.4066		BC53-PJBE6.1d	1	3.4348
	BC53-PJBE4.6c	1	158.304		BC53-PJBE6.1c	3	30.1589		BC53-PJBE4.6e	2	26.5844		BC53-PJBE6.1d	1	4.3669
	BC53-PJBE4.6c	1	162.034		BC53-PJBE6.1c	3	17.8228		BC53-PJBE4.6e	2	15.3129		BC53-PJBE6.1d	4	0.5359
	BC53-PJBE4.6c	1	167.603		BC53-PJBE6.1c	3	27.5566		BC53-PJBE4.6e	2	17.5998		BC53-PJBE6.1d	4	0.4254
	BC53-PJBE4.6c	1	165.455		BC53-PJBE6.1c	3	22.2105		BC53-PJBE4.6e	2	15.7105		BC53-PJBE6.1d	4	0.6967
	BC53-PJBE4.6c	1	162.491		BC53-PJBE6.1c	3	26.7383		BC53-PJBE4.6e	2	9.1701		BC53-PJBE6.1d	1	4.2197
	BC53-PJBE4.6c	1	167.23		BC53-PJBE6.1c	3	21.3854		BC53-PJBE4.6e	2	27.4639		BC53-PJBE6.1d	1	3.6203
	BC53-PJBE4.6c	1	167.061		BC53-PJBE6.1c	3	20.1363		BC53-PJBE4.6e	2	13.8541		BC53-PJBE6.1d	4	1.4269
	BC53-PJBE4.6c	1	153.376		BC53-PJBE6.1c	3	27.0406		BC53-PJBE4.6e	2	15.8328		BC53-PJBE6.1d	4	0.4704
	BC53-PJBE4.6c	1	173.024		BC53-PJBE6.1c	3	17.4954		BC53-PJBE4.6e	2	17.1677		BC53-PJBE6.1d	1	1.4367
	BC53-PJBE4.6c	1	144.684		BC53-PJBE6.1c	3	23.5358		BC53-PJBE4.6e	2	16.2523		BC53-PJBE6.1d	4	1.4809
	BC53-PJBE4.6c	1	167.975		BC53-PJBE6.1c	3	29.1031		BC53-PJBE4.6e	2	16.6844		BC53-PJBE6.1d	1	1.2975
	BC53-PJBE4.6c	1	163.541		BC53-PJBE6.1c	3	11.0576		BC53-PJBE4.6e	2	31.9791		BC53-PJBE6.1d	4	0.4977
	BC53-PJBE4.6c	1	153.692		BC53-PJBE6.1c	3	12.9125		BC53-PJBE4.6e	2	32.8165		BC53-PJBE6.1d	1	3.1193
	BC53-PJBE4.6c	1	176.307		BC53-PJBE6.1c	3	20.9529		BC53-PJBE4.6e	2	11.8266		BC53-PJBE6.1d	4	0.9986
	BC53-PJBE4.6c	1	162.114		BC53-PJBE6.1c	1	18.3864		BC53-PJBE4.6e	2	17.094		BC53-PJBE6.1d	1	1.8931
	BC53-PJBE4.6c	1	145.889		BC53-PJBE6.1c	1	22.9368		BC53-PJBE4.6e	2	20.0427		BC53-PJBE6.1d	4	1.0799
	BC53-PJBE4.6c	1	163.586		BC53-PJBE6.1c	1	27.8886		BC53-PJBE4.6e	2	16.1773		BC53-PJBE6.1d	4	1.1518
	BC53-PJBE4.6c	1	160.957		BC53-PJBE6.1c	1	25.6301		BC53-PJBE4.6e	2	16.085		BC53-PJBE6.1d	4	0.7407
	BC53-PJBE4.6c	1	156.844		BC53-PJBE6.1c	1	24.3091		BC53-PJBE4.6e	2	26.3358		BC53-PJBE6.1d	1	4.4408
	BC53-PJBE4.6c	1	168.477		BC53-PJBE6.1c	1	23.0564		BC53-PJBE4.6e	2	33.8038		BC53-PJBE6.1d	4	0.3297
	BC53-PJBE4.6c	1	176.425		BC53-PJBE6.1c	1	21.0636		BC53-PJBE4.6e	2	21.9143		BC53-PJBE6.1d	1	3.4994
	BC53-PJBE4.6c	1	161.051		BC53-PJBE6.1c	1	31.3054		BC53-PJBE4.6e	2	23.7		BC53-PJBE6.1d	4	1.8515
	BC53-PJBE4.6c	1	171.389		BC53-PJBE6.1c	1	22.7389		BC53-PJBE4.6e	2	11.5736		BC53-PJBE6.1d	1	2.2566
	BC53-PJBE4.6c	1	97.0621		BC53-PJBE6.1c	1	22.3213		BC53-PJBE4.6e	2	15.6096		BC53-PJBE6.1d	4	1.2072
	BC53-PJBE4.6c	1	153.475		BC53-PJBE6.1c	1	36.268		BC53-PJBE4.6e	2	24.4092		BC53-PJBE6.1d	1	2.599
	BC53-PJBE4.6c	1	164.507		BC53-PJBE6.1c	1	26.3052		BC53-PJBE4.6e	2	14.0405		BC53-PJBE6.1d	4	1.2624
	BC53-PJBE4.6c	1	146.965		BC53-PJBE6.1c	1	23.4614		BC53-PJBE4.6e	2	26.1532		BC53-PJBE6.1d	1	3.4944
	BC53-PJBE4.6c	1	159.377		BC53-PJBE6.1c	1	23.9309		BC53-PJBE4.6e	2	16.2013		BC53-PJBE6.1d	4	2.7711
	BC53-PJBE4.6c	1	146.586		BC53-PJBE6.1c	1	25.9882		BC53-PJBE4.6e	2	27.6241		BC53-PJBE6.1d	4	0.9888
	BC53-PJBE4.6c	1	174.203		BC53-PJBE6.1c	1	39.2346		BC53-PJBE4.6e	2	24.5604		BC53-PJBE6.1d	1	3.784
	BC53-PJBE4.6c	1	167.575		BC53-PJBE6.1c	1	23.4745		BC53-PJBE4.6e	2	31.7481		BC53-PJBE6.1d	4	2.4705
	BC53-PJBE4.6c	1	164.952		BC53-PJBE6.1c	1	20.8695		BC53-PJBE4.6e	2	26.0787		BC53-PJBE6.1d	1	4.0107
	BC53-PJBE4.6c	1	160.052		BC53-PJBE6.1c	1	18.6765		BC53-PJBE4.6e	2	16.3725		BC53-PJBE6.1d	4	1.4093
	BC53-PJBE4.6c	1	167.578		BC53-PJBE6.1c	1	50.7156		BC53-PJBE4.6e	2	27.06		BC53-PJBE6.1d	1	4.5319
	BC53-PJBE4.6c	1	169.884		BC53-PJBE6.1c	1	23.3375		BC53-PJBE4.6e	2	54.0788		BC53-PJBE6.1d	4	1.4253
	BC53-PJBE4.6c	1	148.163		BC53-PJBE6.1c	1	28.2882		BC53-PJBE4.6e	2	22.158		BC53-PJBE6.1d	1	6.1195
	BC53-PJBE4.6c	1	134.331		BC53-PJBE6.1c	1	14.4379		BC53-PJBE4.6e	2	15.1178		BC53-PJBE6.1d	1	2.6424
	BC53-PJBE4.6c	1	149.565		BC53-PJBE6.1c	1	31.4816		BC53-PJBE4.6e	2	11.9192		BC53-PJBE6.1d	4	0.1958
	BC53-PJBE4.6c	1	160.078		BC53-PJBE6.1c	1	22.0608		BC53-PJBE4.6e	2	41.4643		BC53-PJBE6.1d	1	2.0953
	BC53-PJBE4.6c	1	159.844		BC53-PJBE6.1c	1	32.425		BC53-PJBE4.6e	2	27.3196		BC53-PJBE6.1d	4	0.3638
	BC53-PJBE4.6c	1	163.386		BC53-PJBE6.1c	1	24.5061		BC53-PJBE4.6e	2	43.5253		BC53-PJBE6.1d	1	1.197
	BC53-PJBE4.6c	1	173.199		BC53-PJBE6.1c	1	32.1584		BC53-PJBE4.6e	2	15.9165		BC53-PJBE6.1d	4	1.1508
	BC53-PJBE4.6c	2	165.133		BC53-PJBE6.1c	1	18.1169		BC53-PJBE4.6e	2	68.0327		BC53-PJBE6.1d	1	2.3161
	BC53-PJBE4.6c	2	159.065		BC53-PJBE6.1c	1	31.0346		BC53-PJBE4.6e	2	46.0212		BC53-PJBE6.1d	4	0.9518
	BC53-PJBE4.6c	2	194.922		BC53-PJBE6.1c	1	33.7045		BC53-PJBE4.6e	2	36.9861		BC53-PJBE6.1d	1	5.9581
	BC53-PJBE4.6c	2	175.379		BC53-PJBE6.1c	1	22.5462		BC53-PJBE4.6e	2	32.0046		BC53-PJBE6.1d	4	0.901
	BC53-PJBE4.6c	2	193.427		BC53-PJBE6.1c	1	21.6817		BC53-PJBE4.6e	2	34.5069		BC53-PJBE6.1d	1	1.4817
	BC53-PJBE4.6c	2	172.988		BC53-PJBE6.1c	1	24.0166		BC53-PJBE4.6e	2	52.3609		BC53-PJBE6.1d	4	1.6427
	BC53-PJBE4.6c	2	182.922		BC53-PJBE6.1c	1	25.4612		BC53-PJBE4.6e	2	23.9018		BC53-PJBE6.1d	1	1.7458
	BC53-PJBE4.6c	2	156.941		BC53-PJBE6.1c	1	33.5779		BC53-PJBE4.6e	2	18.3689		BC53-PJBE6.1d	1	1.6168
	BC53-PJBE4.6c	2	169.988		BC53-PJBE6.1c	1	23.0111		BC53-PJBE4.6e	3	33.5762		BC53-PJBE6.1d	4	1.8783
	BC53-PJBE4.6c	2	156.463		BC53-PJBE6.1c	1	35.7616		BC53-PJBE4.6e	3	100.031		BC53-PJBE6.1d	4	0.5555
	BC53-PJBE4.6c	2	165.966		BC53-PJBE6.1c	1	33.1641		BC53-PJBE4.6e	3	75.858		BC53-PJBE6.1d	4	0.3955
	BC53-PJBE4.6c	2	169.788		BC53-PJBE6.1c	1	21.6832		BC53-PJBE4.6e	3	32.4961		BC53-PJBE6.1d	1	2.4855
	BC53-PJBE4.6c	2	171.997		BC53-PJBE6.1c	1	38.0103		BC53-PJBE4.6e	3	52.9748		BC53-PJBE6.1d	1	1.4162
	BC53-PJBE4.6c	2	167.292		BC53-PJBE6.1c	1	18.849		BC53-PJBE4.6e	3	61.8233		BC53-PJBE6.1d	4	1.8836
	BC53-PJBE4.6c	2	163.276		BC53-PJBE6.1c	1	37.4408		BC53-PJBE4.6e	3	75.4242		BC53-PJBE6.1d	4	1.2287
	BC53-PJBE4.6c	2	176.072		BC53-PJBE6.1c	1	25.7651		BC53-PJBE4.6e	3	33.0126		BC53-PJBE6.1d	1	4.1149
	BC53-PJBE4.6c	2	186.246		BC53-PJBE6.1c	1	52.2374		BC53-PJBE4.6e	3	31.8138		BC53-PJBE6.1d	1	1.8902
	BC53-PJBE4.6c	2	164.902		BC53-PJBE6.1c	1	25.2302		BC53-PJBE4.6e	3	73.2827		BC53-PJBE6.1d	4	0.1138
	BC53-PJBE4.6c	2	165.883		BC53-PJBE6.1c	1	30.3387		BC53-PJBE4.6e	3	25.9562		BC53-PJBE6.1d	1	5.7192
	BC53-PJBE4.6c	2	177.791		BC53-PJBE6.1c	1	23.8718		BC53-PJBE4.6e	3	70.4563		BC53-PJBE6.1d	4	1.2302
	BC53-PJBE4.6c	2	165.592		BC53-PJBE6.1c	1	23.2659		BC53-PJBE4.6e	3	67.7094		BC53-PJBE6.1d	4	1.3125
	BC53-PJBE4.6c	2	142.642		BC53-PJBE6.1c	1	31.1377		BC53-PJBE4.6e	3	40.9777		BC53-PJBE6.1d	1	2.0343
	BC53-PJBE4.6c	2	153.869		BC53-PJBE6.1c	1	32.0451		BC53-PJBE4.6e	3	62.8917		BC53-PJBE6.1d	1	1.8368
	BC53-PJBE4.6c	2	155.922		BC53-PJBE6.1c	1	18.4609		BC53-PJBE4.6e	3	76.3268		BC53-PJBE6.1d	4	1.093
	BC53-PJBE4.6c	2	165.496		BC53-PJBE6.1c	1	40.6682		BC53-PJBE4.6e	3	78.2424		BC53-PJBE6.1d	1	0.4396
	BC53-PJBE4.6c	2	174.35		BC53-PJBE6.1c	1	24.3075		BC53-PJBE4.6e	3	90.0509		BC53-PJBE6.1d	4	0.1099
	BC53-PJBE4.6c	2	155.667		BC53-PJBE6.1c	1	17.1478		BC53-PJBE4.6e	3	29.5599		BC53-PJBE6.1d	1	1.3088
	BC53-PJBE4.6c	2	176.89		BC53-PJBE6.1c	1	20.0117		BC53-PJBE4.6e	3	63.2176		BC53-PJBE6.1d	1	1.1843
	BC53-PJBE4.6c	2	141.827		BC53-PJBE6.1c	1	30.4672		BC53-PJBE4.6e	3	53.8057		BC53-PJBE6.1d	4	1.0898
	BC53-PJBE4.6c	2	169.892		BC53-PJBE6.1c	1	29.798		BC53-PJBE4.6e	3	31.5295		BC53-PJBE6.1d	1	3.3234
	BC53-PJBE4.6c	2	148.021		BC53-PJBE6.1c	1	37.7848		BC53-PJBE4.6e	3	36.2009		BC53-PJBE6.1d	1	4.5394
	BC53-PJBE4.6c	2	145.495		BC53-PJBE6.1c	1	29.417		BC53-PJBE4.6e	3	60.1678		BC53-PJBE6.1d	4	0.5738
	BC53-PJBE4.6c	2	157.458		BC53-PJBE6.1c	1	40.9909		BC53-PJBE4.6e	3	73.64		BC53-PJBE6.1d	1	3.8049
	BC53-PJBE4.6c	2	163.035		BC53-PJBE6.1c	1	27.9032		BC53-PJBE4.6e	3	76.4926		BC53-PJBE6.1d	1	2.0605
	BC53-PJBE4.6c	2	164.76		BC53-PJBE6.1c	1	30.9439		BC53-PJBE4.6e	3	26.3346		BC53-PJBE6.1d	4	0.4665
	BC53-PJBE4.6c	2	156.641		BC53-PJBE6.1c	1	23.6658		BC53-PJBE4.6e	3	51.4946		BC53-PJBE6.1d	1	1.8522
	BC53-PJBE4.6c	2	160.228		BC53-PJBE6.1c	1	46.4341		BC53-PJBE4.6e	3	33.2568		BC53-PJBE6.1d	4	0.05237
	BC53-PJBE4.6c	2	156.192		BC53-PJBE6.1c	1	42.4625		BC53-PJBE4.6e	3	23.4302		BC53-PJBE6.1d	1	4.1947
	BC53-PJBE4.6c	2	145.476		BC53-PJBE6.1c	1	33.4358		BC53-PJBE4.6e	3	32.2863		BC53-PJBE6.1d	1	2.0824
	BC53-PJBE4.6c	2	131.82		BC53-PJBE6.1c	1	22.9764		BC53-PJBE4.6e	3	35.6715		BC53-PJBE6.1d	1	2.081
	BC53-PJBE4.6c	2	171.848		BC53-PJBE6.1c	1	29.9248		BC53-PJBE4.6e	3	23.4909		BC53-PJBE6.1d	1	1.6943
	BC53-PJBE4.6c	2	165.072		BC53-PJBE6.1c	1	26.6888		BC53-PJBE4.6e	3	61.8142		BC53-PJBE6.1d	4	1.1728
	BC53-PJBE4.6c	2	156.194		BC53-PJBE6.1c	1	23.122		BC53-PJBE4.6e	3	44.2428		BC53-PJBE6.1d	1	1.9544
	BC53-PJBE4.6c	2	166.729		BC53-PJBE6.1c	1	16.3586		BC53-PJBE4.6e	3	30.5715		BC53-PJBE6.1d	4	0.07136
	BC53-PJBE4.6c	2	172.067		BC53-PJBE6.1c	1	21.9835		BC53-PJBE4.6e	3	69.4177		BC53-PJBE6.1d	1	1.947
	BC53-PJBE4.6c	2	161.917		BC53-PJBE6.1c	1	41.527		BC53-PJBE4.6e	3	43.1855		BC53-PJBE6.1d	4	1.1794
	BC53-PJBE4.6c	2	180.839		BC53-PJBE6.1c	1	24.0852		BC53-PJBE4.6e	3	39.6615		BC53-PJBE6.1d	1	1.1044
	BC53-PJBE4.6c	2	174.299		BC53-PJBE6.1c	1	40.45		BC53-PJBE4.6e	3	42.0746		BC53-PJBE6.1d	4	0.9369
	BC53-PJBE4.6c	2	142.117		BC53-PJBE6.1c	1	41.3471		BC53-PJBE4.6e	3	52.5541		BC53-PJBE6.1d	1	4.7008
	BC53-PJBE4.6c	2	165.47		BC53-PJBE6.1c	1	33.108		BC53-PJBE4.6e	3	43.3649		BC53-PJBE6.1d	1	1.1625
	BC53-PJBE4.6c	2	178.012		BC53-PJBE6.1c	1	27.1667		BC53-PJBE4.6e	3	42.6232		BC53-PJBE6.1d	4	0.6378
	BC53-PJBE4.6c	2	163.435		BC53-PJBE6.1c	1	27.1872		BC53-PJBE4.6e	3	42.1583		BC53-PJBE6.1d	1	1.5891
	BC53-PJBE4.6c	2	166.479		BC53-PJBE6.1c	1	29.3735		BC53-PJBE4.6e	3	43.4871		BC53-PJBE6.1d	1	1.6759
	BC53-PJBE4.6c	2	167.126		BC53-PJBE6.1c	1	25.838		BC53-PJBE4.6e	3	22.9291		BC53-PJBE6.1d	1	2.2282
	BC53-PJBE4.6c	2	171.648		BC53-PJBE6.1c	1	31.2882		BC53-PJBE4.6e	3	35.4281		BC53-PJBE6.1d	4	0.0477
	BC53-PJBE4.6c	2	163.133		BC53-PJBE6.1c	1	21.4001		BC53-PJBE4.6e	3	98.8417		BC53-PJBE6.1d	1	2.3189
	BC53-PJBE4.6c	2	167.338		BC53-PJBE6.1c	1	21.1535		BC53-PJBE4.6e	3	45.5061		BC53-PJBE6.1d	1	2.9388
	BC53-PJBE4.6c	2	167.723		BC53-PJBE6.1c	1	19.7728		BC53-PJBE4.6e	3	30.1329		BC53-PJBE6.1d	1	2.8911
	BC53-PJBE4.6c	2	162.234		BC53-PJBE6.1c	1	32.0745		BC53-PJBE4.6e	3	86.3345		BC53-PJBE6.1d	4	0.9265
	BC53-PJBE4.6c	2	172.87		BC53-PJBE6.1c	1	32.1518		BC53-PJBE4.6e	3	53.7515		BC53-PJBE6.1d	4	0.7468
	BC53-PJBE4.6c	2	160.575		BC53-PJBE6.1c	1	29.1629		BC53-PJBE4.6e	3	44.618		BC53-PJBE6.1d	1	1.9791
	BC53-PJBE4.6c	2	166.62		BC53-PJBE6.1c	1	19.0835		BC53-PJBE4.6e	3	87.489		BC53-PJBE6.1d	1	5.5198
	BC53-PJBE4.6c	2	162.254		BC53-PJBE6.1c	1	29.5772		BC53-PJBE4.6e	3	39.7463		BC53-PJBE6.1d	4	2.3486
	BC53-PJBE4.6c	2	173.42		BC53-PJBE6.1c	1	29.6897		BC53-PJBE4.6e	3	26.6218		BC53-PJBE6.1d	4	1.534
	BC53-PJBE4.6c	2	166.195		BC53-PJBE6.1c	1	18.5747		BC53-PJBE4.6e	3	81.9719		BC53-PJBE6.1d	1	1.3949
	BC53-PJBE4.6c	2	151.198		BC53-PJBE6.1c	1	29.7027		BC53-PJBE4.6e	3	70.0618		BC53-PJBE6.1d	4	0.9826
	BC53-PJBE4.6c	2	158.531		BC53-PJBE6.1c	1	31.0182		BC53-PJBE4.6e	3	55.3202		BC53-PJBE6.1d	4	0.05239
	BC53-PJBE4.6c	2	175.449		BC53-PJBE6.1c	1	28.3376		BC53-PJBE4.6e	3	89.9025		BC53-PJBE6.1d	1	1.0269
	BC53-PJBE4.6c	2	148.084		BC53-PJBE6.1c	1	18.4567		BC53-PJBE4.6e	3	37.0926		BC53-PJBE6.1d	4	0.7982
	BC53-PJBE4.6c	2	123.713		BC53-PJBE6.1c	1	28.6407		BC53-PJBE4.6e	3	46.6177		BC53-PJBE6.1d	4	1.0278
	BC53-PJBE4.6c	2	168.63		BC53-PJBE6.1c	1	27.931		BC53-PJBE4.6e	3	96.9713		BC53-PJBE6.1d	1	2.4067
	BC53-PJBE4.6c	2	171.086		BC53-PJBE6.1c	1	19.0608		BC53-PJBE4.6e	3	116.69		BC53-PJBE6.1d	4	0.1831
	BC53-PJBE4.6c	2	163.752		BC53-PJBE6.1c	1	32.6559		BC53-PJBE4.6e	3	45.0202		BC53-PJBE6.1d	1	3.6588
	BC53-PJBE4.6c	2	151.776		BC53-PJBE6.1c	1	35.3188		BC53-PJBE4.6e	3	60.6527		BC53-PJBE6.1d	1	2.9275
	BC53-PJBE4.6c	2	171.048		BC53-PJBE6.1c	1	27.3792		BC53-PJBE4.6e	3	26.9724		BC53-PJBE6.1d	1	1.8781
	BC53-PJBE4.6c	2	150.108		BC53-PJBE6.1c	1	34.9415		BC53-PJBE4.6e	3	32.9704		BC53-PJBE6.1d	4	0.6937
	BC53-PJBE4.6c	2	170.23		BC53-PJBE6.1c	1	31.1442		BC53-PJBE4.6e	3	17.4989		BC53-PJBE6.1d	4	1.3069
	BC53-PJBE4.6c	2	169.234		BC53-PJBE6.1c	1	37.5024		BC53-PJBE4.6e	3	44.2328		BC53-PJBE6.1d	1	3.8297
	BC53-PJBE4.6c	2	148.33		BC53-PJBE6.1c	1	44.6805		BC53-PJBE4.6e	3	46.776		BC53-PJBE6.1d	1	2.3644
	BC53-PJBE4.6c	2	164.671		BC53-PJBE6.1c	1	54.4708		BC53-PJBE4.6e	3	39.1747		BC53-PJBE6.1d	4	0.03178
	BC53-PJBE4.6c	2	165.187		BC53-PJBE6.1c	1	39.5014		BC53-PJBE4.6e	3	42.7431		BC53-PJBE6.1d	1	3.1808
	BC53-PJBE4.6c	2	168.913		BC53-PJBE6.1c	1	68.9258		BC53-PJBE4.6e	3	94.6284		BC53-PJBE6.1d	4	1.3306
	BC53-PJBE4.6c	2	140.476		BC53-PJBE6.1c	1	41.7526		BC53-PJBE4.6e	3	50.6597		BC53-PJBE6.1d	1	3.6206
	BC53-PJBE4.6c	2	151.953		BC53-PJBE6.1c	1	44.2356		BC53-PJBE4.6e	3	87.9744		BC53-PJBE6.1d	1	2.728
	BC53-PJBE4.6c	2	168.025		BC53-PJBE6.1c	1	29.4053		BC53-PJBE4.6e	3	34.6932		BC53-PJBE6.1d	4	0.9113
	BC53-PJBE4.6c	2	172.963		BC53-PJBE6.1c	1	29.361		BC53-PJBE4.6e	3	23.0193		BC53-PJBE6.1d	4	1.3882
	BC53-PJBE4.6c	2	174.406		BC53-PJBE6.1c	1	26.4017		BC53-PJBE4.6e	3	38.3495		BC53-PJBE6.1d	1	2.2046
	BC53-PJBE4.6c	2	161.061		BC53-PJBE6.1c	1	32.4998		BC53-PJBE4.6e	3	118.189		BC53-PJBE6.1d	1	3.6092
	BC53-PJBE4.6c	2	149.079		BC53-PJBE6.1c	1	31.1242		BC53-PJBE4.6e	3	27.6781		BC53-PJBE6.1d	1	2.8078
	BC53-PJBE4.6c	2	172.329		BC53-PJBE6.1c	1	42.3497		BC53-PJBE4.6e	3	45.6054		BC53-PJBE6.1d	4	0.6193
	BC53-PJBE4.6c	2	167.043		BC53-PJBE6.1c	1	24.4486		BC53-PJBE4.6e	3	50.5808		BC53-PJBE6.1d	1	3.7331
	BC53-PJBE4.6c	2	155.602		BC53-PJBE6.1c	1	51.0954		BC53-PJBE4.6e	3	72.6296		BC53-PJBE6.1d	4	0.0649
	BC53-PJBE4.6c	2	167.323		BC53-PJBE6.1c	1	23.7209		BC53-PJBE4.6e	3	56.8758		BC53-PJBE6.1d	1	2.3701
	BC53-PJBE4.6c	2	175.88		BC53-PJBE6.1c	1	31.697		BC53-PJBE4.6e	3	53.3004		BC53-PJBE6.1d	4	0.05419
	BC53-PJBE4.6c	2	169.378		BC53-PJBE6.1c	1	39.2838		BC53-PJBE4.6e	3	44.9863		BC53-PJBE6.1d	1	1.9989
	BC53-PJBE4.6c	2	161.425		BC53-PJBE6.1c	1	29.1436		BC53-PJBE4.6e	3	48.8596		BC53-PJBE6.1d	4	1.2488
	BC53-PJBE4.6c	2	166.743		BC53-PJBE6.1c	1	28.2045		BC53-PJBE4.6e	3	16.6686		BC53-PJBE6.1d	1	4.5596
	BC53-PJBE4.6c	2	162.846		BC53-PJBE6.1c	1	29.8892		BC53-PJBE4.6e	3	62.902		BC53-PJBE6.1d	4	1.5337
	BC53-PJBE4.6c	2	163.66		BC53-PJBE6.1c	1	26.5965		BC53-PJBE4.6e	3	93.6732		BC53-PJBE6.1d	1	2.0402
	BC53-PJBE4.6c	2	170.233		BC53-PJBE6.1c	1	42.7113		BC53-PJBE4.6e	3	64.7475		BC53-PJBE6.1d	4	1.4107
	BC53-PJBE4.6c	2	172.615		BC53-PJBE6.1c	1	30.001		BC53-PJBE4.6e	3	46.1748		BC53-PJBE6.1d	4	0.6453
	BC53-PJBE4.6c	2	153.052		BC53-PJBE6.1c	1	26.7202		BC53-PJBE4.6e	3	31.3229		BC53-PJBE6.1d	1	3.272
	BC53-PJBE4.6c	2	165.808		BC53-PJBE6.1c	1	29.6713		BC53-PJBE4.6e	3	74.1269		BC53-PJBE6.1d	4	1.0751
	BC53-PJBE4.6c	2	159.068		BC53-PJBE6.1c	1	28.4465		BC53-PJBE4.6e	3	25.3468		BC53-PJBE6.1d	1	3.0842
	BC53-PJBE4.6c	2	143.556		BC53-PJBE6.1c	1	28.5036		BC53-PJBE4.6e	3	46.8237		BC53-PJBE6.1d	1	1.9439
	BC53-PJBE4.6c	2	159.426		BC53-PJBE6.1c	1	32.2759		BC53-PJBE4.6e	3	68.7854		BC53-PJBE6.1d	4	1.4248
	BC53-PJBE4.6c	2	167.935		BC53-PJBE6.1c	1	30.9739		BC53-PJBE4.6e	3	67.5674		BC53-PJBE6.1d	1	3.9416
	BC53-PJBE4.6c	2	135.632		BC53-PJBE6.1c	1	36.6929		BC53-PJBE4.6e	3	36.4699		BC53-PJBE6.1d	4	1.7337
	BC53-PJBE4.6c	2	156.657		BC53-PJBE6.1c	1	31.6345		BC53-PJBE4.6e	3	44.7279		BC53-PJBE6.1d	1	3.3133
	BC53-PJBE4.6c	2	173.072		BC53-PJBE6.1c	1	29.1241		BC53-PJBE4.6e	3	42.39		BC53-PJBE6.1d	4	1.4145
	BC53-PJBE4.6c	2	157.198		BC53-PJBE6.1c	1	34.8721		BC53-PJBE4.6e	3	45.2767		BC53-PJBE6.1d	1	2.8348
	BC53-PJBE4.6c	2	155.567		BC53-PJBE6.1c	1	24.7149		BC53-PJBE4.6e	3	28.3282		BC53-PJBE6.1d	4	0.03496
	BC53-PJBE4.6c	2	166.552		BC53-PJBE6.1c	1	41.9077		BC53-PJBE4.6e	3	27.4475		BC53-PJBE6.1d	1	1.5422
	BC53-PJBE4.6c	2	157.186		BC53-PJBE6.1c	1	27.4287		BC53-PJBE4.6e	3	96.7492		BC53-PJBE6.1d	4	1.771
	BC53-PJBE4.6c	2	179.081		BC53-PJBE6.1c	1	30.9765		BC53-PJBE4.6e	3	23.8012		BC53-PJBE6.1d	1	3.262
	BC53-PJBE4.6c	2	154.357		BC53-PJBE6.1c	1	7.7719		BC53-PJBE4.6e	3	20.2631		BC53-PJBE6.1d	4	0.982
	BC53-PJBE4.6c	2	145.036		BC53-PJBE6.1c	1	27.0244		BC53-PJBE4.6e	3	43.7368		BC53-PJBE6.1d	1	1.4079
	BC53-PJBE4.6c	2	159.757		BC53-PJBE6.1c	1	16.4334		BC53-PJBE4.6e	3	52.2845		BC53-PJBE6.1d	4	1.3266
	BC53-PJBE4.6c	2	157.941		BC53-PJBE6.1c	1	24.7243		BC53-PJBE4.6e	3	64.2068		BC53-PJBE6.1d	4	1.3007
	BC53-PJBE4.6c	2	171.412		BC53-PJBE6.1c	1	26.3198		BC53-PJBE4.6e	3	39.3469		BC53-PJBE6.1d	1	2.6266
	BC53-PJBE4.6c	2	145.483		BC53-PJBE6.1c	1	23.3678		BC53-PJBE4.6e	3	52.2143		BC53-PJBE6.1d	4	1.1884
	BC53-PJBE4.6c	2	147.724		BC53-PJBE6.1c	1	51.8285		BC53-PJBE4.6e	3	22.7833		BC53-PJBE6.1d	4	2.7086
	BC53-PJBE4.6c	2	153.999		BC53-PJBE6.1c	1	28.0226		BC53-PJBE4.6e	3	64.1462		BC53-PJBE6.1d	4	1.3034
	BC53-PJBE4.6c	2	151.625		BC53-PJBE6.1c	1	27.418		BC53-PJBE4.6e	3	27.6813		BC53-PJBE6.1d	1	1.7158
	BC53-PJBE4.6c	2	156.284		BC53-PJBE6.1c	1	28.1644		BC53-PJBE4.6e	3	23.3634		BC53-PJBE6.1d	4	1.4248
	BC53-PJBE4.6c	2	155.749		BC53-PJBE6.1c	3	26.6373		BC53-PJBE4.6e	3	17.4895		BC53-PJBE6.1d	1	5.0255
	BC53-PJBE4.6c	2	163.748		BC53-PJBE6.1c	3	16.9433		BC53-PJBE4.6e	3	23.8189		BC53-PJBE6.1d	4	1.6172
	BC53-PJBE4.6c	2	163.648		BC53-PJBE6.1c	3	18.2068		BC53-PJBE4.6e	3	54.3273		BC53-PJBE6.1d	1	2.559
	BC53-PJBE4.6c	2	141.232		BC53-PJBE6.1c	3	14.87		BC53-PJBE4.6e	3	37.5203		BC53-PJBE6.1d	4	0.08788
	BC53-PJBE4.6c	2	156.904		BC53-PJBE6.1c	3	21.8824		BC53-PJBE4.6e	3	64.298		BC53-PJBE6.1d	1	1.5322
	BC53-PJBE4.6c	2	157.22		BC53-PJBE6.1c	3	16.528		BC53-PJBE4.6e	3	70.2642		BC53-PJBE6.1d	4	1.3046
	BC53-PJBE4.6c	2	97.4518		BC53-PJBE6.1c	3	16.3314		BC53-PJBE4.6e	3	115.627		BC53-PJBE6.1d	1	1.0074
	BC53-PJBE4.6c	2	165.398		BC53-PJBE6.1c	3	19.7236		BC53-PJBE4.6e	3	29.1451		BC53-PJBE6.1d	1	1.1414
	BC53-PJBE4.6c	2	162.318		BC53-PJBE6.1c	3	17.0836		BC53-PJBE4.6e	3	20.4024		BC53-PJBE6.1d	1	1.4197
	BC53-PJBE4.6c	3	177.374		BC53-PJBE6.1c	3	29.3846		BC53-PJBE4.6e	3	45.061		BC53-PJBE6.1d	1	2.8366
	BC53-PJBE4.6c	3	201.143		BC53-PJBE6.1c	3	27.5528		BC53-PJBE4.6e	3	36.1718		BC53-PJBE6.1d	4	0.8768
	BC53-PJBE4.6c	3	185.433		BC53-PJBE6.1c	3	13.8318		BC53-PJBE4.6e	3	87.0694		BC53-PJBE6.1d	1	1.2518
	BC53-PJBE4.6c	3	182.663		BC53-PJBE6.1c	3	21.25		BC53-PJBE4.6e	3	28.1787		BC53-PJBE6.1d	4	1.4379
	BC53-PJBE4.6c	3	179.69		BC53-PJBE6.1c	3	12.1713		BC53-PJBE4.6e	3	51.3577		BC53-PJBE6.1d	4	1.5676
	BC53-PJBE4.6c	3	177.966		BC53-PJBE6.1c	3	19.3848		BC53-PJBE4.6e	3	36.7706		BC53-PJBE6.1d	4	0.49
	BC53-PJBE4.6c	3	183.406		BC53-PJBE6.1c	3	16.7457		BC53-PJBE4.6e	3	63.6814		BC53-PJBE6.1d	1	1.2984
	BC53-PJBE4.6c	3	163.887		BC53-PJBE6.1c	3	11.1697		BC53-PJBE4.6e	3	56.8471		BC53-PJBE6.1d	1	2.5797
	BC53-PJBE4.6c	3	178.775		BC53-PJBE6.1c	3	23.1217		BC53-PJBE4.6e	3	42.3761		BC53-PJBE6.1d	1	2.7529
	BC53-PJBE4.6c	3	180.887		BC53-PJBE6.1c	3	21.192		BC53-PJBE4.6e	3	60.3603		BC53-PJBE6.1d	4	0.5232
	BC53-PJBE4.6c	3	175.359		BC53-PJBE6.1c	3	12.233		BC53-PJBE4.6e	3	31.7134		BC53-PJBE6.1d	4	0.4604
	BC53-PJBE4.6c	3	182.442		BC53-PJBE6.1c	3	16.0895		BC53-PJBE4.6e	3	75.559		BC53-PJBE6.1d	4	1.4772
	BC53-PJBE4.6c	3	173.487		BC53-PJBE6.1c	3	19.5956		BC53-PJBE4.6e	3	55.79		BC53-PJBE6.1d	1	0.8593
	BC53-PJBE4.6c	3	162.068		BC53-PJBE6.1c	3	23.5067		BC53-PJBE4.6e	3	50.0902		BC53-PJBE6.1d	1	4.1255
	BC53-PJBE4.6c	3	179.855		BC53-PJBE6.1c	3	10.435		BC53-PJBE4.6e	3	68.797		BC53-PJBE6.1d	4	0.1719
	BC53-PJBE4.6c	3	184.393		BC53-PJBE6.1c	3	7.0507		BC53-PJBE4.6e	3	54.5687		BC53-PJBE6.1d	1	1.9368
	BC53-PJBE4.6c	3	191.652		BC53-PJBE6.1c	3	14.9552		BC53-PJBE4.6e	3	41.6298		BC53-PJBE6.1d	1	1.0212
	BC53-PJBE4.6c	3	180.414		BC53-PJBE6.1c	3	27.8614		BC53-PJBE4.6e	3	47.6406		BC53-PJBE6.1d	4	0.8794
	BC53-PJBE4.6c	3	170.677		BC53-PJBE6.1c	3	18.0336		BC53-PJBE4.6e	1	50.8538		BC53-PJBE6.1d	4	0.3892
	BC53-PJBE4.6c	3	177.096		BC53-PJBE6.1c	3	19.2056		BC53-PJBE4.6e	1	56.7871		BC53-PJBE6.1d	1	0.6312
	BC53-PJBE4.6c	3	175.076		BC53-PJBE6.1c	3	21.843		BC53-PJBE4.6e	1	23.2117		BC53-PJBE6.1d	1	3.0633
	BC53-PJBE4.6c	3	187.317		BC53-PJBE6.1c	3	16.5642		BC53-PJBE4.6e	1	62.3081		BC53-PJBE6.1d	4	0.7761
	BC53-PJBE4.6c	3	185.929		BC53-PJBE6.1c	3	14.6347		BC53-PJBE4.6e	1	52.1743		BC53-PJBE6.1d	4	0.09091
	BC53-PJBE4.6c	3	167.599		BC53-PJBE6.1c	3	19.7476		BC53-PJBE4.6e	1	56.5543		BC53-PJBE6.1d	1	0.9082
	BC53-PJBE4.6c	3	181.898		BC53-PJBE6.1c	3	35.2221		BC53-PJBE4.6e	1	30.6986		BC53-PJBE6.1d	4	0.8004
	BC53-PJBE4.6c	3	189.104		BC53-PJBE6.1c	3	17.6114		BC53-PJBE4.6e	1	33.231		BC53-PJBE6.1d	1	2.664
	BC53-PJBE4.6c	3	187.892		BC53-PJBE6.1c	3	17.297		BC53-PJBE4.6e	1	33.6511		BC53-PJBE6.1d	4	1.0232
	BC53-PJBE4.6c	3	183.721		BC53-PJBE6.1c	3	13.172		BC53-PJBE4.6e	1	55.6637		BC53-PJBE6.1d	4	0.6788
	BC53-PJBE4.6c	3	177.181		BC53-PJBE6.1c	3	17.9371		BC53-PJBE4.6e	1	33.867		BC53-PJBE6.1d	4	1.2558
	BC53-PJBE4.6c	3	185.36		BC53-PJBE6.1c	3	25.1015		BC53-PJBE4.6e	1	29.6042		BC53-PJBE6.1d	1	2.3616
	BC53-PJBE4.6c	3	151.503		BC53-PJBE6.1c	3	24.8898		BC53-PJBE4.6e	1	47.1795		BC53-PJBE6.1d	1	2.7122
	BC53-PJBE4.6c	3	181.631		BC53-PJBE6.1c	3	24.953		BC53-PJBE4.6e	1	24.9317		BC53-PJBE6.1d	1	2.6743
	BC53-PJBE4.6c	3	179.332		BC53-PJBE6.1c	3	20.5218		BC53-PJBE4.6e	1	42.3999		BC53-PJBE6.1d	4	0.277
	BC53-PJBE4.6c	3	189.983		BC53-PJBE6.1c	3	16.5889		BC53-PJBE4.6e	1	41.4098		BC53-PJBE6.1d	1	2.3456
	BC53-PJBE4.6c	3	177.094		BC53-PJBE6.1c	3	14.8582		BC53-PJBE4.6e	1	34.4318		BC53-PJBE6.1d	1	2.1958
	BC53-PJBE4.6c	3	183.563		BC53-PJBE6.1c	3	16.7054		BC53-PJBE4.6e	1	31.5843		BC53-PJBE6.1d	4	1.3383
	BC53-PJBE4.6c	3	178.922		BC53-PJBE6.1c	3	18.0395		BC53-PJBE4.6e	1	40.7964		BC53-PJBE6.1d	4	1.205
	BC53-PJBE4.6c	3	193.046		BC53-PJBE6.1c	3	14.9341		BC53-PJBE4.6e	1	35.5308		BC53-PJBE6.1d	4	1.193
	BC53-PJBE4.6c	3	162.542		BC53-PJBE6.1c	3	16.6975		BC53-PJBE4.6e	1	45.5588		BC53-PJBE6.1d	4	0.02233
	BC53-PJBE4.6c	3	185.788		BC53-PJBE6.1c	3	13.3606		BC53-PJBE4.6e	1	53.3923		BC53-PJBE6.1d	4	0.9473
	BC53-PJBE4.6c	3	183.149		BC53-PJBE6.1c	3	17.738		BC53-PJBE4.6e	1	30.387		BC53-PJBE6.1d	4	0.07759
	BC53-PJBE4.6c	3	172.953		BC53-PJBE6.1c	3	14.3188		BC53-PJBE4.6e	1	28.4228		BC53-PJBE6.1d	4	0.0729
	BC53-PJBE4.6c	3	188.163		BC53-PJBE6.1c	3	14.2842		BC53-PJBE4.6e	1	37.9933		BC53-PJBE6.1d	1	1.1759
	BC53-PJBE4.6c	3	183.426		BC53-PJBE6.1c	3	14.1475		BC53-PJBE4.6e	1	23.7326		BC53-PJBE6.1d	1	1.487
	BC53-PJBE4.6c	3	160.425		BC53-PJBE6.1c	3	14.4676		BC53-PJBE4.6e	1	36.0049		BC53-PJBE6.1d	4	0.06627
	BC53-PJBE4.6c	3	189.668		BC53-PJBE6.1c	3	14.5107		BC53-PJBE4.6e	1	23.5634		BC53-PJBE6.1d	4	0.9071
	BC53-PJBE4.6c	3	188.079		BC53-PJBE6.1c	3	10.533		BC53-PJBE4.6e	1	44.832		BC53-PJBE6.1d	4	0.1454
	BC53-PJBE4.6c	3	174.821		BC53-PJBE6.1c	3	8.9408		BC53-PJBE4.6e	1	40.9175		BC53-PJBE6.1d	1	1.2639
	BC53-PJBE4.6c	3	170.103		BC53-PJBE6.1c	3	7.357		BC53-PJBE4.6e	1	7.5232		BC53-PJBE6.1d	1	1.26
	BC53-PJBE4.6c	3	180		BC53-PJBE6.1c	3	19.226		BC53-PJBE4.6e	1	17.5437		BC53-PJBE6.1d	4	1.3975
	BC53-PJBE4.6c	3	156.105		BC53-PJBE6.1c	3	6.7709		BC53-PJBE4.6e	1	43.4091		BC53-PJBE6.1d	1	2.5438
	BC53-PJBE4.6c	3	163.573		BC53-PJBE6.1c	3	25.3246		BC53-PJBE4.6e	1	21.2377		BC53-PJBE6.1d	1	0.5558
	BC53-PJBE4.6c	3	174.999		BC53-PJBE6.1c	3	19.9517		BC53-PJBE4.6e	1	8.6023		BC53-PJBE6.1d	4	0.05181
	BC53-PJBE4.6c	3	176.621		BC53-PJBE6.1c	3	23.7984		BC53-PJBE4.6e	1	13.2212		BC53-PJBE6.1d	4	1.1645
	BC53-PJBE4.6c	3	177.99		BC53-PJBE6.1c	3	2.5689		BC53-PJBE4.6e	1	15.7232		BC53-PJBE6.1d	1	0.9088
	BC53-PJBE4.6c	3	178.852		BC53-PJBE6.1c	3	16.9086		BC53-PJBE4.6e	1	38.1323		BC53-PJBE6.1d	4	0.6674
	BC53-PJBE4.6c	3	160.727		BC53-PJBE6.1c	3	3.6478		BC53-PJBE4.6e	1	51.8997		BC53-PJBE6.1d	4	1.297
	BC53-PJBE4.6c	3	176.179		BC53-PJBE6.1c	3	17.4739		BC53-PJBE4.6e	1	51.0081		BC53-PJBE6.1d	4	1.7929
	BC53-PJBE4.6c	3	189.238		BC53-PJBE6.1c	3	14.4075		BC53-PJBE4.6e	1	23.1574		BC53-PJBE6.1d	4	0.7409
	BC53-PJBE4.6c	3	165.49		BC53-PJBE6.1c	3	15.7429		BC53-PJBE4.6e	1	67.4549		BC53-PJBE6.1d	1	0.8627
	BC53-PJBE4.6c	3	167.765		BC53-PJBE6.1c	3	18.2227		BC53-PJBE4.6e	1	21.8575		BC53-PJBE6.1d	1	2.9294
	BC53-PJBE4.6c	3	167.941		BC53-PJBE6.1c	3	14.9546		BC53-PJBE4.6e	1	37.3218		BC53-PJBE6.1d	1	1.4532
	BC53-PJBE4.6c	3	184.786		BC53-PJBE6.1c	3	14.0912		BC53-PJBE4.6e	1	13.6421		BC53-PJBE6.1d	1	1.3955
	BC53-PJBE4.6c	3	189.177		BC53-PJBE6.1c	3	14.4405		BC53-PJBE4.6e	1	42.2354		BC53-PJBE6.1d	2	2.9579
	BC53-PJBE4.6c	3	175.2		BC53-PJBE6.1c	3	15.4491		BC53-PJBE4.6e	1	7.2511		BC53-PJBE6.1d	2	4.1238
	BC53-PJBE4.6c	3	196.247		BC53-PJBE6.1c	3	12.6028		BC53-PJBE4.6e	1	17.5474		BC53-PJBE6.1d	2	2.0111
	BC53-PJBE4.6c	3	193.832		BC53-PJBE6.1c	3	12.551		BC53-PJBE4.6e	1	17.427		BC53-PJBE6.1d	2	3.5112
	BC53-PJBE4.6c	3	178.959		BC53-PJBE6.1c	3	7.4852		BC53-PJBE4.6e	1	11.2653		BC53-PJBE6.1d	5	8.771
	BC53-PJBE4.6c	3	192.185		BC53-PJBE6.1c	3	27.3107		BC53-PJBE4.6e	1	16.5644		BC53-PJBE6.1d	5	5.7684
	BC53-PJBE4.6c	3	176.335		BC53-PJBE6.1c	3	24.7554		BC53-PJBE4.6e	1	25.5966		BC53-PJBE6.1d	2	2.0889
	BC53-PJBE4.6c	3	180.88		BC53-PJBE6.1c	4	51.6346		BC53-PJBE4.6e	1	45.1379		BC53-PJBE6.1d	2	4.163
	BC53-PJBE4.6c	3	184.255		BC53-PJBE6.1c	4	59.2316		BC53-PJBE4.6e	1	39.6461		BC53-PJBE6.1d	2	1.9776
	BC53-PJBE4.6c	3	198.556		BC53-PJBE6.1c	4	73.8906		BC53-PJBE4.6e	1	32.5034		BC53-PJBE6.1d	5	2.9664
	BC53-PJBE4.6c	3	198.197		BC53-PJBE6.1c	4	49.7509		BC53-PJBE4.6e	1	18.9694		BC53-PJBE6.1d	2	1.5195
	BC53-PJBE4.6c	3	189.794		BC53-PJBE6.1c	4	49.9844		BC53-PJBE4.6e	1	16.9227		BC53-PJBE6.1d	5	11.6588
	BC53-PJBE4.6c	3	182.392		BC53-PJBE6.1c	4	31.68		BC53-PJBE4.6e	1	29.5432		BC53-PJBE6.1d	2	2.8788
	BC53-PJBE4.6c	3	177.106		BC53-PJBE6.1c	4	40.5792		BC53-PJBE4.6e	1	22.7053		BC53-PJBE6.1d	2	2.3456
	BC53-PJBE4.6c	3	186.337		BC53-PJBE6.1c	4	32.0507		BC53-PJBE4.6e	1	35.1948		BC53-PJBE6.1d	5	4.2721
	BC53-PJBE4.6c	3	182.456		BC53-PJBE6.1c	4	60.2986		BC53-PJBE4.6e	1	22.1972		BC53-PJBE6.1d	2	1.9961
	BC53-PJBE4.6c	3	180.721		BC53-PJBE6.1c	4	30.4911		BC53-PJBE4.6e	1	9.6326		BC53-PJBE6.1d	2	1.8707
	BC53-PJBE4.6c	3	190.528		BC53-PJBE6.1c	4	35.1532		BC53-PJBE4.6e	2	28.6305		BC53-PJBE6.1d	2	1.0374
	BC53-PJBE4.6c	3	177.962		BC53-PJBE6.1c	4	39.2866		BC53-PJBE4.6e	2	30.9357		BC53-PJBE6.1d	5	12.19
	BC53-PJBE4.6c	3	182.721		BC53-PJBE6.1c	4	39.6206		BC53-PJBE4.6e	2	14.8962		BC53-PJBE6.1d	2	4.087
	BC53-PJBE4.6c	3	148.115		BC53-PJBE6.1c	4	32.485		BC53-PJBE4.6e	2	14.9543		BC53-PJBE6.1d	5	12.5442
	BC53-PJBE4.6c	3	166.247		BC53-PJBE6.1c	4	51.2539		BC53-PJBE4.6e	2	29.1174		BC53-PJBE6.1d	5	10.8779
	BC53-PJBE4.6c	3	180.393		BC53-PJBE6.1c	4	23.8706		BC53-PJBE4.6e	2	27.5024		BC53-PJBE6.1d	2	7.2757
	BC53-PJBE4.6c	3	177.71		BC53-PJBE6.1c	4	22.3208		BC53-PJBE4.6e	2	44.9794		BC53-PJBE6.1d	5	5.9045
	BC53-PJBE4.6c	3	178.541		BC53-PJBE6.1c	4	55.9356		BC53-PJBE4.6e	2	29.2713		BC53-PJBE6.1d	2	2.6489
	BC53-PJBE4.6c	3	182.224		BC53-PJBE6.1c	4	32.426		BC53-PJBE4.6e	2	33.5113		BC53-PJBE6.1d	5	11.5088
	BC53-PJBE4.6c	3	180.152		BC53-PJBE6.1c	4	41.6837		BC53-PJBE4.6e	2	13.4278		BC53-PJBE6.1d	5	10.6175
	BC53-PJBE4.6c	3	137.952		BC53-PJBE6.1c	4	24.5233		BC53-PJBE4.6e	2	18.9289		BC53-PJBE6.1d	2	1.7268
	BC53-PJBE4.6c	3	176.32		BC53-PJBE6.1c	4	41.6731		BC53-PJBE4.6e	2	17.0286		BC53-PJBE6.1d	5	13.2308
	BC53-PJBE4.6c	3	179.31		BC53-PJBE6.1c	4	31.2166		BC53-PJBE4.6e	2	16.2432		BC53-PJBE6.1d	2	2.9825
	BC53-PJBE4.6c	3	163.597		BC53-PJBE6.1c	4	30.8889		BC53-PJBE4.6e	2	15.1592		BC53-PJBE6.1d	5	5.0529
	BC53-PJBE4.6c	3	170.711		BC53-PJBE6.1c	4	36.6787		BC53-PJBE4.6e	2	11.6193		BC53-PJBE6.1d	5	3.502
	BC53-PJBE4.6c	3	174.987		BC53-PJBE6.1c	4	44.9068		BC53-PJBE4.6e	2	15.485		BC53-PJBE6.1d	2	2.0115
	BC53-PJBE4.6c	3	164.573		BC53-PJBE6.1c	4	37.0763		BC53-PJBE4.6e	2	7.4612		BC53-PJBE6.1d	2	2.2953
	BC53-PJBE4.6c	3	163.439		BC53-PJBE6.1c	4	34.8851		BC53-PJBE4.6e	2	8.4714		BC53-PJBE6.1d	5	5.2464
	BC53-PJBE4.6c	3	168.353		BC53-PJBE6.1c	4	30.5361		BC53-PJBE4.6e	2	14.0679		BC53-PJBE6.1d	2	4.2154
	BC53-PJBE4.6c	3	173.759		BC53-PJBE6.1c	4	48.0882		BC53-PJBE4.6e	2	6.0622		BC53-PJBE6.1d	5	4.4419
	BC53-PJBE4.6c	3	171.218		BC53-PJBE6.1c	4	34.3609		BC53-PJBE4.6e	2	8.3869		BC53-PJBE6.1d	2	2.5038
	BC53-PJBE4.6c	3	163.925		BC53-PJBE6.1c	4	29.5193		BC53-PJBE4.6e	2	9.5583		BC53-PJBE6.1d	5	12.0178
	BC53-PJBE4.6c	1	152.242		BC53-PJBE6.1c	4	28.3954		BC53-PJBE4.6e	2	7.0352		BC53-PJBE6.1d	2	3.525
	BC53-PJBE4.6c	1	140.662		BC53-PJBE6.1c	4	56.7442		BC53-PJBE4.6e	2	11.2679		BC53-PJBE6.1d	5	5.5115
	BC53-PJBE4.6c	1	173.772		BC53-PJBE6.1c	4	32.7255		BC53-PJBE4.6e	2	28.4058		BC53-PJBE6.1d	2	2.914
	BC53-PJBE4.6c	1	175.829		BC53-PJBE6.1c	4	41.3635		BC53-PJBE4.6e	2	11.8499		BC53-PJBE6.1d	5	13.0497
	BC53-PJBE4.6c	1	174.813		BC53-PJBE6.1c	4	48.5008		BC53-PJBE4.6e	2	15.1495		BC53-PJBE6.1d	5	9.9227
	BC53-PJBE4.6c	1	164.545		BC53-PJBE6.1c	4	19.6974		BC53-PJBE4.6e	2	5.917		BC53-PJBE6.1d	2	3.1267
	BC53-PJBE4.6c	1	120.775		BC53-PJBE6.1c	4	25.3064		BC53-PJBE4.6e	2	24.6159		BC53-PJBE6.1d	5	11.8123
	BC53-PJBE4.6c	1	127.648		BC53-PJBE6.1c	4	28.4836		BC53-PJBE4.6e	2	14.3953		BC53-PJBE6.1d	5	10.9249
	BC53-PJBE4.6c	1	163.152		BC53-PJBE6.1c	4	32.4601		BC53-PJBE4.6e	2	13.063		BC53-PJBE6.1d	2	2.2714
	BC53-PJBE4.6c	1	171.19		BC53-PJBE6.1c	4	39.6555		BC53-PJBE4.6e	2	23.0169		BC53-PJBE6.1d	5	8.654
	BC53-PJBE4.6c	1	171.178		BC53-PJBE6.1c	4	38.5844		BC53-PJBE4.6e	2	24.923		BC53-PJBE6.1d	5	10.477
	BC53-PJBE4.6c	1	165.276		BC53-PJBE6.1c	4	41.9826		BC53-PJBE4.6e	2	26.4573		BC53-PJBE6.1d	2	2.9026
	BC53-PJBE4.6c	1	145.835		BC53-PJBE6.1c	4	26.156		BC53-PJBE4.6e	2	24.1489		BC53-PJBE6.1d	2	3.2764
	BC53-PJBE4.6c	1	176.772		BC53-PJBE6.1c	4	24.9596		BC53-PJBE4.6e	2	39.5399		BC53-PJBE6.1d	5	8.2122
	BC53-PJBE4.6c	1	158.424		BC53-PJBE6.1c	4	34.7098		BC53-PJBE4.6e	2	27.1321		BC53-PJBE6.1d	2	1.933
	BC53-PJBE4.6c	1	177.596		BC53-PJBE6.1c	4	45.5726		BC53-PJBE4.6e	2	29.5786		BC53-PJBE6.1d	5	5.7254
	BC53-PJBE4.6c	1	146.899		BC53-PJBE6.1c	4	36.9497		BC53-PJBE4.6e	2	25.8467		BC53-PJBE6.1d	2	2.5353
	BC53-PJBE4.6c	1	165.312		BC53-PJBE6.1c	4	64.2756		BC53-PJBE4.6e	2	24.9589		BC53-PJBE6.1d	5	11.2502
	BC53-PJBE4.6c	1	143.969		BC53-PJBE6.1c	4	43.3703		BC53-PJBE4.6e	2	16.9777		BC53-PJBE6.1d	2	2.7773
	BC53-PJBE4.6c	1	149.85		BC53-PJBE6.1c	4	60.1488		BC53-PJBE4.6e	2	27.373		BC53-PJBE6.1d	5	8.4372
	BC53-PJBE4.6c	1	161.588		BC53-PJBE6.1c	4	57.2559		BC53-PJBE4.6e	2	17.4998		BC53-PJBE6.1d	5	6.63
	BC53-PJBE4.6c	1	169.136		BC53-PJBE6.1c	4	36.4392		BC53-PJBE4.6e	2	13.9444		BC53-PJBE6.1d	5	3.6486
	BC53-PJBE4.6c	1	175.436		BC53-PJBE6.1c	4	31.614		BC53-PJBE4.6e	2	26.4235		BC53-PJBE6.1d	2	3.8032
	BC53-PJBE4.6c	1	159.02		BC53-PJBE6.1c	4	36.6456		BC53-PJBE4.6e	2	14.7965		BC53-PJBE6.1d	5	5.4022
	BC53-PJBE4.6c	1	180.479		BC53-PJBE6.1c	4	61.357		BC53-PJBE4.6e	2	8.3459		BC53-PJBE6.1d	5	11.9906
	BC53-PJBE4.6c	1	96.7416		BC53-PJBE6.1c	4	32.2918		BC53-PJBE4.6e	2	13.4217		BC53-PJBE6.1d	2	3.8063
	BC53-PJBE4.6c	1	161.444		BC53-PJBE6.1c	4	41.6241		BC53-PJBE4.6e	2	11.073		BC53-PJBE6.1d	5	8.8746
	BC53-PJBE4.6c	1	137.729		BC53-PJBE6.1c	4	63.9456		BC53-PJBE4.6e	2	11.8859		BC53-PJBE6.1d	2	2.9897
	BC53-PJBE4.6c	1	163.527		BC53-PJBE6.1c	4	46.8455		BC53-PJBE4.6e	2	13.1232		BC53-PJBE6.1d	5	10.6998
	BC53-PJBE4.6c	1	167.618		BC53-PJBE6.1c	4	24.4024		BC53-PJBE4.6e	2	12.8684		BC53-PJBE6.1d	5	7.0471
	BC53-PJBE4.6c	2	173.886		BC53-PJBE6.1c	4	42.0666		BC53-PJBE4.6e	2	20.1621		BC53-PJBE6.1d	2	2.17
	BC53-PJBE4.6c	2	169.552		BC53-PJBE6.1c	4	35.8777		BC53-PJBE4.6e	2	17.4843		BC53-PJBE6.1d	5	10.3261
	BC53-PJBE4.6c	2	151.02		BC53-PJBE6.1c	4	39.4462		BC53-PJBE4.6e	2	12.9028		BC53-PJBE6.1d	5	6.9644
	BC53-PJBE4.6c	2	179.149		BC53-PJBE6.1c	4	39.4317		BC53-PJBE4.6e	2	4.7527		BC53-PJBE6.1d	5	14.9922
	BC53-PJBE4.6c	2	158.603		BC53-PJBE6.1c	4	18.8338		BC53-PJBE4.6e	2	10.7071		BC53-PJBE6.1d	2	1.9414
	BC53-PJBE4.6c	2	173.592		BC53-PJBE6.1c	4	28.7546		BC53-PJBE4.6e	2	16.4868		BC53-PJBE6.1d	5	9.9619
	BC53-PJBE4.6c	2	166.566		BC53-PJBE6.1c	4	55.4586		BC53-PJBE4.6e	2	13.1527		BC53-PJBE6.1d	2	2.9528
	BC53-PJBE4.6c	2	151.462		BC53-PJBE6.1c	4	36.7326		BC53-PJBE4.6e	2	11.6847		BC53-PJBE6.1d	5	7.4349
	BC53-PJBE4.6c	2	149.273		BC53-PJBE6.1c	4	32.4602		BC53-PJBE4.6e	2	27.5515		BC53-PJBE6.1d	2	3.8693
	BC53-PJBE4.6c	2	151.878		BC53-PJBE6.1c	4	29.292		BC53-PJBE4.6e	2	21.8477		BC53-PJBE6.1d	5	4.7412
	BC53-PJBE4.6c	2	150.364		BC53-PJBE6.1c	4	49.0788		BC53-PJBE4.6e	2	8.6599		BC53-PJBE6.1d	5	7.1342
	BC53-PJBE4.6c	2	145.403		BC53-PJBE6.1c	4	46.651		BC53-PJBE4.6e	2	10.6071		BC53-PJBE6.1d	2	2.2244
	BC53-PJBE4.6c	2	151.402		BC53-PJBE6.1c	4	21.6545		BC53-PJBE4.6e	2	13.2596		BC53-PJBE6.1d	5	5.201
	BC53-PJBE4.6c	2	163.792		BC53-PJBE6.1c	4	30.0252		BC53-PJBE4.6e	2	20.4502		BC53-PJBE6.1d	2	3.2661
	BC53-PJBE4.6c	2	123.688		BC53-PJBE6.1c	4	55.0038		BC53-PJBE4.6e	2	12.8173		BC53-PJBE6.1d	2	6.1753
	BC53-PJBE4.6c	2	175.883		BC53-PJBE6.1c	4	23.548		BC53-PJBE4.6e	2	13.4		BC53-PJBE6.1d	5	11.2612
	BC53-PJBE4.6c	2	169.465		BC53-PJBE6.1c	4	51.8028		BC53-PJBE4.6e	2	11.8912		BC53-PJBE6.1d	2	5.5285
	BC53-PJBE4.6c	2	162.688		BC53-PJBE6.1c	4	69.7647		BC53-PJBE4.6e	2	7.8832		BC53-PJBE6.1d	5	6.8858
	BC53-PJBE4.6c	2	171.526		BC53-PJBE6.1c	4	31.2286		BC53-PJBE4.6e	2	21.1663		BC53-PJBE6.1d	5	5.4156
	BC53-PJBE4.6c	2	163.243		BC53-PJBE6.1c	4	27.6783		BC53-PJBE4.6e	2	11.3401		BC53-PJBE6.1d	2	2.6432
	BC53-PJBE4.6c	2	184.772		BC53-PJBE6.1c	4	32.448		BC53-PJBE4.6e	2	12.6755		BC53-PJBE6.1d	2	1.5266
	BC53-PJBE4.6c	2	159.181		BC53-PJBE6.1c	4	41.8224		BC53-PJBE4.6e	2	6.8501		BC53-PJBE6.1d	5	7.3239
	BC53-PJBE4.6c	2	171.008		BC53-PJBE6.1c	4	26.1521		BC53-PJBE4.6e	2	12.0961		BC53-PJBE6.1d	5	9.5353
	BC53-PJBE4.6c	2	178.399		BC53-PJBE6.1c	4	38.5831		BC53-PJBE4.6e	2	15.811		BC53-PJBE6.1d	2	1.6336
	BC53-PJBE4.6c	2	86.9199		BC53-PJBE6.1c	4	42.2346		BC53-PJBE4.6e	2	11.4755		BC53-PJBE6.1d	5	11.1991
	BC53-PJBE4.6c	2	168.899		BC53-PJBE6.1c	4	60.939		BC53-PJBE4.6e	2	6.2911		BC53-PJBE6.1d	5	9.0695
	BC53-PJBE4.6c	2	171.088		BC53-PJBE6.1c	4	58.4949		BC53-PJBE4.6e	2	12.0138		BC53-PJBE6.1d	2	1.7093
	BC53-PJBE4.6c	2	151.602		BC53-PJBE6.1c	4	28.7308		BC53-PJBE4.6e	2	30.9771		BC53-PJBE6.1d	2	2.2598
	BC53-PJBE4.6c	2	143.306		BC53-PJBE6.1c	4	41.7719		BC53-PJBE4.6e	2	18.3786		BC53-PJBE6.1d	5	7.866
	BC53-PJBE4.6c	2	154.361		BC53-PJBE6.1c	4	64.444		BC53-PJBE4.6e	3	29.7064		BC53-PJBE6.1d	2	3.5981
	BC53-PJBE4.6c	2	153.887		BC53-PJBE6.1c	4	31.1417		BC53-PJBE4.6e	3	56.4421		BC53-PJBE6.1d	5	8.9394
	BC53-PJBE4.6c	2	158.55		BC53-PJBE6.1c	4	24.8678		BC53-PJBE4.6e	3	55.8944		BC53-PJBE6.1d	5	6.0789
	BC53-PJBE4.6c	3	195.85		BC53-PJBE6.1c	4	60.6981		BC53-PJBE4.6e	3	40.7715		BC53-PJBE6.1d	2	3.2725
	BC53-PJBE4.6c	3	176.481		BC53-PJBE6.1c	4	26.9853		BC53-PJBE4.6e	3	42.3059		BC53-PJBE6.1d	5	8.0353
	BC53-PJBE4.6c	3	193.119		BC53-PJBE6.1c	4	50.6006		BC53-PJBE4.6e	3	69.4423		BC53-PJBE6.1d	2	2.0537
	BC53-PJBE4.6c	3	179.635		BC53-PJBE6.1c	4	49.3916		BC53-PJBE4.6e	3	36.211		BC53-PJBE6.1d	5	6.5463
	BC53-PJBE4.6c	3	189.795		BC53-PJBE6.1c	4	48.5435		BC53-PJBE4.6e	3	53.6266		BC53-PJBE6.1d	2	2.9805
	BC53-PJBE4.6c	3	156.271		BC53-PJBE6.1c	4	25.9798		BC53-PJBE4.6e	3	54.7958		BC53-PJBE6.1d	5	5.9268
	BC53-PJBE4.6c	3	193.95		BC53-PJBE6.1c	4	33.9867		BC53-PJBE4.6e	3	62.3141		BC53-PJBE6.1d	2	6.4403
	BC53-PJBE4.6c	3	186.578		BC53-PJBE6.1c	4	39.4067		BC53-PJBE4.6e	3	39.9654		BC53-PJBE6.1d	2	1.3167
	BC53-PJBE4.6c	3	163.82		BC53-PJBE6.1c	4	36.3552		BC53-PJBE4.6e	3	72.6504		BC53-PJBE6.1d	2	2.6432
	BC53-PJBE4.6c	3	184.87		BC53-PJBE6.1c	4	37.775		BC53-PJBE4.6e	3	26.8243		BC53-PJBE6.1d	5	5.3254
	BC53-PJBE4.6c	3	192.249		BC53-PJBE6.1c	4	58.9944		BC53-PJBE4.6e	3	85.1807		BC53-PJBE6.1d	2	3.0811
	BC53-PJBE4.6c	3	169.218		BC53-PJBE6.1c	5	27.3596		BC53-PJBE4.6e	3	71.7511		BC53-PJBE6.1d	5	10.7208
	BC53-PJBE4.6c	3	196.619		BC53-PJBE6.1c	5	10.585		BC53-PJBE4.6e	3	65.4093		BC53-PJBE6.1d	2	2.9029
	BC53-PJBE4.6c	3	180.953		BC53-PJBE6.1c	5	35.0389		BC53-PJBE4.6e	3	21.7179		BC53-PJBE6.1d	5	9.7749
	BC53-PJBE4.6c	3	189.248		BC53-PJBE6.1c	5	40.2439		BC53-PJBE4.6e	3	26.0376		BC53-PJBE6.1d	2	1.7602
	BC53-PJBE4.6c	3	180.509		BC53-PJBE6.1c	5	45.0497		BC53-PJBE4.6e	3	64.5447		BC53-PJBE6.1d	2	3.6739
	BC53-PJBE4.6c	3	192.744		BC53-PJBE6.1c	5	29.3672		BC53-PJBE4.6e	3	17.4018		BC53-PJBE6.1d	5	8.4853
	BC53-PJBE4.6c	3	173.407		BC53-PJBE6.1c	5	46.8867		BC53-PJBE4.6e	3	72.6308		BC53-PJBE6.1d	2	3.7088
	BC53-PJBE4.6c	3	175.767		BC53-PJBE6.1c	5	32.1535		BC53-PJBE4.6e	3	54.9828		BC53-PJBE6.1d	5	2.948
	BC53-PJBE4.6c	3	191.768		BC53-PJBE6.1c	5	28.0822		BC53-PJBE4.6e	3	39.646		BC53-PJBE6.1d	5	6.2766
	BC53-PJBE4.6c	3	194.472		BC53-PJBE6.1c	5	24.4044		BC53-PJBE4.6e	3	48.8798		BC53-PJBE6.1d	2	1.1524
	BC53-PJBE4.6c	3	181.181		BC53-PJBE6.1c	5	35.4051		BC53-PJBE4.6e	3	37.32		BC53-PJBE6.1d	2	2.6674
	BC53-PJBE4.6c	3	166.496		BC53-PJBE6.1c	5	22.5623		BC53-PJBE4.6e	3	62.7338		BC53-PJBE6.1d	5	9.9566
	BC53-PJBE4.6c	3	188.633		BC53-PJBE6.1c	5	32.0262		BC53-PJBE4.6e	3	28.6094		BC53-PJBE6.1d	2	5.2162
	BC53-PJBE4.6c	3	164.974		BC53-PJBE6.1c	5	27.187		BC53-PJBE4.6e	3	33.3399		BC53-PJBE6.1d	2	3.7074
	BC53-PJBE4.6c	3	188.88		BC53-PJBE6.1c	5	31.0709		BC53-PJBE4.6e	3	69.8922		BC53-PJBE6.1d	2	1.9423
	BC53-PJBE4.6c	3	173.531		BC53-PJBE6.1c	5	28.1766		BC53-PJBE4.6e	3	72.5301		BC53-PJBE6.1d	5	6.537
	BC53-PJBE4.6c	3	186.892		BC53-PJBE6.1c	5	30.5084		BC53-PJBE4.6e	3	36.9497		BC53-PJBE6.1d	2	2.571
	BC53-PJBE4.6c	3	176.146		BC53-PJBE6.1c	5	25.3872		BC53-PJBE4.6e	3	61.6847		BC53-PJBE6.1d	5	9.2866
	BC53-PJBE4.6c	3	185.177		BC53-PJBE6.1c	5	41.7731		BC53-PJBE4.6e	3	31.6492		BC53-PJBE6.1d	2	4.0368
	BC53-PJBE4.6c	3	188.277		BC53-PJBE6.1c	5	41.5419		BC53-PJBE4.6e	3	12.6997		BC53-PJBE6.1d	2	2.7391
	BC53-PJBE4.6c	3	184.915		BC53-PJBE6.1c	5	46.1826		BC53-PJBE4.6e	3	99.0619		BC53-PJBE6.1d	5	11.3559
	BC53-PJBE4.6c	3	100.791		BC53-PJBE6.1c	5	52.7845		BC53-PJBE4.6e	3	58.0495		BC53-PJBE6.1d	5	9.0036
	BC53-PJBE4.6c	3	190.203		BC53-PJBE6.1c	5	32.8943		BC53-PJBE4.6e	3	58.6905		BC53-PJBE6.1d	2	3.9212
	BC53-PJBE4.6c	3	191.49		BC53-PJBE6.1c	5	32.6241		BC53-PJBE4.6e	3	70.7616		BC53-PJBE6.1d	5	8.1342
	BC53-PJBE4.6c	3	191.947		BC53-PJBE6.1c	5	34.2198		BC53-PJBE4.6e	3	109.822		BC53-PJBE6.1d	2	1.8422
	BC53-PJBE4.6c	3	188.19		BC53-PJBE6.1c	5	43.2631		BC53-PJBE4.6e	3	39.1173		BC53-PJBE6.1d	5	4.3404
	BC53-PJBE4.6c	3	194.802		BC53-PJBE6.1c	5	31.5971		BC53-PJBE4.6e	3	28.1259		BC53-PJBE6.1d	2	6.0182
	BC53-PJBE4.6c	3	193.39		BC53-PJBE6.1c	5	25.2027		BC53-PJBE4.6e	3	14.5057		BC53-PJBE6.1d	5	13.5838
	BC53-PJBE4.6c	3	168.511		BC53-PJBE6.1c	5	27.2661		BC53-PJBE4.6e	3	28.829		BC53-PJBE6.1d	5	6.0419
	BC53-PJBE4.6c	3	184.463		BC53-PJBE6.1c	5	41.9735		BC53-PJBE4.6e	3	28.8684		BC53-PJBE6.1d	2	3.1311
	BC53-PJBE4.6c	3	162.44		BC53-PJBE6.1c	5	32.0367		BC53-PJBE4.6e	3	11.5727		BC53-PJBE6.1d	2	5.8974
	BC53-PJBE4.6c	3	190.499		BC53-PJBE6.1c	5	50.822		BC53-PJBE4.6e	3	30.3304		BC53-PJBE6.1d	5	10.8598
	BC53-PJBE4.6c	3	195.471		BC53-PJBE6.1c	5	22.172		BC53-PJBE4.6e	3	23.5964		BC53-PJBE6.1d	5	7.5002
	BC53-PJBE4.6c	3	169.547		BC53-PJBE6.1c	5	30.8891		BC53-PJBE4.6e	3	47.9536		BC53-PJBE6.1d	5	4.7327
	BC53-PJBE4.6c	3	160.213		BC53-PJBE6.1c	5	33.4149		BC53-PJBE4.6e	3	50.6994		BC53-PJBE6.1d	2	1.4176
	BC53-PJBE4.6c	3	189.732		BC53-PJBE6.1c	5	29.3576		BC53-PJBE4.6e	3	55.6906		BC53-PJBE6.1d	5	5.1612
	BC53-PJBE4.6c	3	157.978		BC53-PJBE6.1c	5	22.2149		BC53-PJBE4.6e	3	47.7572		BC53-PJBE6.1d	2	1.6578
	BC53-PJBE4.6c	3	185.474		BC53-PJBE6.1c	5	34.829		BC53-PJBE4.6e	3	63.7327		BC53-PJBE6.1d	5	9.8503
	BC53-PJBE4.6c	3	164.806		BC53-PJBE6.1c	5	61.0696		BC53-PJBE4.6e	3	44.1714		BC53-PJBE6.1d	2	3.2655
	BC53-PJBE4.6c	3	174.582		BC53-PJBE6.1c	5	45.5573		BC53-PJBE4.6e	3	57.3397		BC53-PJBE6.1d	5	4.5401
	BC53-PJBE4.6c	3	170.806		BC53-PJBE6.1c	5	34.5938		BC53-PJBE4.6e	3	56.8823		BC53-PJBE6.1d	5	2.7713
	BC53-PJBE4.6c	3	181.77		BC53-PJBE6.1c	5	39.3434		BC53-PJBE4.6e	3	67.1633		BC53-PJBE6.1d	2	1.3832
	BC53-PJBE4.6c	3	184.739		BC53-PJBE6.1c	5	40.8091		BC53-PJBE4.6e	3	90.9212		BC53-PJBE6.1d	5	6.4956
	BC53-PJBE4.6c	3	182.661		BC53-PJBE6.1c	5	34.3007		BC53-PJBE4.6e	3	45.1896		BC53-PJBE6.1d	2	4.4929
	BC53-PJBE4.6c	3	183.158		BC53-PJBE6.1c	5	39.8843		BC53-PJBE4.6e	3	37.8815		BC53-PJBE6.1d	2	2.9593
	BC53-PJBE4.6c	3	185.049		BC53-PJBE6.1c	5	37.4061		BC53-PJBE4.6e	3	37.245		BC53-PJBE6.1d	5	11.69
	BC53-PJBE4.6c	3	179.681		BC53-PJBE6.1c	5	42.9624		BC53-PJBE4.6e	3	75.7869		BC53-PJBE6.1d	5	9.1894
	BC53-PJBE4.6c	3	163.695		BC53-PJBE6.1c	5	31.971		BC53-PJBE4.6e	3	31.4681		BC53-PJBE6.1d	2	4.7512
	BC53-PJBE4.6c	3	182.243		BC53-PJBE6.1c	5	34.5173		BC53-PJBE4.6e	3	75.1399		BC53-PJBE6.1d	5	6.2381
	BC53-PJBE4.6c	3	194.24		BC53-PJBE6.1c	5	43.0217		BC53-PJBE4.6e	3	51.5854		BC53-PJBE6.1d	2	4.4975
	BC53-PJBE4.6c	3	182.566		BC53-PJBE6.1c	5	44.4662		BC53-PJBE4.6e	3	88.0933		BC53-PJBE6.1d	5	11.7483
	BC53-PJBE4.6c	3	172.198		BC53-PJBE6.1c	5	31.7285		BC53-PJBE4.6e	3	86.124		BC53-PJBE6.1d	2	1.7787
	BC53-PJBE4.6c	3	183.963		BC53-PJBE6.1c	5	52.3224		BC53-PJBE4.6e	3	36.1008		BC53-PJBE6.1d	5	10.0238
	BC53-PJBE4.6c	3	184.414		BC53-PJBE6.1c	5	36.2015		BC53-PJBE4.6e	3	79.3809		BC53-PJBE6.1d	2	3.8385
	BC53-PJBE4.6c	3	191.154		BC53-PJBE6.1c	5	27.3862		BC53-PJBE4.6e	3	30.9986		BC53-PJBE6.1d	5	6.0499
	BC53-PJBE4.6c	3	161.878		BC53-PJBE6.1c	5	37.3761		BC53-PJBE4.6e	3	80.2312		BC53-PJBE6.1d	2	3.3473
	BC53-PJBE4.6c	3	170.052		BC53-PJBE6.1c	5	37.3105		BC53-PJBE4.6e	3	46.1093		BC53-PJBE6.1d	5	5.4279
	BC53-PJBE4.6c	3	179.954		BC53-PJBE6.1c	5	37.7711		BC53-PJBE4.6e	3	56.7805		BC53-PJBE6.1d	5	6.4204
	BC53-PJBE4.6c	3	188.478		BC53-PJBE6.1c	5	34.2856		BC53-PJBE4.6e	3	3.907		BC53-PJBE6.1d	2	4.0965
	BC53-PJBE4.6c	3	169.305		BC53-PJBE6.1c	5	36.8239		BC53-PJBE4.6e	3	19.4562		BC53-PJBE6.1d	2	4.4536
	BC53-PJBE4.6c	3	154.353		BC53-PJBE6.1c	5	34.4656		BC53-PJBE4.6e	3	22.1808		BC53-PJBE6.1d	5	5.3122
	BC53-PJBE4.6c	3	188.269		BC53-PJBE6.1c	5	39.8586		BC53-PJBE4.6e	3	26.1794		BC53-PJBE6.1d	2	3.5208
	BC53-PJBE4.6c	3	164.294		BC53-PJBE6.1c	5	35.914		BC53-PJBE4.6e	3	37.4648		BC53-PJBE6.1d	2	4.9377
	BC53-PJBE4.6c	3	182.281		BC53-PJBE6.1c	5	33.0414		BC53-PJBE4.6e	3	21.7106		BC53-PJBE6.1d	5	11.1484
	BC53-PJBE4.6c	3	186.539		BC53-PJBE6.1c	5	46.7954		BC53-PJBE4.6e	3	39.7635		BC53-PJBE6.1d	5	5.5583
	BC53-PJBE4.6c	3	181.754		BC53-PJBE6.1c	5	32.4541		BC53-PJBE4.6e	3	33.2169		BC53-PJBE6.1d	2	3.7851
	BC53-PJBE4.6c	3	190.308		BC53-PJBE6.1c	5	36.4272		BC53-PJBE4.6e	3	39.774		BC53-PJBE6.1d	5	5.3589
	BC53-PJBE4.6c	3	189.37		BC53-PJBE6.1c	5	67.5882		BC53-PJBE4.6e	3	38.5544		BC53-PJBE6.1d	5	9.2806
	BC53-PJBE4.6c	3	142.902		BC53-PJBE6.1c	5	39.8961		BC53-PJBE4.6e	3	45.1455		BC53-PJBE6.1d	2	4.55
	BC53-PJBE4.6c	3	119.489		BC53-PJBE6.1c	5	40.2988		BC53-PJBE4.6e	3	21.887		BC53-PJBE6.1d	5	5.9888
	BC53-PJBE4.6c	3	184.411		BC53-PJBE6.1c	5	60.5188		BC53-PJBE4.6e	3	58.6508		BC53-PJBE6.1d	5	8.6279
	BC53-PJBE4.6c	3	186.646		BC53-PJBE6.1c	5	15.4137		BC53-PJBE4.6e	3	53.508		BC53-PJBE6.1d	2	4.1351
	BC53-PJBE4.6c	3	197.798		BC53-PJBE6.1c	5	29.3058		BC53-PJBE4.6e	3	44.3863		BC53-PJBE6.1d	2	4.9976
	BC53-PJBE4.6c	3	192.315		BC53-PJBE6.1c	5	38.665		BC53-PJBE4.6e	3	34.6867		BC53-PJBE6.1d	5	4.6878
	BC53-PJBE4.6c	3	188.196		BC53-PJBE6.1c	5	37.5099		BC53-PJBE4.6e	3	43.4367		BC53-PJBE6.1d	2	4.3925
	BC53-PJBE4.6c	3	188.672		BC53-PJBE6.1c	5	42.3484		BC53-PJBE4.6e	3	73.4167		BC53-PJBE6.1d	2	3.2988
	BC53-PJBE4.6c	3	184.12		BC53-PJBE6.1c	5	44.3796		BC53-PJBE4.6e	3	46.0153		BC53-PJBE6.1d	5	7.1985
	BC53-PJBE4.6c	3	181.943		BC53-PJBE6.1c	5	19.7094		BC53-PJBE4.6e	3	16.2412		BC53-PJBE6.1d	2	1.986
	BC53-PJBE4.6c	3	190.023		BC53-PJBE6.1c	5	62.9381		BC53-PJBE4.6e	3	55.2714		BC53-PJBE6.1d	5	15.1589
	BC53-PJBE4.6c	3	192.592		BC53-PJBE6.1c	5	71.0115		BC53-PJBE4.6e	3	68.9522		BC53-PJBE6.1d	2	4.8594
	BC53-PJBE4.6c	3	196.412		BC53-PJBE6.1c	5	16.9198		BC53-PJBE4.6e	3	19.6571		BC53-PJBE6.1d	5	6.48
	BC53-PJBE4.6c	3	167.035		BC53-PJBE6.1c	5	32.3244		BC53-PJBE4.6e	3	30.1576		BC53-PJBE6.1d	2	4.9305
	BC53-PJBE4.6c	3	147.925		BC53-PJBE6.1c	5	34.2001		BC53-PJBE4.6e	3	13.207		BC53-PJBE6.1d	5	9.5123
	BC53-PJBE4.6c	3	94.9531		BC53-PJBE6.1c	5	34.0028		BC53-PJBE4.6e	3	63.1283		BC53-PJBE6.1d	2	2.4123
	BC53-PJBE4.6c	3	135.272		BC53-PJBE6.1c	5	19.7189		BC53-PJBE4.6e	3	65.453		BC53-PJBE6.1d	5	1.7247
	BC53-PJBE4.6c	3	183.274		BC53-PJBE6.1c	5	16.0534		BC53-PJBE4.6e	3	55.2177		BC53-PJBE6.1d	5	13.4859
	BC53-PJBE4.6c	3	190.038		BC53-PJBE6.1c	5	38.7074		BC53-PJBE4.6e	3	73.01		BC53-PJBE6.1d	2	7.4986
	BC53-PJBE4.6c	3	171.348		BC53-PJBE6.1c	5	15.7232		BC53-PJBE4.6e	3	56.0644		BC53-PJBE6.1d	5	9.7032
	BC53-PJBE4.6c	3	171.276		BC53-PJBE6.1c	5	68.4534		BC53-PJBE4.6e	3	89.3544		BC53-PJBE6.1d	2	2.8588
	BC53-PJBE4.6c	4	140.477		BC53-PJBE6.1c	5	43.8941		BC53-PJBE4.6e	3	45.1893		BC53-PJBE6.1d	5	11.8539
	BC53-PJBE4.6c	4	157.343		BC53-PJBE6.1c	5	31.1986		BC53-PJBE4.6e	3	61.3015		BC53-PJBE6.1d	2	5.5255
	BC53-PJBE4.6c	4	157.63		BC53-PJBE6.1c	5	29.7798		BC53-PJBE4.6e	3	41.0715		BC53-PJBE6.1d	5	10.4198
	BC53-PJBE4.6c	4	159.229		BC53-PJBE6.1c	5	42.0903		BC53-PJBE4.6e	3	11.7081		BC53-PJBE6.1d	2	2.9124
	BC53-PJBE4.6c	4	171.6		BC53-PJBE6.1c	5	15.8546		BC53-PJBE4.6e	3	21.0463		BC53-PJBE6.1d	5	9.816
	BC53-PJBE4.6c	4	169.077		BC53-PJBE6.1c	5	27.8324		BC53-PJBE4.6e	3	63.9181		BC53-PJBE6.1d	5	4.2593
	BC53-PJBE4.6c	4	157.722		BC53-PJBE6.1c	5	35.2655		BC53-PJBE4.6e	3	46.725		BC53-PJBE6.1d	5	10.3867
	BC53-PJBE4.6c	4	160.095		BC53-PJBE6.1c	5	28.7622		BC53-PJBE4.6e	3	117.125		BC53-PJBE6.1d	2	2.0641
	BC53-PJBE4.6c	4	166.336		BC53-PJBE6.1c	5	21.5376		BC53-PJBE4.6e	3	42.1075		BC53-PJBE6.1d	5	8.4771
	BC53-PJBE4.6c	4	164.435		BC53-PJBE6.1c	5	62.8553		BC53-PJBE4.6e	3	56.7738		BC53-PJBE6.1d	2	2.8151
	BC53-PJBE4.6c	4	150.305		BC53-PJBE6.1c	5	33.7496		BC53-PJBE4.6e	3	65.165		BC53-PJBE6.1d	5	8.7932
	BC53-PJBE4.6c	4	165.456		BC53-PJBE6.1c	5	35.3829		BC53-PJBE4.6e	3	66.9689		BC53-PJBE6.1d	2	1.8703
	BC53-PJBE4.6c	4	139.01		BC53-PJBE6.1c	5	33.8271		BC53-PJBE4.6e	3	27.7819		BC53-PJBE6.1d	5	12.7489
	BC53-PJBE4.6c	4	150.352		BC53-PJBE6.1c	5	20.5417		BC53-PJBE4.6e	3	20.114		BC53-PJBE6.1d	2	3.782
	BC53-PJBE4.6c	4	118.584		BC53-PJBE6.1c	6	48.5717		BC53-PJBE4.6e	3	69.3554		BC53-PJBE6.1d	5	9.3531
	BC53-PJBE4.6c	4	152.154		BC53-PJBE6.1c	6	42.36		BC53-PJBE4.6e	4	10.445		BC53-PJBE6.1d	2	4.1853
	BC53-PJBE4.6c	4	133.367		BC53-PJBE6.1c	6	92.2361		BC53-PJBE4.6e	4	9.8797		BC53-PJBE6.1d	5	5.651
	BC53-PJBE4.6c	4	142.872		BC53-PJBE6.1c	6	55.827		BC53-PJBE4.6e	4	11.8045		BC53-PJBE6.1d	2	5.7887
	BC53-PJBE4.6c	4	168.838		BC53-PJBE6.1c	6	52.9646		BC53-PJBE4.6e	4	15.258		BC53-PJBE6.1d	2	4.2922
	BC53-PJBE4.6c	4	153.737		BC53-PJBE6.1c	6	27.0119		BC53-PJBE4.6e	4	15.395		BC53-PJBE6.1d	5	9.8478
	BC53-PJBE4.6c	4	161.7		BC53-PJBE6.1c	6	25.8979		BC53-PJBE4.6e	4	10.9358		BC53-PJBE6.1d	5	5.2979
	BC53-PJBE4.6c	4	163.591		BC53-PJBE6.1c	6	44.1345		BC53-PJBE4.6e	4	24.8205		BC53-PJBE6.1d	2	1.2503
	BC53-PJBE4.6c	4	71.6657		BC53-PJBE6.1c	6	25.8676		BC53-PJBE4.6e	4	4.2448		BC53-PJBE6.1d	2	3.5263
	BC53-PJBE4.6c	4	150.823		BC53-PJBE6.1c	6	36.6064		BC53-PJBE4.6e	4	11.3202		BC53-PJBE6.1d	5	8.8352
	BC53-PJBE4.6c	4	159.938		BC53-PJBE6.1c	6	43.097		BC53-PJBE4.6e	4	25.4972		BC53-PJBE6.1d	5	6.1353
	BC53-PJBE4.6c	4	159.1		BC53-PJBE6.1c	6	40.8018		BC53-PJBE4.6e	4	14.2474		BC53-PJBE6.1d	5	11.1824
	BC53-PJBE4.6c	4	162.911		BC53-PJBE6.1c	6	29.929		BC53-PJBE4.6e	4	13.0577		BC53-PJBE6.1d	5	8.4275
	BC53-PJBE4.6c	4	129.787		BC53-PJBE6.1c	6	27.5713		BC53-PJBE4.6e	4	11.6485		BC53-PJBE6.1d	2	5.0961
	BC53-PJBE4.6c	4	151.013		BC53-PJBE6.1c	6	54.1395		BC53-PJBE4.6e	4	12.1131		BC53-PJBE6.1d	2	2.779
	BC53-PJBE4.6c	4	148.327		BC53-PJBE6.1c	6	38.4575		BC53-PJBE4.6e	4	13.2103		BC53-PJBE6.1d	5	7.3943
	BC53-PJBE4.6c	4	143.322		BC53-PJBE6.1c	6	33.8519		BC53-PJBE4.6e	4	10.0467		BC53-PJBE6.1d	5	9.947
	BC53-PJBE4.6c	4	156.697		BC53-PJBE6.1c	6	34.9768		BC53-PJBE4.6e	4	13.6745		BC53-PJBE6.1d	2	3.1133
	BC53-PJBE4.6c	4	129.885		BC53-PJBE6.1c	6	63.9025		BC53-PJBE4.6e	4	3.1491		BC53-PJBE6.1d	5	10.7712
	BC53-PJBE4.6c	4	135.8		BC53-PJBE6.1c	6	28		BC53-PJBE4.6e	4	13.5894		BC53-PJBE6.1d	2	2.2361
	BC53-PJBE4.6c	4	161.308		BC53-PJBE6.1c	6	31.6945		BC53-PJBE4.6e	4	16.2489		BC53-PJBE6.1d	5	11.7053
	BC53-PJBE4.6c	4	143.116		BC53-PJBE6.1c	6	36.4633		BC53-PJBE4.6e	4	29.2036		BC53-PJBE6.1d	2	2.648
	BC53-PJBE4.6c	4	141.626		BC53-PJBE6.1c	6	22.7214		BC53-PJBE4.6e	4	10.2894		BC53-PJBE6.1d	2	2.1621
	BC53-PJBE4.6c	4	138.596		BC53-PJBE6.1c	6	28.1772		BC53-PJBE4.6e	4	26.3692		BC53-PJBE6.1d	5	9.5269
	BC53-PJBE4.6c	4	170.713		BC53-PJBE6.1c	6	31.1241		BC53-PJBE4.6e	4	12.3461		BC53-PJBE6.1d	5	9.3294
	BC53-PJBE4.6c	4	135.858		BC53-PJBE6.1c	6	39.7001		BC53-PJBE4.6e	4	16.3711		BC53-PJBE6.1d	2	1.7268
	BC53-PJBE4.6c	4	155.496		BC53-PJBE6.1c	6	26.6684		BC53-PJBE4.6e	4	16.616		BC53-PJBE6.1d	5	19.3232
	BC53-PJBE4.6c	4	136.911		BC53-PJBE6.1c	6	27.2087		BC53-PJBE4.6e	4	17.2496		BC53-PJBE6.1d	5	5.6087
	BC53-PJBE4.6c	4	150.943		BC53-PJBE6.1c	6	44.8347		BC53-PJBE4.6e	4	14.2256		BC53-PJBE6.1d	5	5.531
	BC53-PJBE4.6c	4	163.286		BC53-PJBE6.1c	6	29.1032		BC53-PJBE4.6e	4	14.8026		BC53-PJBE6.1d	2	3.1315
	BC53-PJBE4.6c	4	160.745		BC53-PJBE6.1c	6	36.5522		BC53-PJBE4.6e	4	15.7214		BC53-PJBE6.1d	2	3.4335
	BC53-PJBE4.6c	4	162.337		BC53-PJBE6.1c	6	35.4417		BC53-PJBE4.6e	4	17.525		BC53-PJBE6.1d	5	17.0046
	BC53-PJBE4.6c	4	143.001		BC53-PJBE6.1c	6	40.3939		BC53-PJBE4.6e	4	11.3653		BC53-PJBE6.1d	5	12.2779
	BC53-PJBE4.6c	4	161.154		BC53-PJBE6.1c	6	44.5309		BC53-PJBE4.6e	4	11.7537		BC53-PJBE6.1d	2	3.1382
	BC53-PJBE4.6c	4	169.14		BC53-PJBE6.1c	6	17.3559		BC53-PJBE4.6e	4	9.5788		BC53-PJBE6.1d	5	13.5625
	BC53-PJBE4.6c	4	133.033		BC53-PJBE6.1c	6	44.3946		BC53-PJBE4.6e	4	13.2127		BC53-PJBE6.1d	5	13.2128
	BC53-PJBE4.6c	4	155.055		BC53-PJBE6.1c	6	40.2504		BC53-PJBE4.6e	4	16.598		BC53-PJBE6.1d	5	7.6648
	BC53-PJBE4.6c	4	151.972		BC53-PJBE6.1c	6	7.6362		BC53-PJBE4.6e	4	7.5617		BC53-PJBE6.1d	2	2.2218
	BC53-PJBE4.6c	4	157.876		BC53-PJBE6.1c	6	36.3393		BC53-PJBE4.6e	4	6.8864		BC53-PJBE6.1d	5	11.7912
	BC53-PJBE4.6c	4	143.616		BC53-PJBE6.1c	6	23.1436		BC53-PJBE4.6e	4	18.7182		BC53-PJBE6.1d	2	2.6626
	BC53-PJBE4.6c	4	147.502		BC53-PJBE6.1c	6	26.9212		BC53-PJBE4.6e	4	8.3762		BC53-PJBE6.1d	2	1.3849
	BC53-PJBE4.6c	4	156.718		BC53-PJBE6.1c	6	22.7758		BC53-PJBE4.6e	4	17.9369		BC53-PJBE6.1d	5	7.7107
	BC53-PJBE4.6c	4	155.416		BC53-PJBE6.1c	6	39.5747		BC53-PJBE4.6e	4	17.8025		BC53-PJBE6.1d	2	2.4909
	BC53-PJBE4.6c	4	151.688		BC53-PJBE6.1c	6	34.064		BC53-PJBE4.6e	4	10.8156		BC53-PJBE6.1d	5	6.7327
	BC53-PJBE4.6c	4	156.385		BC53-PJBE6.1c	6	40.6168		BC53-PJBE4.6e	4	6.466		BC53-PJBE6.1d	2	2.2774
	BC53-PJBE4.6c	4	162.867		BC53-PJBE6.1c	6	27.2036		BC53-PJBE4.6e	4	17.68		BC53-PJBE6.1d	5	9.0556
	BC53-PJBE4.6c	4	141.385		BC53-PJBE6.1c	6	32.8187		BC53-PJBE4.6e	4	19.7414		BC53-PJBE6.1d	2	1.1483
	BC53-PJBE4.6c	4	160.483		BC53-PJBE6.1c	6	35.4886		BC53-PJBE4.6e	4	7.6669		BC53-PJBE6.1d	2	1.6591
	BC53-PJBE4.6c	4	142.703		BC53-PJBE6.1c	6	32.4971		BC53-PJBE4.6e	4	5.6964		BC53-PJBE6.1d	5	5.2863
	BC53-PJBE4.6c	4	159.585		BC53-PJBE6.1c	6	29.146		BC53-PJBE4.6e	4	6.8252		BC53-PJBE6.1d	2	3.574
	BC53-PJBE4.6c	4	154.785		BC53-PJBE6.1c	6	38.3848		BC53-PJBE4.6e	4	11.3324		BC53-PJBE6.1d	2	4.1596
	BC53-PJBE4.6c	4	154.362		BC53-PJBE6.1c	6	37.8237		BC53-PJBE4.6e	4	19.3337		BC53-PJBE6.1d	5	3.7535
	BC53-PJBE4.6c	4	156.471		BC53-PJBE6.1c	6	19.2046		BC53-PJBE4.6e	4	16.0043		BC53-PJBE6.1d	5	8.7026
	BC53-PJBE4.6c	4	157.404		BC53-PJBE6.1c	6	34.43		BC53-PJBE4.6e	4	13.21		BC53-PJBE6.1d	5	3.4559
	BC53-PJBE4.6c	4	158.043		BC53-PJBE6.1c	6	36.3653		BC53-PJBE4.6e	4	9.8781		BC53-PJBE6.1d	2	2.5575
	BC53-PJBE4.6c	4	166.341		BC53-PJBE6.1c	6	53.0375		BC53-PJBE4.6e	4	14.4307		BC53-PJBE6.1d	5	10.9469
	BC53-PJBE4.6c	4	152.712		BC53-PJBE6.1c	6	39.4628		BC53-PJBE4.6e	4	18.4398		BC53-PJBE6.1d	5	16.0396
	BC53-PJBE4.6c	4	148.612		BC53-PJBE6.1c	6	22.6541		BC53-PJBE4.6e	4	13.1624		BC53-PJBE6.1d	2	1.8676
	BC53-PJBE4.6c	4	157.841		BC53-PJBE6.1c	6	28.7612		BC53-PJBE4.6e	4	13.8851		BC53-PJBE6.1d	5	16.8065
	BC53-PJBE4.6c	4	156.248		BC53-PJBE6.1c	6	53.4403		BC53-PJBE4.6e	4	12.9315		BC53-PJBE6.1d	2	3.905
	BC53-PJBE4.6c	4	164.239		BC53-PJBE6.1c	6	48.281		BC53-PJBE4.6e	4	13.7088		BC53-PJBE6.1d	5	7.1218
	BC53-PJBE4.6c	4	165.35		BC53-PJBE6.1c	6	60.8964		BC53-PJBE4.6e	4	17.277		BC53-PJBE6.1d	2	2.4649
	BC53-PJBE4.6c	4	154.868		BC53-PJBE6.1c	6	59.0012		BC53-PJBE4.6e	4	12.2895		BC53-PJBE6.1d	2	2.8347
	BC53-PJBE4.6c	4	158.025		BC53-PJBE6.1c	6	61.1362		BC53-PJBE4.6e	4	12.5978		BC53-PJBE6.1d	5	12.1974
	BC53-PJBE4.6c	4	162.244		BC53-PJBE6.1c	6	44.6646		BC53-PJBE4.6e	4	20.0987		BC53-PJBE6.1d	2	4.8641
	BC53-PJBE4.6c	4	107.301		BC53-PJBE6.1c	6	47.4476		BC53-PJBE4.6e	4	14.9324		BC53-PJBE6.1d	5	23.4563
	BC53-PJBE4.6c	4	134.303		BC53-PJBE6.1c	6	31.7647		BC53-PJBE4.6e	4	12.188		BC53-PJBE6.1d	2	3.3718
	BC53-PJBE4.6c	4	157.986		BC53-PJBE6.1c	6	33.9522		BC53-PJBE4.6e	4	11.7786		BC53-PJBE6.1d	5	7.334
	BC53-PJBE4.6c	4	149.656		BC53-PJBE6.1c	6	29.9158		BC53-PJBE4.6e	4	16.3464		BC53-PJBE6.1d	5	4.5551
	BC53-PJBE4.6c	4	156.731		BC53-PJBE6.1c	6	35.2402		BC53-PJBE4.6e	4	12.3549		BC53-PJBE6.1d	2	3.0926
	BC53-PJBE4.6c	4	166.026		BC53-PJBE6.1c	6	36.1589		BC53-PJBE4.6e	4	5.435		BC53-PJBE6.1d	5	6.3898
	BC53-PJBE4.6c	4	147.904		BC53-PJBE6.1c	6	47.3876		BC53-PJBE4.6e	4	11.7087		BC53-PJBE6.1d	2	3.989
	BC53-PJBE4.6c	4	138.43		BC53-PJBE6.1c	6	33.0606		BC53-PJBE4.6e	4	12.6006		BC53-PJBE6.1d	2	1.4935
	BC53-PJBE4.6c	4	160.319		BC53-PJBE6.1c	6	36.0678		BC53-PJBE4.6e	4	8.3451		BC53-PJBE6.1d	5	7.0949
	BC53-PJBE4.6c	4	153.369		BC53-PJBE6.1c	6	25.6655		BC53-PJBE4.6e	4	13.8503		BC53-PJBE6.1d	5	13.2429
	BC53-PJBE4.6c	4	147.365		BC53-PJBE6.1c	6	41.7426		BC53-PJBE4.6e	4	14.4117		BC53-PJBE6.1d	2	2.2775
	BC53-PJBE4.6c	4	154.605		BC53-PJBE6.1c	6	48.8368		BC53-PJBE4.6e	4	9.4136		BC53-PJBE6.1d	5	9.8829
	BC53-PJBE4.6c	4	152.932		BC53-PJBE6.1c	6	36.3352		BC53-PJBE4.6e	4	13.2914		BC53-PJBE6.1d	5	7.2966
	BC53-PJBE4.6c	4	159.538		BC53-PJBE6.1c	6	18.8554		BC53-PJBE4.6e	4	17.2252		BC53-PJBE6.1d	2	2.4353
	BC53-PJBE4.6c	4	155.284		BC53-PJBE6.1c	6	36.1714		BC53-PJBE4.6e	4	20.3774		BC53-PJBE6.1d	5	10.6492
	BC53-PJBE4.6c	4	166.647		BC53-PJBE6.1c	6	49.9795		BC53-PJBE4.6e	4	25.0472		BC53-PJBE6.1d	2	3.6828
	BC53-PJBE4.6c	4	152.737		BC53-PJBE6.1c	6	40.1588		BC53-PJBE4.6e	4	11.206		BC53-PJBE6.1d	5	18.9872
	BC53-PJBE4.6c	4	140.639		BC53-PJBE6.1c	6	45.795		BC53-PJBE4.6e	4	17.4575		BC53-PJBE6.1d	2	2.7288
	BC53-PJBE4.6c	4	161.239		BC53-PJBE6.1c	4	29.6585		BC53-PJBE4.6e	4	16.2634		BC53-PJBE6.1d	5	9.6912
	BC53-PJBE4.6c	4	146.721		BC53-PJBE6.1c	4	18.4488		BC53-PJBE4.6e	4	26.7387		BC53-PJBE6.1d	2	1.9374
	BC53-PJBE4.6c	4	148.724		BC53-PJBE6.1c	4	29.4867		BC53-PJBE4.6e	4	24.1092		BC53-PJBE6.1d	5	8.7977
	BC53-PJBE4.6c	4	167.39		BC53-PJBE6.1c	4	34.1909		BC53-PJBE4.6e	4	15.1303		BC53-PJBE6.1d	2	3.0872
	BC53-PJBE4.6c	4	166.432		BC53-PJBE6.1c	4	24.4354		BC53-PJBE4.6e	4	18.7375		BC53-PJBE6.1d	5	6.5509
	BC53-PJBE4.6c	4	160.687		BC53-PJBE6.1c	4	27.3106		BC53-PJBE4.6e	4	11.329		BC53-PJBE6.1d	2	0.332
	BC53-PJBE4.6c	4	143.904		BC53-PJBE6.1c	4	21.9997		BC53-PJBE4.6e	4	22.2165		BC53-PJBE6.1d	5	8.3944
	BC53-PJBE4.6c	4	154.273		BC53-PJBE6.1c	4	29.9394		BC53-PJBE4.6e	4	17.3137		BC53-PJBE6.1d	5	10.569
	BC53-PJBE4.6c	4	151.136		BC53-PJBE6.1c	4	30.0278		BC53-PJBE4.6e	4	23.5759		BC53-PJBE6.1d	2	2.1231
	BC53-PJBE4.6c	4	152.662		BC53-PJBE6.1c	4	23.3519		BC53-PJBE4.6e	4	10.8193		BC53-PJBE6.1d	2	1.362
	BC53-PJBE4.6c	4	168.766		BC53-PJBE6.1c	4	33.2201		BC53-PJBE4.6e	4	9.7576		BC53-PJBE6.1d	5	10.8099
	BC53-PJBE4.6c	4	152.091		BC53-PJBE6.1c	4	26.0115		BC53-PJBE4.6e	4	11.6941		BC53-PJBE6.1d	5	4.503
	BC53-PJBE4.6c	4	162.622		BC53-PJBE6.1c	4	29.3791		BC53-PJBE4.6e	4	11.3877		BC53-PJBE6.1d	2	4.8267
	BC53-PJBE4.6c	4	158.263		BC53-PJBE6.1c	4	36.5578		BC53-PJBE4.6e	4	11.848		BC53-PJBE6.1d	5	7.0032
	BC53-PJBE4.6c	4	162.834		BC53-PJBE6.1c	4	34.4592		BC53-PJBE4.6e	4	18.8624		BC53-PJBE6.1d	2	3.0988
	BC53-PJBE4.6c	4	106.565		BC53-PJBE6.1c	4	52.7456		BC53-PJBE4.6e	4	9.6315		BC53-PJBE6.1d	5	3.58
	BC53-PJBE4.6c	4	154.389		BC53-PJBE6.1c	4	38.6369		BC53-PJBE4.6e	4	9.3849		BC53-PJBE6.1d	2	1.0842
	BC53-PJBE4.6c	4	145.511		BC53-PJBE6.1c	4	61.2333		BC53-PJBE4.6e	4	12.2641		BC53-PJBE6.1d	5	13.4784
	BC53-PJBE4.6c	4	157.737		BC53-PJBE6.1c	4	48.2937		BC53-PJBE4.6e	4	14.9081		BC53-PJBE6.1d	2	2.0625
	BC53-PJBE4.6c	4	141.045		BC53-PJBE6.1c	4	33.8116		BC53-PJBE4.6e	4	9.0583		BC53-PJBE6.1d	5	19.3906
	BC53-PJBE4.6c	4	146.759		BC53-PJBE6.1c	4	23.9408		BC53-PJBE4.6e	4	15.5173		BC53-PJBE6.1d	2	2.933
	BC53-PJBE4.6c	4	103.061		BC53-PJBE6.1c	4	25.271		BC53-PJBE4.6e	4	15.9108		BC53-PJBE6.1d	5	11.3199
	BC53-PJBE4.6c	4	141.176		BC53-PJBE6.1c	4	23.9779		BC53-PJBE4.6e	4	14.1452		BC53-PJBE6.1d	2	4.2463
	BC53-PJBE4.6c	4	100.147		BC53-PJBE6.1c	4	25.8907		BC53-PJBE4.6e	4	8.4311		BC53-PJBE6.1d	5	16.0032
	BC53-PJBE4.6c	4	151.754		BC53-PJBE6.1c	4	33.0057		BC53-PJBE4.6e	4	9.1597		BC53-PJBE6.1d	2	0.7281
	BC53-PJBE4.6c	4	145.655		BC53-PJBE6.1c	4	27.1601		BC53-PJBE4.6e	4	17.8068		BC53-PJBE6.1d	5	10.8414
	BC53-PJBE4.6c	4	148.108		BC53-PJBE6.1c	4	28.5954		BC53-PJBE4.6e	4	17.7875		BC53-PJBE6.1d	2	2.7388
	BC53-PJBE4.6c	4	133.926		BC53-PJBE6.1c	4	30.1464		BC53-PJBE4.6e	4	8.5276		BC53-PJBE6.1d	2	1.6659
	BC53-PJBE4.6c	4	162.557		BC53-PJBE6.1c	4	41.2301		BC53-PJBE4.6e	4	16.0928		BC53-PJBE6.1d	5	8.1145
	BC53-PJBE4.6c	4	124.536		BC53-PJBE6.1c	4	35.5167		BC53-PJBE4.6e	4	12.763		BC53-PJBE6.1d	2	1.9963
	BC53-PJBE4.6c	4	153.606		BC53-PJBE6.1c	4	43.1513		BC53-PJBE4.6e	4	13.7936		BC53-PJBE6.1d	5	6.7983
	BC53-PJBE4.6c	4	97.0833		BC53-PJBE6.1c	4	64.5232		BC53-PJBE4.6e	4	10.5246		BC53-PJBE6.1d	2	4.0211
	BC53-PJBE4.6c	4	155.202		BC53-PJBE6.1c	4	35.6996		BC53-PJBE4.6e	4	15.7725		BC53-PJBE6.1d	2	0.4847
	BC53-PJBE4.6c	4	157.698		BC53-PJBE6.1c	4	52.0558		BC53-PJBE4.6e	4	20.1739		BC53-PJBE6.1d	2	4.1087
	BC53-PJBE4.6c	4	146.132		BC53-PJBE6.1c	4	49.5117		BC53-PJBE4.6e	4	8.7743		BC53-PJBE6.1d	2	2.7654
	BC53-PJBE4.6c	4	153.684		BC53-PJBE6.1c	4	13.4843		BC53-PJBE4.6e	4	17.9609		BC53-PJBE6.1d	5	3.7498
	BC53-PJBE4.6c	4	153.048		BC53-PJBE6.1c	4	42.4712		BC53-PJBE4.6e	4	20.47		BC53-PJBE6.1d	2	2.4279
	BC53-PJBE4.6c	4	166.024		BC53-PJBE6.1c	4	22.7795		BC53-PJBE4.6e	4	6.7865		BC53-PJBE6.1d	2	0.3952
	BC53-PJBE4.6c	4	166.662		BC53-PJBE6.1c	4	22.6219		BC53-PJBE4.6e	4	13.3717		BC53-PJBE6.1d	2	0.4596
	BC53-PJBE4.6c	4	135.026		BC53-PJBE6.1c	4	38.2209		BC53-PJBE4.6e	4	6.0073		BC53-PJBE6.1d	2	2.871
	BC53-PJBE4.6c	4	141.065		BC53-PJBE6.1c	4	37.3373		BC53-PJBE4.6e	4	17.29		BC53-PJBE6.1d	5	10.5505
	BC53-PJBE4.6c	4	161.526		BC53-PJBE6.1c	4	32.6261		BC53-PJBE4.6e	4	11.6176		BC53-PJBE6.1d	2	1.3068
	BC53-PJBE4.6c	4	171.574		BC53-PJBE6.1c	4	32.5625		BC53-PJBE4.6e	4	20.0472		BC53-PJBE6.1d	5	4.787
	BC53-PJBE4.6c	4	146.149		BC53-PJBE6.1c	4	13.9141		BC53-PJBE4.6e	4	21.5759		BC53-PJBE6.1d	2	1.2455
	BC53-PJBE4.6c	4	159.535		BC53-PJBE6.1c	4	23.026		BC53-PJBE4.6e	4	8.4449		BC53-PJBE6.1d	5	18.784
	BC53-PJBE4.6c	4	169.241		BC53-PJBE6.1c	4	34.6013		BC53-PJBE4.6e	4	6.0767		BC53-PJBE6.1d	2	1.769
	BC53-PJBE4.6c	4	156.874		BC53-PJBE6.1c	4	28.7458		BC53-PJBE4.6e	4	4.8413		BC53-PJBE6.1d	2	2.4372
	BC53-PJBE4.6c	4	161.79		BC53-PJBE6.1c	4	27.7484		BC53-PJBE4.6e	4	19.4073		BC53-PJBE6.1d	2	1.8557
	BC53-PJBE4.6c	4	164.315		BC53-PJBE6.1c	4	20.5202		BC53-PJBE4.6e	4	12.2713		BC53-PJBE6.1d	5	5.1214
	BC53-PJBE4.6c	4	160.735		BC53-PJBE6.1c	4	35.7058		BC53-PJBE4.6e	4	8.989		BC53-PJBE6.1d	2	2.6401
	BC53-PJBE4.6c	4	132.604		BC53-PJBE6.1c	4	23.4465		BC53-PJBE4.6e	4	6.708		BC53-PJBE6.1d	2	1.7426
	BC53-PJBE4.6c	4	163.246		BC53-PJBE6.1c	4	27.5226		BC53-PJBE4.6e	4	15.4647		BC53-PJBE6.1d	5	9.1306
	BC53-PJBE4.6c	4	158.057		BC53-PJBE6.1c	4	25.3966		BC53-PJBE4.6e	4	20.6696		BC53-PJBE6.1d	5	6.7966
	BC53-PJBE4.6c	4	154.751		BC53-PJBE6.1c	4	28.1979		BC53-PJBE4.6e	4	9.1439		BC53-PJBE6.1d	5	6.8101
	BC53-PJBE4.6c	4	148.999		BC53-PJBE6.1c	4	34.7431		BC53-PJBE4.6e	4	12.189		BC53-PJBE6.1d	2	0.9082
	BC53-PJBE4.6c	4	157.417		BC53-PJBE6.1c	4	22.2473		BC53-PJBE4.6e	4	12.6991		BC53-PJBE6.1d	2	3.0475
	BC53-PJBE4.6c	4	102.602		BC53-PJBE6.1c	4	30.3267		BC53-PJBE4.6e	4	7.4872		BC53-PJBE6.1d	2	1.8469
	BC53-PJBE4.6c	4	137.888		BC53-PJBE6.1c	4	23.7349		BC53-PJBE4.6e	5	33.061		BC53-PJBE6.1d	2	0.8121
	BC53-PJBE4.6c	4	145.989		BC53-PJBE6.1c	4	31.7428		BC53-PJBE4.6e	5	29.8181		BC53-PJBE6.1d	2	1.5527
	BC53-PJBE4.6c	5	123.474		BC53-PJBE6.1c	4	48.4643		BC53-PJBE4.6e	5	25.9994		BC53-PJBE6.1d	5	5.0673
	BC53-PJBE4.6c	5	131.582		BC53-PJBE6.1c	4	25.3683		BC53-PJBE4.6e	5	17.574		BC53-PJBE6.1d	2	3.556
	BC53-PJBE4.6c	5	152.216		BC53-PJBE6.1c	4	27.0974		BC53-PJBE4.6e	5	20.1776		BC53-PJBE6.1d	2	2.8812
	BC53-PJBE4.6c	5	137.012		BC53-PJBE6.1c	4	42.3652		BC53-PJBE4.6e	5	18.6188		BC53-PJBE6.1d	5	12.9589
	BC53-PJBE4.6c	5	149.152		BC53-PJBE6.1c	4	23.9753		BC53-PJBE4.6e	5	19.814		BC53-PJBE6.1d	2	2.8123
	BC53-PJBE4.6c	5	134.368		BC53-PJBE6.1c	4	31.7725		BC53-PJBE4.6e	5	9.8908		BC53-PJBE6.1d	5	6.9067
	BC53-PJBE4.6c	5	128.295		BC53-PJBE6.1c	4	30.8423		BC53-PJBE4.6e	5	19.4409		BC53-PJBE6.1d	2	2.6921
	BC53-PJBE4.6c	5	133.188		BC53-PJBE6.1c	4	37.3117		BC53-PJBE4.6e	5	32.0981		BC53-PJBE6.1d	5	6.3058
	BC53-PJBE4.6c	5	138.722		BC53-PJBE6.1c	4	45.5249		BC53-PJBE4.6e	5	16.2536		BC53-PJBE6.1d	5	14.9081
	BC53-PJBE4.6c	5	103.08		BC53-PJBE6.1c	4	28.4546		BC53-PJBE4.6e	5	21.8903		BC53-PJBE6.1d	2	1.5693
	BC53-PJBE4.6c	5	151.113		BC53-PJBE6.1c	4	47.9185		BC53-PJBE4.6e	5	22.7812		BC53-PJBE6.1d	5	22.2245
	BC53-PJBE4.6c	5	139.302		BC53-PJBE6.1c	4	36.3213		BC53-PJBE4.6e	5	24.5315		BC53-PJBE6.1d	2	2.1187
	BC53-PJBE4.6c	5	132.89		BC53-PJBE6.1c	4	49.6289		BC53-PJBE4.6e	5	20.0555		BC53-PJBE6.1d	2	2.0515
	BC53-PJBE4.6c	5	143.028		BC53-PJBE6.1c	4	47.625		BC53-PJBE4.6e	5	13.1184		BC53-PJBE6.1d	6	3.349
	BC53-PJBE4.6c	5	142.735		BC53-PJBE6.1c	4	36.896		BC53-PJBE4.6e	5	32.0812		BC53-PJBE6.1d	6	2.8235
	BC53-PJBE4.6c	5	138.628		BC53-PJBE6.1c	4	26.1174		BC53-PJBE4.6e	5	16.5747		BC53-PJBE6.1d	3	0.9613
	BC53-PJBE4.6c	5	145.654		BC53-PJBE6.1c	4	16.9863		BC53-PJBE4.6e	5	27.2205		BC53-PJBE6.1d	6	1.5786
	BC53-PJBE4.6c	5	144.398		BC53-PJBE6.1c	4	53.372		BC53-PJBE4.6e	5	32.9813		BC53-PJBE6.1d	6	1.3482
	BC53-PJBE4.6c	5	77.0537		BC53-PJBE6.1c	4	25.5473		BC53-PJBE4.6e	5	40.983		BC53-PJBE6.1d	6	1.5434
	BC53-PJBE4.6c	5	148.987		BC53-PJBE6.1c	4	23.8183		BC53-PJBE4.6e	5	33.9489		BC53-PJBE6.1d	6	3.714
	BC53-PJBE4.6c	5	139.531		BC53-PJBE6.1c	4	28.3723		BC53-PJBE4.6e	5	38.6179		BC53-PJBE6.1d	3	3.7052
	BC53-PJBE4.6c	5	124.14		BC53-PJBE6.1c	4	27.1232		BC53-PJBE4.6e	5	19.9508		BC53-PJBE6.1d	3	0.9222
	BC53-PJBE4.6c	5	136.132		BC53-PJBE6.1c	4	38.2395		BC53-PJBE4.6e	5	46.0112		BC53-PJBE6.1d	6	0.9022
	BC53-PJBE4.6c	5	136.722		BC53-PJBE6.1c	4	30.987		BC53-PJBE4.6e	5	39.711		BC53-PJBE6.1d	3	0.5831
	BC53-PJBE4.6c	5	137.79		BC53-PJBE6.1c	4	30.3597		BC53-PJBE4.6e	5	28.5		BC53-PJBE6.1d	3	0.9996
	BC53-PJBE4.6c	5	153.915		BC53-PJBE6.1c	4	29.4022		BC53-PJBE4.6e	5	31.5559		BC53-PJBE6.1d	3	0.7557
	BC53-PJBE4.6c	5	147.561		BC53-PJBE6.1c	4	23.4351		BC53-PJBE4.6e	5	28.2862		BC53-PJBE6.1d	6	1.0843
	BC53-PJBE4.6c	5	131.214		BC53-PJBE6.1c	4	30.7049		BC53-PJBE4.6e	5	21.8972		BC53-PJBE6.1d	3	1.1569
	BC53-PJBE4.6c	5	156.853		BC53-PJBE6.1c	4	34.3382		BC53-PJBE4.6e	5	29.3641		BC53-PJBE6.1d	6	2.1196
	BC53-PJBE4.6c	5	128.919		BC53-PJBE6.1c	4	28.0512		BC53-PJBE4.6e	5	34.3221		BC53-PJBE6.1d	6	0.8765
	BC53-PJBE4.6c	5	145.093		BC53-PJBE6.1c	4	26.4799		BC53-PJBE4.6e	5	30.0266		BC53-PJBE6.1d	6	1.6664
	BC53-PJBE4.6c	5	138.995		BC53-PJBE6.1c	4	42.94		BC53-PJBE4.6e	5	28.439		BC53-PJBE6.1d	3	6.1319
	BC53-PJBE4.6c	5	118.871		BC53-PJBE6.1c	4	34.7148		BC53-PJBE4.6e	5	35.7342		BC53-PJBE6.1d	6	0.8595
	BC53-PJBE4.6c	5	138.909		BC53-PJBE6.1c	4	10.8148		BC53-PJBE4.6e	5	24.7875		BC53-PJBE6.1d	3	2.4672
	BC53-PJBE4.6c	5	139.989		BC53-PJBE6.1c	4	39.3159		BC53-PJBE4.6e	5	18.6935		BC53-PJBE6.1d	6	0.7128
	BC53-PJBE4.6c	5	129.775		BC53-PJBE6.1c	4	39.7775		BC53-PJBE4.6e	5	24.9774		BC53-PJBE6.1d	6	1.1689
	BC53-PJBE4.6c	5	132.406		BC53-PJBE6.1c	4	34.7549		BC53-PJBE4.6e	5	33.8342		BC53-PJBE6.1d	3	1.5181
	BC53-PJBE4.6c	5	131.877		BC53-PJBE6.1c	4	43.0235		BC53-PJBE4.6e	5	15.9239		BC53-PJBE6.1d	3	5.3026
	BC53-PJBE4.6c	5	138.607		BC53-PJBE6.1c	4	22.2795		BC53-PJBE4.6e	5	43.4414		BC53-PJBE6.1d	3	0.7289
	BC53-PJBE4.6c	5	135.226		BC53-PJBE6.1c	4	29.4557		BC53-PJBE4.6e	5	29.1198		BC53-PJBE6.1d	3	2.9782
	BC53-PJBE4.6c	5	157.263		BC53-PJBE6.1c	4	52.5085		BC53-PJBE4.6e	5	24.1207		BC53-PJBE6.1d	3	2.1799
	BC53-PJBE4.6c	5	131.845		BC53-PJBE6.1c	4	30.6253		BC53-PJBE4.6e	5	31.3328		BC53-PJBE6.1d	3	1.7473
	BC53-PJBE4.6c	5	135.617		BC53-PJBE6.1c	4	48.4526		BC53-PJBE4.6e	5	32.6731		BC53-PJBE6.1d	3	1.7593
	BC53-PJBE4.6c	5	130.561		BC53-PJBE6.1c	4	29.0996		BC53-PJBE4.6e	5	14.99		BC53-PJBE6.1d	6	1.3659
	BC53-PJBE4.6c	5	123.748		BC53-PJBE6.1c	4	23.7823		BC53-PJBE4.6e	5	30.6417		BC53-PJBE6.1d	3	0.1726
	BC53-PJBE4.6c	5	102.194		BC53-PJBE6.1c	4	32.2442		BC53-PJBE4.6e	5	18.3593		BC53-PJBE6.1d	6	3.4916
	BC53-PJBE4.6c	5	128.978		BC53-PJBE6.1c	4	43.5055		BC53-PJBE4.6e	5	22.1345		BC53-PJBE6.1d	6	1.6303
	BC53-PJBE4.6c	5	113.715		BC53-PJBE6.1c	4	31.9328		BC53-PJBE4.6e	5	35.0887		BC53-PJBE6.1d	3	0.2003
	BC53-PJBE4.6c	5	159.044		BC53-PJBE6.1c	4	23.0824		BC53-PJBE4.6e	5	29.6224		BC53-PJBE6.1d	6	0.8926
	BC53-PJBE4.6c	5	143.116		BC53-PJBE6.1c	4	30.4537		BC53-PJBE4.6e	5	26.1961		BC53-PJBE6.1d	6	0.9834
	BC53-PJBE4.6c	5	133.161		BC53-PJBE6.1c	4	82.6332		BC53-PJBE4.6e	5	14.5456		BC53-PJBE6.1d	3	0.9274
	BC53-PJBE4.6c	5	145.814		BC53-PJBE6.1c	5	34.6363		BC53-PJBE4.6e	5	20.125		BC53-PJBE6.1d	3	1.4293
	BC53-PJBE4.6c	5	97.2036		BC53-PJBE6.1c	5	38.429		BC53-PJBE4.6e	5	19.6206		BC53-PJBE6.1d	3	2.8407
	BC53-PJBE4.6c	5	116.818		BC53-PJBE6.1c	5	27.9017		BC53-PJBE4.6e	5	15.6468		BC53-PJBE6.1d	3	0.8425
	BC53-PJBE4.6c	5	130.887		BC53-PJBE6.1c	5	33.5269		BC53-PJBE4.6e	5	21.6216		BC53-PJBE6.1d	6	1.5193
	BC53-PJBE4.6c	5	136.182		BC53-PJBE6.1c	5	25.8266		BC53-PJBE4.6e	5	35.7125		BC53-PJBE6.1d	3	0.7717
	BC53-PJBE4.6c	5	139.732		BC53-PJBE6.1c	5	26.3262		BC53-PJBE4.6e	5	31.2129		BC53-PJBE6.1d	6	1.487
	BC53-PJBE4.6c	5	155.121		BC53-PJBE6.1c	5	28.5212		BC53-PJBE4.6e	5	41.2544		BC53-PJBE6.1d	6	1.1687
	BC53-PJBE4.6c	5	124.3		BC53-PJBE6.1c	5	24.8756		BC53-PJBE4.6e	5	21.6197		BC53-PJBE6.1d	6	1.6389
	BC53-PJBE4.6c	5	138.881		BC53-PJBE6.1c	5	25.8177		BC53-PJBE4.6e	5	18.5367		BC53-PJBE6.1d	6	1.6197
	BC53-PJBE4.6c	5	141.871		BC53-PJBE6.1c	5	34.0185		BC53-PJBE4.6e	5	32.4347		BC53-PJBE6.1d	3	2.4694
	BC53-PJBE4.6c	5	145.8		BC53-PJBE6.1c	5	33.8573		BC53-PJBE4.6e	5	37.634		BC53-PJBE6.1d	3	0.8881
	BC53-PJBE4.6c	5	140.128		BC53-PJBE6.1c	5	36.0224		BC53-PJBE4.6e	5	20.4893		BC53-PJBE6.1d	3	1.147
	BC53-PJBE4.6c	5	125.816		BC53-PJBE6.1c	5	30.0489		BC53-PJBE4.6e	5	37.6591		BC53-PJBE6.1d	6	0.8886
	BC53-PJBE4.6c	5	121.456		BC53-PJBE6.1c	5	41.1166		BC53-PJBE4.6e	5	16.4566		BC53-PJBE6.1d	6	1.4134
	BC53-PJBE4.6c	5	99.4122		BC53-PJBE6.1c	5	31.6129		BC53-PJBE4.6e	5	13.8407		BC53-PJBE6.1d	3	2.1413
	BC53-PJBE4.6c	5	117.41		BC53-PJBE6.1c	5	34.3919		BC53-PJBE4.6e	5	42.3743		BC53-PJBE6.1d	3	0.7039
	BC53-PJBE4.6c	5	118.214		BC53-PJBE6.1c	5	27.7894		BC53-PJBE4.6e	5	26.3206		BC53-PJBE6.1d	6	1.9137
	BC53-PJBE4.6c	5	100.087		BC53-PJBE6.1c	5	35.031		BC53-PJBE4.6e	5	34.66		BC53-PJBE6.1d	3	1.9697
	BC53-PJBE4.6c	5	108.152		BC53-PJBE6.1c	5	38.138		BC53-PJBE4.6e	5	16.888		BC53-PJBE6.1d	6	1.1394
	BC53-PJBE4.6c	5	138.622		BC53-PJBE6.1c	5	33.6201		BC53-PJBE4.6e	5	30.5141		BC53-PJBE6.1d	3	1.0582
	BC53-PJBE4.6c	5	130.214		BC53-PJBE6.1c	5	51.2776		BC53-PJBE4.6e	5	16.1465		BC53-PJBE6.1d	6	1.6656
	BC53-PJBE4.6c	5	124.887		BC53-PJBE6.1c	5	43.4045		BC53-PJBE4.6e	5	21.8432		BC53-PJBE6.1d	6	2.7056
	BC53-PJBE4.6c	5	116.446		BC53-PJBE6.1c	5	17.6695		BC53-PJBE4.6e	5	34.2403		BC53-PJBE6.1d	3	1.2801
	BC53-PJBE4.6c	5	123.367		BC53-PJBE6.1c	5	29.3011		BC53-PJBE4.6e	5	33.8591		BC53-PJBE6.1d	6	2.2447
	BC53-PJBE4.6c	5	141.296		BC53-PJBE6.1c	5	41.3791		BC53-PJBE4.6e	5	15.9693		BC53-PJBE6.1d	3	5.133
	BC53-PJBE4.6c	5	135.31		BC53-PJBE6.1c	5	35.4935		BC53-PJBE4.6e	5	36.896		BC53-PJBE6.1d	6	1.1651
	BC53-PJBE4.6c	5	149.192		BC53-PJBE6.1c	5	23.8629		BC53-PJBE4.6e	5	34.4203		BC53-PJBE6.1d	3	1.2498
	BC53-PJBE4.6c	5	140.173		BC53-PJBE6.1c	5	41.3777		BC53-PJBE4.6e	5	21.8281		BC53-PJBE6.1d	6	0.7489
	BC53-PJBE4.6c	5	127.193		BC53-PJBE6.1c	5	47.1198		BC53-PJBE4.6e	5	12.9346		BC53-PJBE6.1d	3	1.7443
	BC53-PJBE4.6c	5	133.862		BC53-PJBE6.1c	5	24.0432		BC53-PJBE4.6e	5	34.1616		BC53-PJBE6.1d	3	0.7209
	BC53-PJBE4.6c	5	143.163		BC53-PJBE6.1c	5	36.7879		BC53-PJBE4.6e	5	18.8993		BC53-PJBE6.1d	6	0.3296
	BC53-PJBE4.6c	5	146.377		BC53-PJBE6.1c	5	23.2476		BC53-PJBE4.6e	5	56.6266		BC53-PJBE6.1d	3	3.7066
	BC53-PJBE4.6c	5	156.417		BC53-PJBE6.1c	5	35.8831		BC53-PJBE4.6e	5	35.9972		BC53-PJBE6.1d	6	0.7632
	BC53-PJBE4.6c	5	137.87		BC53-PJBE6.1c	5	16.5244		BC53-PJBE4.6e	5	25.2527		BC53-PJBE6.1d	3	8.1128
	BC53-PJBE4.6c	5	117.697		BC53-PJBE6.1c	5	30.4028		BC53-PJBE4.6e	5	11.4618		BC53-PJBE6.1d	6	1.2287
	BC53-PJBE4.6c	5	139.981		BC53-PJBE6.1c	5	44.5802		BC53-PJBE4.6e	5	20.396		BC53-PJBE6.1d	6	1.7396
	BC53-PJBE4.6c	5	159.161		BC53-PJBE6.1c	5	28.6638		BC53-PJBE4.6e	5	33.6568		BC53-PJBE6.1d	6	1.1711
	BC53-PJBE4.6c	5	110.249		BC53-PJBE6.1c	5	31.0501		BC53-PJBE4.6e	5	36.5775		BC53-PJBE6.1d	6	1.7624
	BC53-PJBE4.6c	5	125.355		BC53-PJBE6.1c	5	41.3714		BC53-PJBE4.6e	5	33.3029		BC53-PJBE6.1d	3	1.5031
	BC53-PJBE4.6c	5	88.2295		BC53-PJBE6.1c	5	20.7856		BC53-PJBE4.6e	5	38.0369		BC53-PJBE6.1d	6	1.041
	BC53-PJBE4.6c	5	115.78		BC53-PJBE6.1c	5	16.3977		BC53-PJBE4.6e	5	37.092		BC53-PJBE6.1d	3	0.5981
	BC53-PJBE4.6c	5	144.923		BC53-PJBE6.1c	5	29.2855		BC53-PJBE4.6e	5	16.3526		BC53-PJBE6.1d	6	2.235
	BC53-PJBE4.6c	5	118.269		BC53-PJBE6.1c	5	37.9398		BC53-PJBE4.6e	5	17.8394		BC53-PJBE6.1d	3	7.759
	BC53-PJBE4.6c	5	149.135		BC53-PJBE6.1c	5	19.846		BC53-PJBE4.6e	5	16.7545		BC53-PJBE6.1d	6	2.1049
	BC53-PJBE4.6c	5	123.342		BC53-PJBE6.1c	5	34.8898		BC53-PJBE4.6e	5	23.7423		BC53-PJBE6.1d	3	0.8247
	BC53-PJBE4.6c	5	122.832		BC53-PJBE6.1c	5	24.5736		BC53-PJBE4.6e	5	22.2658		BC53-PJBE6.1d	6	1.0952
	BC53-PJBE4.6c	5	116.735		BC53-PJBE6.1c	5	25.5119		BC53-PJBE4.6e	5	38.4981		BC53-PJBE6.1d	3	0.658
	BC53-PJBE4.6c	5	147.44		BC53-PJBE6.1c	5	35.3837		BC53-PJBE4.6e	5	24.9587		BC53-PJBE6.1d	6	1.2844
	BC53-PJBE4.6c	5	125.409		BC53-PJBE6.1c	5	28.1924		BC53-PJBE4.6e	5	32.4515		BC53-PJBE6.1d	3	1.3848
	BC53-PJBE4.6c	5	136.139		BC53-PJBE6.1c	5	33.186		BC53-PJBE4.6e	5	18.3264		BC53-PJBE6.1d	3	3.0114
	BC53-PJBE4.6c	5	123.617		BC53-PJBE6.1c	5	21.5532		BC53-PJBE4.6e	5	34.8734		BC53-PJBE6.1d	3	0.5262
	BC53-PJBE4.6c	5	133.675		BC53-PJBE6.1c	5	43.0869		BC53-PJBE4.6e	5	25.0088		BC53-PJBE6.1d	6	0.3895
	BC53-PJBE4.6c	5	92.9976		BC53-PJBE6.1c	5	21.9704		BC53-PJBE4.6e	5	35.1756		BC53-PJBE6.1d	6	2.6328
	BC53-PJBE4.6c	5	133.964		BC53-PJBE6.1c	5	26.149		BC53-PJBE4.6e	5	22.3601		BC53-PJBE6.1d	3	0.6367
	BC53-PJBE4.6c	5	148.72		BC53-PJBE6.1c	5	46.2005		BC53-PJBE4.6e	5	34.5103		BC53-PJBE6.1d	6	0.3373
	BC53-PJBE4.6c	5	141.157		BC53-PJBE6.1c	5	31.4693		BC53-PJBE4.6e	5	27.1247		BC53-PJBE6.1d	6	1.7733
	BC53-PJBE4.6c	5	153.289		BC53-PJBE6.1c	5	20.2395		BC53-PJBE4.6e	5	17.3749		BC53-PJBE6.1d	3	1.8375
	BC53-PJBE4.6c	5	45.6768		BC53-PJBE6.1c	5	24.4502		BC53-PJBE4.6e	5	46.3581		BC53-PJBE6.1d	6	2.8428
	BC53-PJBE4.6c	5	88.021		BC53-PJBE6.1c	5	21.9115		BC53-PJBE4.6e	5	36.491		BC53-PJBE6.1d	6	1.4256
	BC53-PJBE4.6c	5	151.307		BC53-PJBE6.1c	5	16.8677		BC53-PJBE4.6e	5	16.2613		BC53-PJBE6.1d	3	2.7184
	BC53-PJBE4.6c	5	144.286		BC53-PJBE6.1c	5	25.494		BC53-PJBE4.6e	5	21.6244		BC53-PJBE6.1d	6	0.7084
	BC53-PJBE4.6c	5	124.022		BC53-PJBE6.1c	5	19.237		BC53-PJBE4.6e	5	17.218		BC53-PJBE6.1d	3	1.2821
	BC53-PJBE4.6c	5	146.665		BC53-PJBE6.1c	5	18.5859		BC53-PJBE4.6e	5	31.7414		BC53-PJBE6.1d	6	2.5237
	BC53-PJBE4.6c	5	139.139		BC53-PJBE6.1c	5	32.8719		BC53-PJBE4.6e	5	29.395		BC53-PJBE6.1d	3	2.1022
	BC53-PJBE4.6c	5	118.521		BC53-PJBE6.1c	5	13.4295		BC53-PJBE4.6e	5	32.0504		BC53-PJBE6.1d	3	1.5256
	BC53-PJBE4.6c	5	147.065		BC53-PJBE6.1c	5	24.5659		BC53-PJBE4.6e	5	21.9444		BC53-PJBE6.1d	6	1.1886
	BC53-PJBE4.6c	5	163.189		BC53-PJBE6.1c	5	22.1931		BC53-PJBE4.6e	5	29.1504		BC53-PJBE6.1d	6	2.4032
	BC53-PJBE4.6c	5	140.9		BC53-PJBE6.1c	5	19.3278		BC53-PJBE4.6e	5	38.4275		BC53-PJBE6.1d	6	2.8047
	BC53-PJBE4.6c	5	144.614		BC53-PJBE6.1c	5	19.2981		BC53-PJBE4.6e	5	19.1477		BC53-PJBE6.1d	3	0.3307
	BC53-PJBE4.6c	5	129.363		BC53-PJBE6.1c	5	25.0747		BC53-PJBE4.6e	5	34.4919		BC53-PJBE6.1d	6	1.6124
	BC53-PJBE4.6c	5	149.503		BC53-PJBE6.1c	5	26.8866		BC53-PJBE4.6e	5	40.9018		BC53-PJBE6.1d	3	1.1401
	BC53-PJBE4.6c	5	156.022		BC53-PJBE6.1c	5	41.9691		BC53-PJBE4.6e	5	15.2534		BC53-PJBE6.1d	3	3.866
	BC53-PJBE4.6c	5	125.771		BC53-PJBE6.1c	5	21.6308		BC53-PJBE4.6e	5	34.479		BC53-PJBE6.1d	6	1.0994
	BC53-PJBE4.6c	5	151.59		BC53-PJBE6.1c	5	18.7881		BC53-PJBE4.6e	5	21.5347		BC53-PJBE6.1d	3	2.9175
	BC53-PJBE4.6c	5	81.0481		BC53-PJBE6.1c	5	22.4123		BC53-PJBE4.6e	5	20.0217		BC53-PJBE6.1d	3	1.1265
	BC53-PJBE4.6c	5	150.161		BC53-PJBE6.1c	5	24.3096		BC53-PJBE4.6e	5	15.2029		BC53-PJBE6.1d	3	3.1508
	BC53-PJBE4.6c	5	144.892		BC53-PJBE6.1c	5	34.5179		BC53-PJBE4.6e	5	21.5566		BC53-PJBE6.1d	6	2.2381
	BC53-PJBE4.6c	5	159.886		BC53-PJBE6.1c	5	21.2938		BC53-PJBE4.6e	5	19.9531		BC53-PJBE6.1d	6	1.3279
	BC53-PJBE4.6c	5	144.69		BC53-PJBE6.1c	5	28.8397		BC53-PJBE4.6e	5	13.7458		BC53-PJBE6.1d	3	2.0658
	BC53-PJBE4.6c	5	157.228		BC53-PJBE6.1c	5	15.0223		BC53-PJBE4.6e	4	6.0865		BC53-PJBE6.1d	3	2.2328
	BC53-PJBE4.6c	5	140.942		BC53-PJBE6.1c	5	27.3833		BC53-PJBE4.6e	4	8.8381		BC53-PJBE6.1d	6	1.6503
	BC53-PJBE4.6c	5	126.834		BC53-PJBE6.1c	5	22.0689		BC53-PJBE4.6e	4	8.0905		BC53-PJBE6.1d	3	1.1371
	BC53-PJBE4.6c	5	112.909		BC53-PJBE6.1c	5	34.8371		BC53-PJBE4.6e	4	14.1142		BC53-PJBE6.1d	6	1.803
	BC53-PJBE4.6c	5	141.417		BC53-PJBE6.1c	5	50.2516		BC53-PJBE4.6e	4	7.6004		BC53-PJBE6.1d	6	1.5902
	BC53-PJBE4.6c	5	122.381		BC53-PJBE6.1c	5	21.3804		BC53-PJBE4.6e	4	8.3156		BC53-PJBE6.1d	3	1.0615
	BC53-PJBE4.6c	5	117.852		BC53-PJBE6.1c	5	25.8455		BC53-PJBE4.6e	4	8.738		BC53-PJBE6.1d	6	1.6914
	BC53-PJBE4.6c	5	146.421		BC53-PJBE6.1c	5	23.2549		BC53-PJBE4.6e	4	7.704		BC53-PJBE6.1d	3	1.4308
	BC53-PJBE4.6c	5	146.804		BC53-PJBE6.1c	5	25.6159		BC53-PJBE4.6e	4	10.7486		BC53-PJBE6.1d	6	2.2165
	BC53-PJBE4.6c	5	160.835		BC53-PJBE6.1c	5	29.324		BC53-PJBE4.6e	4	16.8913		BC53-PJBE6.1d	3	0.3909
	BC53-PJBE4.6c	5	147.373		BC53-PJBE6.1c	5	31.8681		BC53-PJBE4.6e	4	5.8404		BC53-PJBE6.1d	6	1.6935
	BC53-PJBE4.6c	5	113.133		BC53-PJBE6.1c	5	21.983		BC53-PJBE4.6e	4	7.3712		BC53-PJBE6.1d	3	1.086
	BC53-PJBE4.6c	5	140.244		BC53-PJBE6.1c	5	39.8788		BC53-PJBE4.6e	4	16.0081		BC53-PJBE6.1d	6	1.7188
	BC53-PJBE4.6c	5	146.018		BC53-PJBE6.1c	5	24.1596		BC53-PJBE4.6e	4	12.7291		BC53-PJBE6.1d	3	0.9171
	BC53-PJBE4.6c	5	152.359		BC53-PJBE6.1c	5	24.8077		BC53-PJBE4.6e	4	23.1317		BC53-PJBE6.1d	6	2.1911
	BC53-PJBE4.6c	5	152.365		BC53-PJBE6.1c	5	51.1522		BC53-PJBE4.6e	4	6.6256		BC53-PJBE6.1d	6	2.6095
	BC53-PJBE4.6c	6	168.125		BC53-PJBE6.1c	5	29.1412		BC53-PJBE4.6e	4	23.5788		BC53-PJBE6.1d	3	1.0988
	BC53-PJBE4.6c	6	168.297		BC53-PJBE6.1c	5	30.4655		BC53-PJBE4.6e	4	8.0235		BC53-PJBE6.1d	6	1.9454
	BC53-PJBE4.6c	6	156.089		BC53-PJBE6.1c	5	34.1307		BC53-PJBE4.6e	4	9.3435		BC53-PJBE6.1d	3	0.2654
	BC53-PJBE4.6c	6	160.675		BC53-PJBE6.1c	5	19.7223		BC53-PJBE4.6e	4	7.5757		BC53-PJBE6.1d	6	1.8671
	BC53-PJBE4.6c	6	174.268		BC53-PJBE6.1c	5	30.8846		BC53-PJBE4.6e	4	9.423		BC53-PJBE6.1d	3	2.6822
	BC53-PJBE4.6c	6	184.756		BC53-PJBE6.1c	5	16.1679		BC53-PJBE4.6e	4	10.7205		BC53-PJBE6.1d	6	1.9826
	BC53-PJBE4.6c	6	167.12		BC53-PJBE6.1c	5	31.4091		BC53-PJBE4.6e	4	3.1234		BC53-PJBE6.1d	3	1.59
	BC53-PJBE4.6c	6	156.086		BC53-PJBE6.1c	5	17.5475		BC53-PJBE4.6e	4	8.7326		BC53-PJBE6.1d	6	1.7276
	BC53-PJBE4.6c	6	152.57		BC53-PJBE6.1c	5	27.5489		BC53-PJBE4.6e	4	8.3871		BC53-PJBE6.1d	3	0.9078
	BC53-PJBE4.6c	6	103.217		BC53-PJBE6.1c	5	40.1604		BC53-PJBE4.6e	4	14.1231		BC53-PJBE6.1d	6	0.6048
	BC53-PJBE4.6c	6	166.768		BC53-PJBE6.1c	5	48.7616		BC53-PJBE4.6e	4	13.7852		BC53-PJBE6.1d	6	2.3456
	BC53-PJBE4.6c	6	157.001		BC53-PJBE6.1c	5	24.3128		BC53-PJBE4.6e	4	20.9805		BC53-PJBE6.1d	3	3.2964
	BC53-PJBE4.6c	6	168.954		BC53-PJBE6.1c	5	14.7777		BC53-PJBE4.6e	4	22.0295		BC53-PJBE6.1d	6	2.2614
	BC53-PJBE4.6c	6	160		BC53-PJBE6.1c	5	28.2905		BC53-PJBE4.6e	4	4.1864		BC53-PJBE6.1d	3	0.6066
	BC53-PJBE4.6c	6	127.908		BC53-PJBE6.1c	5	16.1957		BC53-PJBE4.6e	4	12.4238		BC53-PJBE6.1d	6	0.6959
	BC53-PJBE4.6c	6	157.312		BC53-PJBE6.1c	5	23.4125		BC53-PJBE4.6e	4	12.1148		BC53-PJBE6.1d	3	0.4578
	BC53-PJBE4.6c	6	156.337		BC53-PJBE6.1c	6	54.3125		BC53-PJBE4.6e	4	9.548		BC53-PJBE6.1d	6	2.0024
	BC53-PJBE4.6c	6	162.888		BC53-PJBE6.1c	6	29.2518		BC53-PJBE4.6e	4	4.9925		BC53-PJBE6.1d	3	1.1065
	BC53-PJBE4.6c	6	98.8224		BC53-PJBE6.1c	6	26.8001		BC53-PJBE4.6e	4	7.15		BC53-PJBE6.1d	6	2.9898
	BC53-PJBE4.6c	6	166.875		BC53-PJBE6.1c	6	11.9698		BC53-PJBE4.6e	4	2.1465		BC53-PJBE6.1d	3	0.2583
	BC53-PJBE4.6c	6	155.565		BC53-PJBE6.1c	6	37.996		BC53-PJBE4.6e	4	5.1186		BC53-PJBE6.1d	6	1.6306
	BC53-PJBE4.6c	6	156.318		BC53-PJBE6.1c	6	40.6813		BC53-PJBE4.6e	4	5.0169		BC53-PJBE6.1d	3	1.332
	BC53-PJBE4.6c	6	163.299		BC53-PJBE6.1c	6	33.6643		BC53-PJBE4.6e	4	9.8531		BC53-PJBE6.1d	6	1.4357
	BC53-PJBE4.6c	6	164.958		BC53-PJBE6.1c	6	30.3678		BC53-PJBE4.6e	4	12.014		BC53-PJBE6.1d	3	1.9559
	BC53-PJBE4.6c	6	172.502		BC53-PJBE6.1c	6	60.7808		BC53-PJBE4.6e	4	14.2844		BC53-PJBE6.1d	6	3.2086
	BC53-PJBE4.6c	6	172.215		BC53-PJBE6.1c	6	15.1127		BC53-PJBE4.6e	4	2.5649		BC53-PJBE6.1d	6	0.5226
	BC53-PJBE4.6c	6	168.98		BC53-PJBE6.1c	6	6.0079		BC53-PJBE4.6e	4	7.365		BC53-PJBE6.1d	3	2.5722
	BC53-PJBE4.6c	6	158.887		BC53-PJBE6.1c	6	5.4544		BC53-PJBE4.6e	4	9.6702		BC53-PJBE6.1d	6	2.2042
	BC53-PJBE4.6c	6	167.394		BC53-PJBE6.1c	6	11.559		BC53-PJBE4.6e	4	9.5038		BC53-PJBE6.1d	6	2.8947
	BC53-PJBE4.6c	6	159.429		BC53-PJBE6.1c	6	29.6016		BC53-PJBE4.6e	4	2.9067		BC53-PJBE6.1d	3	1.5305
	BC53-PJBE4.6c	6	166.301		BC53-PJBE6.1c	6	31.7784		BC53-PJBE4.6e	4	11.0455		BC53-PJBE6.1d	6	0.7003
	BC53-PJBE4.6c	6	172.013		BC53-PJBE6.1c	6	23.8393		BC53-PJBE4.6e	4	15.7585		BC53-PJBE6.1d	3	1.7291
	BC53-PJBE4.6c	6	178.931		BC53-PJBE6.1c	6	44.7194		BC53-PJBE4.6e	4	13.2689		BC53-PJBE6.1d	6	1.1628
	BC53-PJBE4.6c	6	155.722		BC53-PJBE6.1c	6	27.2084		BC53-PJBE4.6e	4	6.8041		BC53-PJBE6.1d	3	0.1975
	BC53-PJBE4.6c	6	170.399		BC53-PJBE6.1c	6	19.8079		BC53-PJBE4.6e	4	14.2333		BC53-PJBE6.1d	3	0.7443
	BC53-PJBE4.6c	6	160.118		BC53-PJBE6.1c	6	35.0323		BC53-PJBE4.6e	4	8.7026		BC53-PJBE6.1d	6	1.0488
	BC53-PJBE4.6c	6	148.865		BC53-PJBE6.1c	6	37.0442		BC53-PJBE4.6e	4	12.891		BC53-PJBE6.1d	3	2.7049
	BC53-PJBE4.6c	6	160.235		BC53-PJBE6.1c	6	21.8707		BC53-PJBE4.6e	4	30.1972		BC53-PJBE6.1d	6	1.7698
	BC53-PJBE4.6c	6	170.666		BC53-PJBE6.1c	6	39.3822		BC53-PJBE4.6e	4	10.6157		BC53-PJBE6.1d	3	0.3652
	BC53-PJBE4.6c	6	162.708		BC53-PJBE6.1c	6	48.7017		BC53-PJBE4.6e	4	7.0956		BC53-PJBE6.1d	6	0.9225
	BC53-PJBE4.6c	6	163.691		BC53-PJBE6.1c	6	63.3356		BC53-PJBE4.6e	4	8.1785		BC53-PJBE6.1d	3	0.7499
	BC53-PJBE4.6c	6	154.767		BC53-PJBE6.1c	6	30.4554		BC53-PJBE4.6e	4	16.0687		BC53-PJBE6.1d	3	0.867
	BC53-PJBE4.6c	6	174.537		BC53-PJBE6.1c	6	63.8351		BC53-PJBE4.6e	4	20.0978		BC53-PJBE6.1d	6	4.279
	BC53-PJBE4.6c	6	161.801		BC53-PJBE6.1c	6	58.318		BC53-PJBE4.6e	4	5.3431		BC53-PJBE6.1d	3	0.4531
	BC53-PJBE4.6c	6	158.29		BC53-PJBE6.1c	6	68.2838		BC53-PJBE4.6e	4	5.4183		BC53-PJBE6.1d	3	0.996
	BC53-PJBE4.6c	6	165.196		BC53-PJBE6.1c	6	46.2022		BC53-PJBE4.6e	4	8.8288		BC53-PJBE6.1d	6	1.4005
	BC53-PJBE4.6c	6	160.147		BC53-PJBE6.1c	6	56.861		BC53-PJBE4.6e	4	13.9576		BC53-PJBE6.1d	3	1.3847
	BC53-PJBE4.6c	6	131.823		BC53-PJBE6.1c	6	75.107		BC53-PJBE4.6e	4	14.2503		BC53-PJBE6.1d	6	1.2673
	BC53-PJBE4.6c	6	149.669		BC53-PJBE6.1c	6	51.1156		BC53-PJBE4.6e	4	11.3518		BC53-PJBE6.1d	3	1.8497
	BC53-PJBE4.6c	6	162.618		BC53-PJBE6.1c	6	34.5567		BC53-PJBE4.6e	4	2.0715		BC53-PJBE6.1d	6	0.1932
	BC53-PJBE4.6c	6	164.46		BC53-PJBE6.1c	6	22.695		BC53-PJBE4.6e	4	6.2213		BC53-PJBE6.1d	3	0.7395
	BC53-PJBE4.6c	6	173.426		BC53-PJBE6.1c	6	38.2221		BC53-PJBE4.6e	4	9.0563		BC53-PJBE6.1d	6	1.9017
	BC53-PJBE4.6c	6	152.923		BC53-PJBE6.1c	6	6.0481		BC53-PJBE4.6e	4	2.4595		BC53-PJBE6.1d	3	1.0012
	BC53-PJBE4.6c	6	110.19		BC53-PJBE6.1c	6	78.1732		BC53-PJBE4.6e	5	5.8186		BC53-PJBE6.1d	6	1.4215
	BC53-PJBE4.6c	6	164.919		BC53-PJBE6.1c	6	23.2888		BC53-PJBE4.6e	5	8.494		BC53-PJBE6.1d	3	1.0725
	BC53-PJBE4.6c	6	142.279		BC53-PJBE6.1c	6	45.8462		BC53-PJBE4.6e	5	12.5359		BC53-PJBE6.1d	6	1.8847
	BC53-PJBE4.6c	6	158.249		BC53-PJBE6.1c	6	37.8029		BC53-PJBE4.6e	5	34.939		BC53-PJBE6.1d	6	1.8085
	BC53-PJBE4.6c	6	136.628		BC53-PJBE6.1c	6	68.0413		BC53-PJBE4.6e	5	15.9809		BC53-PJBE6.1d	6	1.8513
	BC53-PJBE4.6c	6	172.344		BC53-PJBE6.1c	6	34.9585		BC53-PJBE4.6e	5	29.6353		BC53-PJBE6.1d	6	0.9754
	BC53-PJBE4.6c	6	163.55		BC53-PJBE6.1c	6	31.8709		BC53-PJBE4.6e	5	14.4147		BC53-PJBE6.1d	3	1.6351
	BC53-PJBE4.6c	6	168.296		BC53-PJBE6.1c	6	30.8061		BC53-PJBE4.6e	5	36.8861		BC53-PJBE6.1d	6	3.3888
	BC53-PJBE4.6c	6	160.831		BC53-PJBE6.1c	6	28.9591		BC53-PJBE4.6e	5	11.6728		BC53-PJBE6.1d	3	0.2528
	BC53-PJBE4.6c	6	158.326		BC53-PJBE6.1c	6	35.028		BC53-PJBE4.6e	5	26.4232		BC53-PJBE6.1d	6	3.6563
	BC53-PJBE4.6c	6	135.755		BC53-PJBE6.1c	6	13.5153		BC53-PJBE4.6e	5	10.248		BC53-PJBE6.1d	3	0.7986
	BC53-PJBE4.6c	6	153.023		BC53-PJBE6.1c	6	8.12		BC53-PJBE4.6e	5	30.0552		BC53-PJBE6.1d	6	1.3316
	BC53-PJBE4.6c	6	156.228		BC53-PJBE6.1c	6	49.7523		BC53-PJBE4.6e	5	18.6176		BC53-PJBE6.1d	3	0.4602
	BC53-PJBE4.6c	6	141.848		BC53-PJBE6.1c	6	34.969		BC53-PJBE4.6e	5	8.23		BC53-PJBE6.1d	6	1.4088
	BC53-PJBE4.6c	6	176.123		BC53-PJBE6.1c	6	41.3416		BC53-PJBE4.6e	5	7.2911		BC53-PJBE6.1d	3	0.3758
	BC53-PJBE4.6c	6	159.326		BC53-PJBE6.1c	6	57.89		BC53-PJBE4.6e	5	32.0599		BC53-PJBE6.1d	6	0.6848
	BC53-PJBE4.6c	6	159.888		BC53-PJBE6.1c	6	26.1352		BC53-PJBE4.6e	5	17.044		BC53-PJBE6.1d	6	3.0377
	BC53-PJBE4.6c	6	161.06		BC53-PJBE6.1c	6	29.8268		BC53-PJBE4.6e	5	32.5453		BC53-PJBE6.1d	3	0.6601
	BC53-PJBE4.6c	6	157.878		BC53-PJBE6.1c	6	30.3494		BC53-PJBE4.6e	5	17.6623		BC53-PJBE6.1d	6	0.8114
	BC53-PJBE4.6c	6	131.549		BC53-PJBE6.1c	6	29.0817		BC53-PJBE4.6e	5	14.5212		BC53-PJBE6.1d	3	1.8362
	BC53-PJBE4.6c	6	122.664		BC53-PJBE6.1c	6	21.7963		BC53-PJBE4.6e	5	10.9989		BC53-PJBE6.1d	6	3.1095
	BC53-PJBE4.6c	6	154.596		BC53-PJBE6.1c	6	28.4334		BC53-PJBE4.6e	5	11.7486		BC53-PJBE6.1d	3	0.9841
	BC53-PJBE4.6c	6	153.674		BC53-PJBE6.1c	6	44.5485		BC53-PJBE4.6e	5	17.3986		BC53-PJBE6.1d	6	1.4641
	BC53-PJBE4.6c	6	166.126		BC53-PJBE6.1c	6	56.938		BC53-PJBE4.6e	5	11.8634		BC53-PJBE6.1d	3	1.2225
	BC53-PJBE4.6c	6	170.555		BC53-PJBE6.1c	6	48.8059		BC53-PJBE4.6e	5	14.7938		BC53-PJBE6.1d	6	1.1794
	BC53-PJBE4.6c	6	141.415		BC53-PJBE6.1c	6	22.0486		BC53-PJBE4.6e	5	12.6538		BC53-PJBE6.1d	3	1.6863
	BC53-PJBE4.6c	6	151.574		BC53-PJBE6.1c	6	29.1703		BC53-PJBE4.6e	5	3.2005		BC53-PJBE6.1d	6	1.0971
	BC53-PJBE4.6c	6	161.049		BC53-PJBE6.1c	6	26.8941		BC53-PJBE4.6e	5	19.8203		BC53-PJBE6.1d	3	0.4251
	BC53-PJBE4.6c	6	162.08		BC53-PJBE6.1c	6	33.8159		BC53-PJBE4.6e	5	8.3938		BC53-PJBE6.1d	6	0.6947
	BC53-PJBE4.6c	6	151.057		BC53-PJBE6.1c	6	23.5291		BC53-PJBE4.6e	5	22.0251		BC53-PJBE6.1d	3	3.8314
	BC53-PJBE4.6c	6	156.286		BC53-PJBE6.1c	6	36.9257		BC53-PJBE4.6e	5	6.2016		BC53-PJBE6.1d	3	0.299
	BC53-PJBE4.6c	6	173.582		BC53-PJBE6.1c	6	26.6957		BC53-PJBE4.6e	5	9.4453		BC53-PJBE6.1d	3	1.6426
	BC53-PJBE4.6c	6	155.872		BC53-PJBE6.1c	6	26.8005		BC53-PJBE4.6e	5	22.7644		BC53-PJBE6.1d	6	3.4714
	BC53-PJBE4.6c	6	152.645		BC53-PJBE6.1c	6	27.6945		BC53-PJBE4.6e	5	15.8829		BC53-PJBE6.1d	6	1.1648
	BC53-PJBE4.6c	6	153.91		BC53-PJBE6.1c	6	24.5845		BC53-PJBE4.6e	5	23.1328		BC53-PJBE6.1d	3	1.8224
	BC53-PJBE4.6c	6	167.999		BC53-PJBE6.1c	6	26.0437		BC53-PJBE4.6e	5	28.5515		BC53-PJBE6.1d	6	1.9277
	BC53-PJBE4.6c	6	154.321		BC53-PJBE6.1c	6	38.1027		BC53-PJBE4.6e	5	10.4007		BC53-PJBE6.1d	3	0.8964
	BC53-PJBE4.6c	6	148.719		BC53-PJBE6.1c	6	19.3274		BC53-PJBE4.6e	5	11.7707		BC53-PJBE6.1d	6	1.5536
	BC53-PJBE4.6c	6	150.329		BC53-PJBE6.1c	6	29.5811		BC53-PJBE4.6e	5	27.7585		BC53-PJBE6.1d	3	2.6255
	BC53-PJBE4.6c	6	167.989		BC53-PJBE6.1c	6	35.9482		BC53-PJBE4.6e	5	28.3237		BC53-PJBE6.1d	3	3.2402
	BC53-PJBE4.6c	6	159.46		BC53-PJBE6.1c	6	33.2005		BC53-PJBE4.6e	5	10.371		BC53-PJBE6.1d	3	1.1493
	BC53-PJBE4.6c	6	136.815		BC53-PJBE6.1c	6	22.8133		BC53-PJBE4.6e	5	8.1785		BC53-PJBE6.1d	6	1.6799
	BC53-PJBE4.6c	6	136.935		BC53-PJBE6.1c	6	27.3858		BC53-PJBE4.6e	5	5.553		BC53-PJBE6.1d	6	1.4863
	BC53-PJBE4.6c	6	159.422		BC53-PJBE6.1c	6	28.1325		BC53-PJBE4.6e	5	18.997		BC53-PJBE6.1d	3	1.1362
	BC53-PJBE4.6c	6	131.082		BC53-PJBE6.1c	6	32.6039		BC53-PJBE4.6e	5	11.7522		BC53-PJBE6.1d	6	1.8974
	BC53-PJBE4.6c	6	146.628		BC53-PJBE6.1c	6	27.7902		BC53-PJBE4.6e	5	30.151		BC53-PJBE6.1d	3	1.6531
	BC53-PJBE4.6c	6	167.491		BC53-PJBE6.1c	6	31.3251		BC53-PJBE4.6e	5	11.8751		BC53-PJBE6.1d	6	0.9868
	BC53-PJBE4.6c	6	122.683		BC53-PJBE6.1c	6	27.5784		BC53-PJBE4.6e	5	35.2094		BC53-PJBE6.1d	6	4.0288
	BC53-PJBE4.6c	6	157.335		BC53-PJBE6.1c	6	38.0269		BC53-PJBE4.6e	5	23.9623		BC53-PJBE6.1d	3	0.721
	BC53-PJBE4.6c	6	118.012		BC53-PJBE6.1c	6	28.4886		BC53-PJBE4.6e	5	32.2986		BC53-PJBE6.1d	6	1.176
	BC53-PJBE4.6c	6	152.758		BC53-PJBE6.1c	6	34.4438		BC53-PJBE4.6e	5	18.4491		BC53-PJBE6.1d	6	0.9884
	BC53-PJBE4.6c	6	138.276		BC53-PJBE6.1c	6	26.8581		BC53-PJBE4.6e	5	27.2451		BC53-PJBE6.1d	3	0.208
	BC53-PJBE4.6c	6	135.895		BC53-PJBE6.1c	6	12.658		BC53-PJBE4.6e	5	11.548		BC53-PJBE6.1d	3	1.3232
	BC53-PJBE4.6c	6	120.861		BC53-PJBE6.1c	6	28.24		BC53-PJBE4.6e	5	11.9852		BC53-PJBE6.1d	6	0.6707
	BC53-PJBE4.6c	6	156.636		BC53-PJBE6.1c	6	21.3002		BC53-PJBE4.6e	5	8.7428		BC53-PJBE6.1d	6	1.0542
	BC53-PJBE4.6c	6	152.099		BC53-PJBE6.1c	6	77.0055		BC53-PJBE4.6e	5	26.0958		BC53-PJBE6.1d	3	1.3956
	BC53-PJBE4.6c	6	109.845		BC53-PJBE6.1c	6	37.5925		BC53-PJBE4.6e	5	6.0775		BC53-PJBE6.1d	6	2.6986
	BC53-PJBE4.6c	6	160.858		BC53-PJBE6.1c	6	47.8589		BC53-PJBE4.6e	5	17.8788		BC53-PJBE6.1d	3	1.6229
	BC53-PJBE4.6c	6	167.475		BC53-PJBE6.1c	6	21.3998		BC53-PJBE4.6e	5	11.3851		BC53-PJBE6.1d	6	1.5072
	BC53-PJBE4.6c	6	133.297		BC53-PJBE6.1c	6	25.6945		BC53-PJBE4.6e	5	18.6728		BC53-PJBE6.1d	6	1.2796
	BC53-PJBE4.6c	6	144.379		BC53-PJBE6.1c	6	27.43		BC53-PJBE4.6e	5	21.4155		BC53-PJBE6.1d	3	1.0513
	BC53-PJBE4.6c	6	155.588		BC53-PJBE6.1c	6	24.5505		BC53-PJBE4.6e	5	19.6531		BC53-PJBE6.1d	6	1.7017
	BC53-PJBE4.6c	6	148.211		BC53-PJBE6.1c	6	25.5273		BC53-PJBE4.6e	5	31.0817		BC53-PJBE6.1d	3	0.9235
	BC53-PJBE4.6c	6	153.848		BC53-PJBE6.1c	6	46.7251		BC53-PJBE4.6e	5	13.0212		BC53-PJBE6.1d	3	1.2983
	BC53-PJBE4.6c	6	166.582		BC53-PJBE6.1c	6	33.3151		BC53-PJBE4.6e	5	12.5397		BC53-PJBE6.1d	3	4.4158
	BC53-PJBE4.6c	6	138.74		BC53-PJBE6.1c	6	18.6909		BC53-PJBE4.6e	5	24.9556		BC53-PJBE6.1d	3	0.8433
	BC53-PJBE4.6c	6	157.107		BC53-PJBE6.1c	6	22.6407		BC53-PJBE4.6e	5	32.6175		BC53-PJBE6.1d	6	0.9058
	BC53-PJBE4.6c	6	146.74		BC53-PJBE6.1c	6	33.3847		BC53-PJBE4.6e	5	12.94		BC53-PJBE6.1d	3	1.4011
	BC53-PJBE4.6c	6	144.81		BC53-PJBE6.1c	6	23.3861		BC53-PJBE4.6e	5	17.433		BC53-PJBE6.1d	6	4.418
	BC53-PJBE4.6c	6	137.16		BC53-PJBE6.1c	6	36.777		BC53-PJBE4.6e	5	16.975		BC53-PJBE6.1d	3	2.5757
	BC53-PJBE4.6c	6	133.536		BC53-PJBE6.1c	6	33.8443		BC53-PJBE4.6e	5	17.9681		BC53-PJBE6.1d	6	1.7861
	BC53-PJBE4.6c	6	148.357		BC53-PJBE6.1c	6	55.2678		BC53-PJBE4.6e	5	26.9407		BC53-PJBE6.1d	3	1.1293
	BC53-PJBE4.6c	6	154.076		BC53-PJBE6.1c	6	28.0812		BC53-PJBE4.6e	5	22.8968		BC53-PJBE6.1d	6	1.7651
	BC53-PJBE4.6c	6	79.5299		BC53-PJBE6.1c	6	41.2508		BC53-PJBE4.6e	5	17.3985		BC53-PJBE6.1d	3	1.406
	BC53-PJBE4.6c	6	134.835		BC53-PJBE6.1c	6	34.8663		BC53-PJBE4.6e	5	11.3245		BC53-PJBE6.1d	6	1.0392
	BC53-PJBE4.6c	6	128.231		BC53-PJBE6.1c	6	29.4948		BC53-PJBE4.6e	5	8.2104		BC53-PJBE6.1d	3	2.5786
	BC53-PJBE4.6c	6	149.525		BC53-PJBE6.1c	6	21.4827		BC53-PJBE4.6e	5	26.5986		BC53-PJBE6.1d	6	1.8747
	BC53-PJBE4.6c	6	159.084		BC53-PJBE6.1c	6	53.4084		BC53-PJBE4.6e	5	17.6958		BC53-PJBE6.1d	3	0.818
	BC53-PJBE4.6c	6	140.832		BC53-PJBE6.1c	6	42.1891		BC53-PJBE4.6e	5	13.6991		BC53-PJBE6.1d	3	1.0621
	BC53-PJBE4.6c	6	112.389		BC53-PJBE6.1c	6	61.0593		BC53-PJBE4.6g	1	4.4434		BC53-PJBE6.1d	6	1.8307
	BC53-PJBE4.6c	6	159.178		BC53-PJBE6.1c	6	42.4878		BC53-PJBE4.6g	1	45.3807		BC53-PJBE6.1d	3	1.1682
	BC53-PJBE4.6c	6	154.072		BC53-PJBE6.1c	6	25.9417		BC53-PJBE4.6g	1	26.8884		BC53-PJBE6.1d	6	1.811
	BC53-PJBE4.6c	6	153.006		BC53-PJBE6.1c	6	40.4688		BC53-PJBE4.6g	1	13.0398		BC53-PJBE6.1d	6	1.5791
	BC53-PJBE4.6c	6	117.302		BC53-PJBE6.1c	6	36.6918		BC53-PJBE4.6g	1	26.66		BC53-PJBE6.1d	3	0.9922
	BC53-PJBE4.6c	6	124.837		BC53-PJBE6.1c	6	43.2251		BC53-PJBE4.6g	1	40.2673		BC53-PJBE6.1d	3	2.1495
	BC53-PJBE4.6c	6	155.153		BC53-PJBE6.1c	6	36.5381		BC53-PJBE4.6g	1	25.6829		BC53-PJBE6.1d	6	0.8237
	BC53-PJBE4.6c	6	160.542		BC53-PJBE6.1c	6	40.0326		BC53-PJBE4.6g	1	22.9732		BC53-PJBE6.1d	3	1.123
	BC53-PJBE4.6c	6	142.904		BC53-PJBE6.1c	6	33.6507		BC53-PJBE4.6g	1	37.101		BC53-PJBE6.1d	6	2.1595
	BC53-PJBE4.6c	6	148.23		BC53-PJBE6.1i	1	61.66		BC53-PJBE4.6g	1	39.4229		BC53-PJBE6.1d	3	1.7419
	BC53-PJBE4.6c	6	156.614		BC53-PJBE6.1i	1	50.8478		BC53-PJBE4.6g	1	18.4548		BC53-PJBE6.1d	3	2.3855
	BC53-PJBE4.6c	6	167.566		BC53-PJBE6.1i	1	51.8521		BC53-PJBE4.6g	1	55.7637		BC53-PJBE6.1d	6	2.0663
	BC53-PJBE4.6c	6	143.718		BC53-PJBE6.1i	1	45.6501		BC53-PJBE4.6g	1	22.3336		BC53-PJBE6.1d	3	1.0283
	BC53-PJBE4.6c	6	143.125		BC53-PJBE6.1i	1	57.6647		BC53-PJBE4.6g	1	20.9977		BC53-PJBE6.1d	6	4.4377
	BC53-PJBE4.6c	6	138.533		BC53-PJBE6.1i	1	89.2145		BC53-PJBE4.6g	1	19.9806		BC53-PJBE6.1d	6	2.0516
	BC53-PJBE4.6c	6	163.412		BC53-PJBE6.1i	1	56.0479		BC53-PJBE4.6g	1	60.3033		BC53-PJBE6.1d	6	1.8702
	BC53-PJBE4.6c	6	167.796		BC53-PJBE6.1i	1	41.5086		BC53-PJBE4.6g	1	35.2438		BC53-PJBE6.1d	6	1.3178
	BC53-PJBE4.6c	6	157.346		BC53-PJBE6.1i	1	45.6283		BC53-PJBE4.6g	1	28.3921		BC53-PJBE6.1d	6	0.5976
	BC53-PJBE4.6c	6	142.281		BC53-PJBE6.1i	1	46.6178		BC53-PJBE4.6g	1	37.0994		BC53-PJBE6.1d	6	2.4367
	BC53-PJBE4.6c	6	157.814		BC53-PJBE6.1i	1	32.5075		BC53-PJBE4.6g	1	11.2934		BC53-PJBE6.1d	6	1.3728
	BC53-PJBE4.6c	6	128.516		BC53-PJBE6.1i	1	35.9906		BC53-PJBE4.6g	1	22.6332		BC53-PJBE6.1d	6	1.7271
	BC53-PJBE4.6c	6	130.708		BC53-PJBE6.1i	1	73.0937		BC53-PJBE4.6g	1	59.1862		BC53-PJBE6.1d	6	1.6691
	BC53-PJBE4.6c	6	144.945		BC53-PJBE6.1i	1	54.5427		BC53-PJBE4.6g	1	14.1825		BC53-PJBE6.1d	6	3.2154
	BC53-PJBE4.6c	6	138.408		BC53-PJBE6.1i	1	90.3126		BC53-PJBE4.6g	1	26.5384		BC53-PJBE6.1d	6	2.4534
	BC53-PJBE4.6c	4	165.438		BC53-PJBE6.1i	1	52.0135		BC53-PJBE4.6g	1	29.091		BC53-PJBE6.1d	6	2.3904
	BC53-PJBE4.6c	4	146.49		BC53-PJBE6.1i	1	65.6151		BC53-PJBE4.6g	1	26.5358		BC53-PJBE6.1d	6	2.3089
	BC53-PJBE4.6c	4	161.387		BC53-PJBE6.1i	1	46.983		BC53-PJBE4.6g	1	28.1805		BC53-PJBE6.1d	6	2.3446
	BC53-PJBE4.6c	4	163.106		BC53-PJBE6.1i	1	45.3968		BC53-PJBE4.6g	1	26.488		BC53-PJBE6.1d	6	1.4804
	BC53-PJBE4.6c	4	134.289		BC53-PJBE6.1i	1	65.5261		BC53-PJBE4.6g	1	19.4715		BC53-PJBE6.1d	6	0.7343
	BC53-PJBE4.6c	4	174.272		BC53-PJBE6.1i	1	34.9399		BC53-PJBE4.6g	1	31.716		BC53-PJBE6.1d	6	2.717
	BC53-PJBE4.6c	4	148.023		BC53-PJBE6.1i	1	41.5934		BC53-PJBE4.6g	1	50.3929		BC53-PJBE6.1d	6	0.3641
	BC53-PJBE4.6c	4	124.489		BC53-PJBE6.1i	1	41.0031		BC53-PJBE4.6g	1	21.4143		BC53-PJBE6.1d	6	1.2647
	BC53-PJBE4.6c	4	158.553		BC53-PJBE6.1i	1	66.1177		BC53-PJBE4.6g	1	34.575		BC53-PJBE6.1d	6	2.2778
	BC53-PJBE4.6c	4	159.629		BC53-PJBE6.1i	1	52.631		BC53-PJBE4.6g	1	20.0991		BC53-PJBE6.1d	6	3.9353
	BC53-PJBE4.6c	4	115.933		BC53-PJBE6.1i	1	64.933		BC53-PJBE4.6g	1	18.8602		BC53-PJBE6.1d	6	1.6214
	BC53-PJBE4.6c	4	145.558		BC53-PJBE6.1i	1	54.41		BC53-PJBE4.6g	1	21.928		BC53-PJBE6.1d	6	1.6209
	BC53-PJBE4.6c	4	173.689		BC53-PJBE6.1i	1	71.8863		BC53-PJBE4.6g	1	13.7456		BC53-PJBE6.1d	6	2.7126
	BC53-PJBE4.6c	4	161.663		BC53-PJBE6.1i	1	62.2872		BC53-PJBE4.6g	1	22.816		BC53-PJBE6.1d	6	3.5294
	BC53-PJBE4.6c	4	132.452		BC53-PJBE6.1i	1	66.8835		BC53-PJBE4.6g	1	24.3998		BC53-PJBE6.1d	6	1.0624
	BC53-PJBE4.6c	4	147.572		BC53-PJBE6.1i	1	65.1783		BC53-PJBE4.6g	1	30.4418		BC53-PJBE6.1d	6	1.691
	BC53-PJBE4.6c	4	166.852		BC53-PJBE6.1i	1	67.6369		BC53-PJBE4.6g	1	31.9411		BC53-PJBE6.1d	6	0.6786
	BC53-PJBE4.6c	4	162.732		BC53-PJBE6.1i	1	43.8772		BC53-PJBE4.6g	1	29.5565		BC53-PJBE6.1d	6	0.9428
	BC53-PJBE4.6c	4	162.068		BC53-PJBE6.1i	1	79.1519		BC53-PJBE4.6g	1	32.7322		BC53-PJBE6.1d	6	2.3182
	BC53-PJBE4.6c	4	151.976		BC53-PJBE6.1i	1	38.296		BC53-PJBE4.6g	1	27.1222		BC53-PJBE6.1d	6	2.6557
	BC53-PJBE4.6c	4	145.304		BC53-PJBE6.1i	1	63.4465		BC53-PJBE4.6g	1	13.8983		BC53-PJBE6.1d	6	2.1639
	BC53-PJBE4.6c	4	149.704		BC53-PJBE6.1i	1	52.4076		BC53-PJBE4.6g	1	28.9231		BC53-PJBE6.1d	6	1.0021
	BC53-PJBE4.6c	4	157.43		BC53-PJBE6.1i	1	69.6804		BC53-PJBE4.6g	1	19.4055		BC53-PJBE6.1d	6	1.8801
	BC53-PJBE4.6c	4	157.864		BC53-PJBE6.1i	1	41.6534		BC53-PJBE4.6g	1	19.9031		BC53-PJBE6.1d	6	2.395
	BC53-PJBE4.6c	4	153.83		BC53-PJBE6.1i	1	64.0111		BC53-PJBE4.6g	1	32.7673		BC53-PJBE6.1d	6	1.1717
	BC53-PJBE4.6c	4	135.107		BC53-PJBE6.1i	1	64.6311		BC53-PJBE4.6g	1	40.4044		BC53-PJBE6.1d	3	1.2549
	BC53-PJBE4.6c	4	153.207		BC53-PJBE6.1i	1	49.0391		BC53-PJBE4.6g	1	19.6461		BC53-PJBE6.1d	6	0.8819
	BC53-PJBE4.6c	4	139.584		BC53-PJBE6.1i	1	42.3598		BC53-PJBE4.6g	1	21.9944		BC53-PJBE6.1d	6	2.1125
	BC53-PJBE4.6c	4	133.684		BC53-PJBE6.1i	1	32.7799		BC53-PJBE4.6g	1	30.0768		BC53-PJBE6.1d	6	0.9113
	BC53-PJBE4.6c	4	153.806		BC53-PJBE6.1i	1	78.6343		BC53-PJBE4.6g	1	22.5697		BC53-PJBE6.1d	6	1.7146
	BC53-PJBE4.6c	4	155.954		BC53-PJBE6.1i	1	58.5976		BC53-PJBE4.6g	1	27.7217		BC53-PJBE6.1d	6	1.8442
	BC53-PJBE4.6c	4	147.532		BC53-PJBE6.1i	1	74.0684		BC53-PJBE4.6g	1	25.7401		BC53-PJBE6.1d	6	2.017
	BC53-PJBE4.6c	4	156.383		BC53-PJBE6.1i	1	48.5631		BC53-PJBE4.6g	1	21.0308		BC53-PJBE6.1d	6	0.9006
	BC53-PJBE4.6c	4	157.213		BC53-PJBE6.1i	1	53.465		BC53-PJBE4.6g	1	16.7443		BC53-PJBE6.1d	6	1.8705
	BC53-PJBE4.6c	4	137.881		BC53-PJBE6.1i	1	116.966		BC53-PJBE4.6g	1	18.6565		BC53-PJBE6.1d	6	2.5055
	BC53-PJBE4.6c	4	159.169		BC53-PJBE6.1i	1	55.187		BC53-PJBE4.6g	1	45.7689		BC53-PJBE6.1d	6	1.0295
	BC53-PJBE4.6c	4	154.426		BC53-PJBE6.1i	1	69.9637		BC53-PJBE4.6g	1	29.6158		BC53-PJBE6.1d	6	0.4047
	BC53-PJBE4.6c	4	160.992		BC53-PJBE6.1i	1	58.2007		BC53-PJBE4.6g	1	34.6359		BC53-PJBE6.1d	6	1.2625
	BC53-PJBE4.6c	4	149.648		BC53-PJBE6.1i	1	66.3		BC53-PJBE4.6g	1	20.7995		BC53-PJBE6.1d	3	0.7879
	BC53-PJBE4.6c	4	151.397		BC53-PJBE6.1i	1	64.841		BC53-PJBE4.6g	1	14.7519		BC53-PJBE6.1d	3	1.1975
	BC53-PJBE4.6c	4	162.68		BC53-PJBE6.1i	1	53.9189		BC53-PJBE4.6g	1	16.1476		BC53-PJBE6.1d	3	1.6462
	BC53-PJBE4.6c	4	166.555		BC53-PJBE6.1i	1	78.1466		BC53-PJBE4.6g	1	36.4175		BC53-PJBE6.1d	6	2.477
	BC53-PJBE4.6c	5	133.242		BC53-PJBE6.1i	1	82.0579		BC53-PJBE4.6g	1	18.5611		BC53-PJBE6.1d	3	1.045
	BC53-PJBE4.6c	5	137.087		BC53-PJBE6.1i	1	52.5793		BC53-PJBE4.6g	1	20.993		BC53-PJBE6.1d	6	2.3344
	BC53-PJBE4.6c	5	111.565		BC53-PJBE6.1i	1	62.7023		BC53-PJBE4.6g	1	21.3296		BC53-PJBE6.1d	3	0.8722
	BC53-PJBE4.6c	5	144.91		BC53-PJBE6.1i	1	41.1875		BC53-PJBE4.6g	1	26.053		BC53-PJBE6.1d	6	0.9336
	BC53-PJBE4.6c	5	103.764		BC53-PJBE6.1i	1	44.1892		BC53-PJBE4.6g	1	45.844		BC53-PJBE6.1d	3	0.6611
	BC53-PJBE4.6c	5	143.113		BC53-PJBE6.1i	1	67.9777		BC53-PJBE4.6g	1	25.4868		BC53-PJBE6.1d	3	0.5411
	BC53-PJBE4.6c	5	132.716		BC53-PJBE6.1i	1	53.2317		BC53-PJBE4.6g	1	31.8472		BC53-PJBE6.1d	3	2.0593
	BC53-PJBE4.6c	5	120.833		BC53-PJBE6.1i	1	53.7497		BC53-PJBE4.6g	1	26.5939		BC53-PJBE6.1d	6	1.5459
	BC53-PJBE4.6c	5	114.241		BC53-PJBE6.1i	1	48.1069		BC53-PJBE4.6g	1	24.479		BC53-PJBE6.1d	6	3.0484
	BC53-PJBE4.6c	5	106.422		BC53-PJBE6.1i	1	61.7189		BC53-PJBE4.6g	1	20.4909		BC53-PJBE6.1d	3	3.1465
	BC53-PJBE4.6c	5	148.527		BC53-PJBE6.1i	1	68.5932		BC53-PJBE4.6g	1	38.2589		BC53-PJBE6.1d	6	0.2537
	BC53-PJBE4.6c	5	136.715		BC53-PJBE6.1i	1	56.0853		BC53-PJBE4.6g	1	30.8982		BC53-PJBE6.1d	6	2.3203
	BC53-PJBE4.6c	5	73.1236		BC53-PJBE6.1i	1	53.937		BC53-PJBE4.6g	1	10.6369		BC53-PJBE6.1d	6	0.3648
	BC53-PJBE4.6c	5	59.002		BC53-PJBE6.1i	1	71.775		BC53-PJBE4.6g	1	25.6745		BC53-PJBE6.1d	3	3.2784
	BC53-PJBE4.6c	5	152.316		BC53-PJBE6.1i	1	62.6588		BC53-PJBE4.6g	1	26.7901		BC53-PJBE6.1d	3	0.4651
	BC53-PJBE4.6c	5	142.27		BC53-PJBE6.1i	1	45.4998		BC53-PJBE4.6g	1	37.1794		BC53-PJBE6.1d	6	1.17
	BC53-PJBE4.6c	5	134.039		BC53-PJBE6.1i	1	61.9832		BC53-PJBE4.6g	1	38.267		BC53-PJBE6.1d	6	1.217
	BC53-PJBE4.6c	5	148.389		BC53-PJBE6.1i	1	26.3553		BC53-PJBE4.6g	1	16.8407		BC53-PJBE6.1d	3	2.6068
	BC53-PJBE4.6c	5	146.299		BC53-PJBE6.1i	1	84.9842		BC53-PJBE4.6g	1	25.4323		BC53-PJBE6.1d	3	1.2071
	BC53-PJBE4.6c	5	125.613		BC53-PJBE6.1i	1	48.3159		BC53-PJBE4.6g	1	30.5908		BC53-PJBE6.1d	3	0.8643
	BC53-PJBE4.6c	5	128.75		BC53-PJBE6.1i	1	46.8596		BC53-PJBE4.6g	1	18.0408		BC53-PJBE6.1d	3	0.6949
	BC53-PJBE4.6c	5	135.461		BC53-PJBE6.1i	1	38.7015		BC53-PJBE4.6g	1	10.6261		BC53-PJBE6.1d	6	2.4959
	BC53-PJBE4.6c	5	155.825		BC53-PJBE6.1i	1	50.0537		BC53-PJBE4.6g	1	20.1178		BC53-PJBE6.1d	3	3.5307
	BC53-PJBE4.6c	5	157.253		BC53-PJBE6.1i	1	82.3069		BC53-PJBE4.6g	1	16.6888		BC53-PJBE6.1d	3	1.7045
	BC53-PJBE4.6c	5	139.764		BC53-PJBE6.1i	1	32.7071		BC53-PJBE4.6g	1	16.056		BC53-PJBE6.1d	3	1.9628
	BC53-PJBE4.6c	5	138.775		BC53-PJBE6.1i	1	37.5875		BC53-PJBE4.6g	1	21.9109		BC53-PJBE6.1d	3	0.229
	BC53-PJBE4.6c	5	143.997		BC53-PJBE6.1i	1	75.6101		BC53-PJBE4.6g	1	24.7034		BC53-PJBE6.1d	6	0.2329
	BC53-PJBE4.6c	5	156.272		BC53-PJBE6.1i	1	91.7065		BC53-PJBE4.6g	1	19.8064		BC53-PJBE6.1d	6	2.2661
	BC53-PJBE4.6c	5	115.617		BC53-PJBE6.1i	1	64.9733		BC53-PJBE4.6g	1	32.6319		BC53-PJBE6.1d	3	1.204
	BC53-PJBE4.6c	5	148.928		BC53-PJBE6.1i	1	41.5984		BC53-PJBE4.6g	1	17.0479		BC53-PJBE6.1d	3	1.7683
	BC53-PJBE4.6c	5	51.5145		BC53-PJBE6.1i	1	55.7953		BC53-PJBE4.6g	1	16.2203		BC53-PJBE6.1d	3	1.0108
	BC53-PJBE4.6c	5	94.1641		BC53-PJBE6.1i	1	68.6211		BC53-PJBE4.6g	1	16.6906		BC53-PJBE6.1d	3	1.2979
	BC53-PJBE4.6c	5	112.208		BC53-PJBE6.1i	1	32.9681		BC53-PJBE4.6g	2	35.1841		BC53-PJBE6.1d	6	1.1949
	BC53-PJBE4.6c	5	58.35		BC53-PJBE6.1i	1	58.2116		BC53-PJBE4.6g	2	22.707		BC53-PJBE6.1d	3	1.4541
	BC53-PJBE4.6c	5	131.492		BC53-PJBE6.1i	1	90.5847		BC53-PJBE4.6g	2	64.8974		BC53-PJBE6.1d	6	1.1446
	BC53-PJBE4.6c	5	132.079		BC53-PJBE6.1i	1	69.9057		BC53-PJBE4.6g	2	14.2735		BC53-PJBE6.1d	3	0.7704
	BC53-PJBE4.6c	5	128.405		BC53-PJBE6.1i	1	70.381		BC53-PJBE4.6g	2	25.6797		BC53-PJBE6.1d	3	2.4966
	BC53-PJBE4.6c	5	116.985		BC53-PJBE6.1i	1	61.6712		BC53-PJBE4.6g	2	19.2039		BC53-PJBE6.1d	3	0.1756
	BC53-PJBE4.6c	5	119.663		BC53-PJBE6.1i	1	47.3717		BC53-PJBE4.6g	2	67.6905		BC53-PJBE6.1d	3	1.178
	BC53-PJBE4.6c	5	131.658		BC53-PJBE6.1i	1	79.3621		BC53-PJBE4.6g	2	23.7219		BC53-PJBE6.1d	6	2.0911
	BC53-PJBE4.6c	5	127.194		BC53-PJBE6.1i	1	73.0256		BC53-PJBE4.6g	2	45.8138		BC53-PJBE6.1d	3	0.8778
	BC53-PJBE4.6c	5	126.411		BC53-PJBE6.1i	1	53.9688		BC53-PJBE4.6g	2	29.0486		BC53-PJBE6.1d	6	0.981
	BC53-PJBE4.6c	5	145.775		BC53-PJBE6.1i	1	38.7999		BC53-PJBE4.6g	2	38.3654		BC53-PJBE6.1d	3	0.7406
	BC53-PJBE4.6c	5	133.29		BC53-PJBE6.1i	1	64.1832		BC53-PJBE4.6g	2	38.7258		BC53-PJBE6.1d	6	1.3666
	BC53-PJBE4.6c	5	133.649		BC53-PJBE6.1i	1	45.1795		BC53-PJBE4.6g	2	29.8825		BC53-PJBE6.1d	3	0.8044
	BC53-PJBE4.6c	5	133.036		BC53-PJBE6.1i	1	47.9067		BC53-PJBE4.6g	2	20.5778		BC53-PJBE6.1e	1	4.1608
	BC53-PJBE4.6c	5	146.101		BC53-PJBE6.1i	1	36.6335		BC53-PJBE4.6g	2	54.0149		BC53-PJBE6.1e	4	0.7612
	BC53-PJBE4.6c	5	152.952		BC53-PJBE6.1i	1	39.2805		BC53-PJBE4.6g	2	28.3658		BC53-PJBE6.1e	1	3.9088
	BC53-PJBE4.6c	5	111.9		BC53-PJBE6.1i	1	39.6054		BC53-PJBE4.6g	2	49.1997		BC53-PJBE6.1e	4	1.6745
	BC53-PJBE4.6c	5	136.839		BC53-PJBE6.1i	1	63.6688		BC53-PJBE4.6g	2	21.8022		BC53-PJBE6.1e	1	3.4916
	BC53-PJBE4.6c	5	141.094		BC53-PJBE6.1i	1	39.0946		BC53-PJBE4.6g	2	35.0326		BC53-PJBE6.1e	4	2.1625
	BC53-PJBE4.6c	5	137.382		BC53-PJBE6.1i	1	48.5827		BC53-PJBE4.6g	2	23.565		BC53-PJBE6.1e	1	2.4205
	BC53-PJBE4.6c	5	135.416		BC53-PJBE6.1i	1	83.5905		BC53-PJBE4.6g	2	17.0797		BC53-PJBE6.1e	1	7.2771
	BC53-PJBE4.6c	5	95.1686		BC53-PJBE6.1i	1	58.1669		BC53-PJBE4.6g	2	47.1834		BC53-PJBE6.1e	4	0.8834
	BC53-PJBE4.6c	6	135.576		BC53-PJBE6.1i	1	43.6106		BC53-PJBE4.6g	2	42.3712		BC53-PJBE6.1e	1	0.247
	BC53-PJBE4.6c	6	120.132		BC53-PJBE6.1i	1	63.2509		BC53-PJBE4.6g	2	32.5702		BC53-PJBE6.1e	4	3.7885
	BC53-PJBE4.6c	6	133.498		BC53-PJBE6.1i	1	50.4684		BC53-PJBE4.6g	2	23.6712		BC53-PJBE6.1e	4	8.3807
	BC53-PJBE4.6c	6	150.323		BC53-PJBE6.1i	1	40.4139		BC53-PJBE4.6g	2	24.1896		BC53-PJBE6.1e	4	0.9926
	BC53-PJBE4.6c	6	154.459		BC53-PJBE6.1i	1	44.2568		BC53-PJBE4.6g	2	34.787		BC53-PJBE6.1e	4	0.7846
	BC53-PJBE4.6c	6	163.092		BC53-PJBE6.1i	1	51.955		BC53-PJBE4.6g	2	28.4532		BC53-PJBE6.1e	1	0.3805
	BC53-PJBE4.6c	6	148.291		BC53-PJBE6.1i	1	40.3806		BC53-PJBE4.6g	2	30.7006		BC53-PJBE6.1e	1	0.9006
	BC53-PJBE4.6c	6	154.753		BC53-PJBE6.1i	1	42.189		BC53-PJBE4.6g	2	45.0469		BC53-PJBE6.1e	4	4.5018
	BC53-PJBE4.6c	6	141.748		BC53-PJBE6.1i	1	50.0466		BC53-PJBE4.6g	2	55.8266		BC53-PJBE6.1e	4	1.7494
	BC53-PJBE4.6c	6	88.0175		BC53-PJBE6.1i	1	35.0055		BC53-PJBE4.6g	2	19.9403		BC53-PJBE6.1e	1	0.3033
	BC53-PJBE4.6c	6	110.236		BC53-PJBE6.1i	1	37.9768		BC53-PJBE4.6g	2	24.578		BC53-PJBE6.1e	4	1.6779
	BC53-PJBE4.6c	6	129.976		BC53-PJBE6.1i	1	68.6867		BC53-PJBE4.6g	2	22.7087		BC53-PJBE6.1e	4	0.1002
	BC53-PJBE4.6c	6	167.285		BC53-PJBE6.1i	1	60.6893		BC53-PJBE4.6g	2	26.9044		BC53-PJBE6.1e	1	4.6411
	BC53-PJBE4.6c	6	103.909		BC53-PJBE6.1i	1	47.1025		BC53-PJBE4.6g	2	46.2851		BC53-PJBE6.1e	1	7.1687
	BC53-PJBE4.6c	6	80.7864		BC53-PJBE6.1i	1	67.0377		BC53-PJBE4.6g	2	21.1046		BC53-PJBE6.1e	4	3.7706
	BC53-PJBE4.6c	6	90.5428		BC53-PJBE6.1i	1	85.9975		BC53-PJBE4.6g	2	40.597		BC53-PJBE6.1e	1	2.4495
	BC53-PJBE4.6c	6	106.886		BC53-PJBE6.1i	1	37.4374		BC53-PJBE4.6g	2	40.2255		BC53-PJBE6.1e	1	6.5764
	BC53-PJBE4.6c	6	153.539		BC53-PJBE6.1i	1	39.8069		BC53-PJBE4.6g	2	52.65		BC53-PJBE6.1e	4	1.1001
	BC53-PJBE4.6c	6	145.287		BC53-PJBE6.1i	1	68.1569		BC53-PJBE4.6g	2	16.2247		BC53-PJBE6.1e	1	8.0915
	BC53-PJBE4.6c	6	129.858		BC53-PJBE6.1i	1	65.4311		BC53-PJBE4.6g	2	46.4789		BC53-PJBE6.1e	4	3.1781
	BC53-PJBE4.6c	6	159.481		BC53-PJBE6.1i	1	86.9355		BC53-PJBE4.6g	2	28.2633		BC53-PJBE6.1e	1	5.7021
	BC53-PJBE4.6c	6	166.595		BC53-PJBE6.1i	1	36.1025		BC53-PJBE4.6g	2	21.2166		BC53-PJBE6.1e	4	0.4112
	BC53-PJBE4.6c	6	164.79		BC53-PJBE6.1i	1	72.395		BC53-PJBE4.6g	2	40.9262		BC53-PJBE6.1e	4	1.0096
	BC53-PJBE4.6c	6	168.485		BC53-PJBE6.1i	1	63.5827		BC53-PJBE4.6g	2	54.0712		BC53-PJBE6.1e	1	4.1901
	BC53-PJBE4.6c	6	120.591		BC53-PJBE6.1i	1	36.7548		BC53-PJBE4.6g	2	22.5474		BC53-PJBE6.1e	4	3.4448
	BC53-PJBE4.6c	6	170.316		BC53-PJBE6.1i	1	75.0294		BC53-PJBE4.6g	2	33.7613		BC53-PJBE6.1e	1	2.0108
	BC53-PJBE4.6c	6	147.105		BC53-PJBE6.1i	1	62.2171		BC53-PJBE4.6g	2	36.6263		BC53-PJBE6.1e	4	6.0931
	BC53-PJBE4.6c	6	98.7194		BC53-PJBE6.1i	1	87.3628		BC53-PJBE4.6g	2	26.6155		BC53-PJBE6.1e	1	0.4412
	BC53-PJBE4.6c	6	144.146		BC53-PJBE6.1i	1	71.6429		BC53-PJBE4.6g	2	22.2431		BC53-PJBE6.1e	4	2.2337
	BC53-PJBE4.6c	6	130.783		BC53-PJBE6.1i	1	69.3375		BC53-PJBE4.6g	2	48.0169		BC53-PJBE6.1e	1	2.3837
	BC53-PJBE4.6c	6	130.68		BC53-PJBE6.1i	1	76.5503		BC53-PJBE4.6g	2	27.379		BC53-PJBE6.1e	4	3.4571
	BC53-PJBE4.6c	6	135.609		BC53-PJBE6.1i	1	74.324		BC53-PJBE4.6g	2	28.4824		BC53-PJBE6.1e	1	0.6161
	BC53-PJBE4.6d	1	184.451		BC53-PJBE6.1i	1	63.3339		BC53-PJBE4.6g	2	30.3686		BC53-PJBE6.1e	4	3.3082
	BC53-PJBE4.6d	1	183.45		BC53-PJBE6.1i	1	50.8952		BC53-PJBE4.6g	2	39.2757		BC53-PJBE6.1e	1	9.6173
	BC53-PJBE4.6d	1	178.792		BC53-PJBE6.1i	1	61.9588		BC53-PJBE4.6g	2	33.264		BC53-PJBE6.1e	1	0.6
	BC53-PJBE4.6d	1	165.439		BC53-PJBE6.1i	1	76.21		BC53-PJBE4.6g	2	28.2093		BC53-PJBE6.1e	4	2.4075
	BC53-PJBE4.6d	1	138.05		BC53-PJBE6.1i	1	69.4463		BC53-PJBE4.6g	2	49.7681		BC53-PJBE6.1e	1	11.079
	BC53-PJBE4.6d	1	160.355		BC53-PJBE6.1i	1	72.8786		BC53-PJBE4.6g	2	30.731		BC53-PJBE6.1e	4	2.3016
	BC53-PJBE4.6d	1	164.506		BC53-PJBE6.1i	1	43.0989		BC53-PJBE4.6g	2	31.0364		BC53-PJBE6.1e	1	0.3786
	BC53-PJBE4.6d	1	168.67		BC53-PJBE6.1i	1	64.9185		BC53-PJBE4.6g	2	37.5954		BC53-PJBE6.1e	4	1.0157
	BC53-PJBE4.6d	1	168.061		BC53-PJBE6.1i	1	84.6635		BC53-PJBE4.6g	2	32.2864		BC53-PJBE6.1e	1	0.68
	BC53-PJBE4.6d	1	181.254		BC53-PJBE6.1i	1	82.6863		BC53-PJBE4.6g	2	35.9156		BC53-PJBE6.1e	4	2.9538
	BC53-PJBE4.6d	1	168.458		BC53-PJBE6.1i	1	83.1818		BC53-PJBE4.6g	2	45.7973		BC53-PJBE6.1e	1	8.6927
	BC53-PJBE4.6d	1	163.912		BC53-PJBE6.1i	1	44.7636		BC53-PJBE4.6g	2	21.7982		BC53-PJBE6.1e	1	6.5147
	BC53-PJBE4.6d	1	153.043		BC53-PJBE6.1i	1	67.5991		BC53-PJBE4.6g	2	34.3029		BC53-PJBE6.1e	4	3.134
	BC53-PJBE4.6d	1	161.673		BC53-PJBE6.1i	1	48.5893		BC53-PJBE4.6g	2	31.4196		BC53-PJBE6.1e	4	3.2524
	BC53-PJBE4.6d	1	173.92		BC53-PJBE6.1i	1	46.3257		BC53-PJBE4.6g	2	27.7554		BC53-PJBE6.1e	1	0.275
	BC53-PJBE4.6d	1	156.633		BC53-PJBE6.1i	2	65.3532		BC53-PJBE4.6g	2	42.5279		BC53-PJBE6.1e	4	2.5868
	BC53-PJBE4.6d	1	149.72		BC53-PJBE6.1i	2	77.6108		BC53-PJBE4.6g	2	46.7264		BC53-PJBE6.1e	1	0.9038
	BC53-PJBE4.6d	1	162.513		BC53-PJBE6.1i	2	82.6454		BC53-PJBE4.6g	2	30.3964		BC53-PJBE6.1e	4	2.0919
	BC53-PJBE4.6d	1	145.89		BC53-PJBE6.1i	2	85.0074		BC53-PJBE4.6g	2	29.0356		BC53-PJBE6.1e	1	7.6923
	BC53-PJBE4.6d	1	184.329		BC53-PJBE6.1i	2	81.4382		BC53-PJBE4.6g	2	38.2234		BC53-PJBE6.1e	4	2.8331
	BC53-PJBE4.6d	1	167.708		BC53-PJBE6.1i	2	69.7085		BC53-PJBE4.6g	2	33.0587		BC53-PJBE6.1e	1	5.7879
	BC53-PJBE4.6d	1	173.195		BC53-PJBE6.1i	2	98.8355		BC53-PJBE4.6g	2	22.7508		BC53-PJBE6.1e	1	4.2005
	BC53-PJBE4.6d	1	161.546		BC53-PJBE6.1i	2	73.165		BC53-PJBE4.6g	2	27.3485		BC53-PJBE6.1e	4	1.4342
	BC53-PJBE4.6d	1	155.707		BC53-PJBE6.1i	2	101.218		BC53-PJBE4.6g	2	31.5972		BC53-PJBE6.1e	1	3.6767
	BC53-PJBE4.6d	1	174.156		BC53-PJBE6.1i	2	77.1497		BC53-PJBE4.6g	2	50.6839		BC53-PJBE6.1e	4	3.3238
	BC53-PJBE4.6d	1	169.302		BC53-PJBE6.1i	2	85.779		BC53-PJBE4.6g	2	40.8471		BC53-PJBE6.1e	1	0.2114
	BC53-PJBE4.6d	1	161.314		BC53-PJBE6.1i	2	76.2741		BC53-PJBE4.6g	2	37.4298		BC53-PJBE6.1e	4	5.0612
	BC53-PJBE4.6d	1	183.594		BC53-PJBE6.1i	2	83.4343		BC53-PJBE4.6g	2	31.1437		BC53-PJBE6.1e	1	5.3506
	BC53-PJBE4.6d	1	182.441		BC53-PJBE6.1i	2	71.1815		BC53-PJBE4.6g	2	20.2447		BC53-PJBE6.1e	1	4.4311
	BC53-PJBE4.6d	1	177.679		BC53-PJBE6.1i	2	93.5766		BC53-PJBE4.6g	2	28.3595		BC53-PJBE6.1e	1	0.7657
	BC53-PJBE4.6d	1	182.808		BC53-PJBE6.1i	2	77.4149		BC53-PJBE4.6g	2	33.5339		BC53-PJBE6.1e	4	3.5622
	BC53-PJBE4.6d	1	129.947		BC53-PJBE6.1i	2	73.1684		BC53-PJBE4.6g	2	38.0341		BC53-PJBE6.1e	4	3.9683
	BC53-PJBE4.6d	1	172.036		BC53-PJBE6.1i	2	82.1174		BC53-PJBE4.6g	2	40.2806		BC53-PJBE6.1e	1	3.2946
	BC53-PJBE4.6d	1	173.419		BC53-PJBE6.1i	2	76.4512		BC53-PJBE4.6g	2	27.8998		BC53-PJBE6.1e	1	4.0844
	BC53-PJBE4.6d	1	165.707		BC53-PJBE6.1i	2	69.5579		BC53-PJBE4.6g	2	21.5135		BC53-PJBE6.1e	1	0.9726
	BC53-PJBE4.6d	1	178.305		BC53-PJBE6.1i	2	69.4876		BC53-PJBE4.6g	2	68.3708		BC53-PJBE6.1e	4	6.6466
	BC53-PJBE4.6d	1	174.394		BC53-PJBE6.1i	2	48.1918		BC53-PJBE4.6g	2	16.4961		BC53-PJBE6.1e	1	3.6858
	BC53-PJBE4.6d	1	168.63		BC53-PJBE6.1i	2	83.1658		BC53-PJBE4.6g	2	68.5314		BC53-PJBE6.1e	4	1.6719
	BC53-PJBE4.6d	1	175.403		BC53-PJBE6.1i	2	85.9306		BC53-PJBE4.6g	2	35.7865		BC53-PJBE6.1e	1	4.3048
	BC53-PJBE4.6d	1	176.27		BC53-PJBE6.1i	2	89.4157		BC53-PJBE4.6g	2	36.1189		BC53-PJBE6.1e	4	1.2044
	BC53-PJBE4.6d	1	167.669		BC53-PJBE6.1i	2	55.2216		BC53-PJBE4.6g	2	22.9016		BC53-PJBE6.1e	4	1.6466
	BC53-PJBE4.6d	1	164.997		BC53-PJBE6.1i	2	59.844		BC53-PJBE4.6g	2	26.649		BC53-PJBE6.1e	1	2.807
	BC53-PJBE4.6d	1	152.051		BC53-PJBE6.1i	2	99.4237		BC53-PJBE4.6g	2	36.4839		BC53-PJBE6.1e	4	1.4968
	BC53-PJBE4.6d	1	171.824		BC53-PJBE6.1i	2	68.1581		BC53-PJBE4.6g	2	37.6583		BC53-PJBE6.1e	4	4.6286
	BC53-PJBE4.6d	1	172.288		BC53-PJBE6.1i	2	54.5863		BC53-PJBE4.6g	2	32.9828		BC53-PJBE6.1e	1	2.2394
	BC53-PJBE4.6d	1	173.732		BC53-PJBE6.1i	2	70.8493		BC53-PJBE4.6g	2	28.0953		BC53-PJBE6.1e	4	1.7543
	BC53-PJBE4.6d	1	174.626		BC53-PJBE6.1i	2	83.1038		BC53-PJBE4.6g	2	51.7759		BC53-PJBE6.1e	1	5.164
	BC53-PJBE4.6d	1	171.997		BC53-PJBE6.1i	2	42.8971		BC53-PJBE4.6g	2	26.9757		BC53-PJBE6.1e	4	2.5648
	BC53-PJBE4.6d	1	165.423		BC53-PJBE6.1i	2	43.681		BC53-PJBE4.6g	2	22.1825		BC53-PJBE6.1e	1	4.355
	BC53-PJBE4.6d	1	173.479		BC53-PJBE6.1i	2	70.7431		BC53-PJBE4.6g	2	52.0104		BC53-PJBE6.1e	4	2.591
	BC53-PJBE4.6d	1	163.552		BC53-PJBE6.1i	2	59.0738		BC53-PJBE4.6g	2	52.5744		BC53-PJBE6.1e	1	6.014
	BC53-PJBE4.6d	1	179.081		BC53-PJBE6.1i	2	57.4236		BC53-PJBE4.6g	2	30.6312		BC53-PJBE6.1e	4	1.6214
	BC53-PJBE4.6d	1	183.726		BC53-PJBE6.1i	2	52.0936		BC53-PJBE4.6g	3	23.3356		BC53-PJBE6.1e	1	6.4275
	BC53-PJBE4.6d	1	165.592		BC53-PJBE6.1i	2	79.4539		BC53-PJBE4.6g	3	38.2759		BC53-PJBE6.1e	4	1.0083
	BC53-PJBE4.6d	1	172.324		BC53-PJBE6.1i	2	46.4401		BC53-PJBE4.6g	3	46.7365		BC53-PJBE6.1e	4	7.1064
	BC53-PJBE4.6d	1	172.328		BC53-PJBE6.1i	2	66.2701		BC53-PJBE4.6g	3	29.3741		BC53-PJBE6.1e	1	1.7872
	BC53-PJBE4.6d	1	169.422		BC53-PJBE6.1i	2	55.8491		BC53-PJBE4.6g	3	30.7953		BC53-PJBE6.1e	4	2.5299
	BC53-PJBE4.6d	1	164.752		BC53-PJBE6.1i	2	42.2979		BC53-PJBE4.6g	3	18.6528		BC53-PJBE6.1e	1	3.8257
	BC53-PJBE4.6d	1	166.429		BC53-PJBE6.1i	2	41.8564		BC53-PJBE4.6g	3	25.236		BC53-PJBE6.1e	4	1.2729
	BC53-PJBE4.6d	1	162.345		BC53-PJBE6.1i	2	64.7324		BC53-PJBE4.6g	3	49.0881		BC53-PJBE6.1e	4	5.0849
	BC53-PJBE4.6d	1	176.162		BC53-PJBE6.1i	2	65.5359		BC53-PJBE4.6g	3	22.259		BC53-PJBE6.1e	1	2.2544
	BC53-PJBE4.6d	1	180.207		BC53-PJBE6.1i	2	47.8308		BC53-PJBE4.6g	3	22.4004		BC53-PJBE6.1e	4	1.3058
	BC53-PJBE4.6d	1	173.678		BC53-PJBE6.1i	2	42.3569		BC53-PJBE4.6g	3	31.89		BC53-PJBE6.1e	1	2.7862
	BC53-PJBE4.6d	1	167.036		BC53-PJBE6.1i	2	49.2347		BC53-PJBE4.6g	3	25.3392		BC53-PJBE6.1e	1	3.3294
	BC53-PJBE4.6d	1	175.03		BC53-PJBE6.1i	2	52.6764		BC53-PJBE4.6g	3	38.8592		BC53-PJBE6.1e	4	1.6473
	BC53-PJBE4.6d	1	170.286		BC53-PJBE6.1i	2	47.4548		BC53-PJBE4.6g	3	30.914		BC53-PJBE6.1e	1	2.7639
	BC53-PJBE4.6d	1	176.675		BC53-PJBE6.1i	2	64.2593		BC53-PJBE4.6g	3	38.2021		BC53-PJBE6.1e	4	2.781
	BC53-PJBE4.6d	1	173.201		BC53-PJBE6.1i	2	66.742		BC53-PJBE4.6g	3	27.2906		BC53-PJBE6.1e	1	4.6462
	BC53-PJBE4.6d	1	170.307		BC53-PJBE6.1i	2	79.2006		BC53-PJBE4.6g	3	51.0064		BC53-PJBE6.1e	4	3.0918
	BC53-PJBE4.6d	1	174.356		BC53-PJBE6.1i	2	55.5718		BC53-PJBE4.6g	3	28.3497		BC53-PJBE6.1e	1	0.2355
	BC53-PJBE4.6d	1	160.186		BC53-PJBE6.1i	2	55.8522		BC53-PJBE4.6g	3	18.4181		BC53-PJBE6.1e	4	1.6951
	BC53-PJBE4.6d	1	169.46		BC53-PJBE6.1i	2	48.6979		BC53-PJBE4.6g	3	33.9177		BC53-PJBE6.1e	1	7.4666
	BC53-PJBE4.6d	1	171.198		BC53-PJBE6.1i	2	66.5129		BC53-PJBE4.6g	3	23.2755		BC53-PJBE6.1e	4	3.5119
	BC53-PJBE4.6d	1	178.33		BC53-PJBE6.1i	2	56.7344		BC53-PJBE4.6g	3	30.2248		BC53-PJBE6.1e	1	4.8292
	BC53-PJBE4.6d	1	168.931		BC53-PJBE6.1i	2	49.4082		BC53-PJBE4.6g	3	26.8116		BC53-PJBE6.1e	4	2.6888
	BC53-PJBE4.6d	1	166.341		BC53-PJBE6.1i	2	35.417		BC53-PJBE4.6g	3	23.716		BC53-PJBE6.1e	1	4.889
	BC53-PJBE4.6d	1	168.733		BC53-PJBE6.1i	2	48.9306		BC53-PJBE4.6g	3	36.9171		BC53-PJBE6.1e	4	0.8533
	BC53-PJBE4.6d	1	167.809		BC53-PJBE6.1i	2	48.3628		BC53-PJBE4.6g	3	43.556		BC53-PJBE6.1e	4	1.2257
	BC53-PJBE4.6d	1	171.916		BC53-PJBE6.1i	2	45.3209		BC53-PJBE4.6g	3	25.7284		BC53-PJBE6.1e	4	2.7311
	BC53-PJBE4.6d	1	177.606		BC53-PJBE6.1i	2	59.9735		BC53-PJBE4.6g	3	38.4571		BC53-PJBE6.1e	1	4.7992
	BC53-PJBE4.6d	1	168.428		BC53-PJBE6.1i	2	53.0373		BC53-PJBE4.6g	3	53.2942		BC53-PJBE6.1e	4	4.1616
	BC53-PJBE4.6d	1	171.792		BC53-PJBE6.1i	3	54.7244		BC53-PJBE4.6g	3	38.3571		BC53-PJBE6.1e	4	2.1396
	BC53-PJBE4.6d	1	171.017		BC53-PJBE6.1i	3	72.1088		BC53-PJBE4.6g	3	23.5008		BC53-PJBE6.1e	1	2.0893
	BC53-PJBE4.6d	1	176.66		BC53-PJBE6.1i	3	62.5053		BC53-PJBE4.6g	3	25.7116		BC53-PJBE6.1e	4	2.9362
	BC53-PJBE4.6d	1	172.308		BC53-PJBE6.1i	3	42.3094		BC53-PJBE4.6g	3	26.6814		BC53-PJBE6.1e	4	0.9167
	BC53-PJBE4.6d	1	178.77		BC53-PJBE6.1i	3	44.1417		BC53-PJBE4.6g	3	4.5379		BC53-PJBE6.1e	1	4.1686
	BC53-PJBE4.6d	1	160.928		BC53-PJBE6.1i	3	36.045		BC53-PJBE4.6g	3	29.3036		BC53-PJBE6.1e	1	1.8767
	BC53-PJBE4.6d	1	163.224		BC53-PJBE6.1i	3	77.6478		BC53-PJBE4.6g	3	18.9236		BC53-PJBE6.1e	4	3.2987
	BC53-PJBE4.6d	1	164.211		BC53-PJBE6.1i	3	105.293		BC53-PJBE4.6g	3	37.5393		BC53-PJBE6.1e	4	0.1417
	BC53-PJBE4.6d	1	177.635		BC53-PJBE6.1i	3	63.398		BC53-PJBE4.6g	3	19.3074		BC53-PJBE6.1e	1	2.4181
	BC53-PJBE4.6d	1	144.954		BC53-PJBE6.1i	3	41.6455		BC53-PJBE4.6g	3	40.5195		BC53-PJBE6.1e	4	2.0969
	BC53-PJBE4.6d	1	161.791		BC53-PJBE6.1i	3	42.8072		BC53-PJBE4.6g	3	19.4628		BC53-PJBE6.1e	1	2.1182
	BC53-PJBE4.6d	1	159.239		BC53-PJBE6.1i	3	49.5185		BC53-PJBE4.6g	3	29.0311		BC53-PJBE6.1e	1	3.2635
	BC53-PJBE4.6d	1	174.827		BC53-PJBE6.1i	3	64.8034		BC53-PJBE4.6g	3	33.0336		BC53-PJBE6.1e	4	2.9901
	BC53-PJBE4.6d	1	165.927		BC53-PJBE6.1i	3	49.0211		BC53-PJBE4.6g	3	17.7783		BC53-PJBE6.1e	1	2.6857
	BC53-PJBE4.6d	1	176.39		BC53-PJBE6.1i	3	65.9446		BC53-PJBE4.6g	3	38.6449		BC53-PJBE6.1e	1	2.9473
	BC53-PJBE4.6d	1	167.465		BC53-PJBE6.1i	3	27.1293		BC53-PJBE4.6g	3	29.5192		BC53-PJBE6.1e	4	0.1628
	BC53-PJBE4.6d	1	154.928		BC53-PJBE6.1i	3	41.632		BC53-PJBE4.6g	3	50.8868		BC53-PJBE6.1e	1	4.0316
	BC53-PJBE4.6d	1	170.507		BC53-PJBE6.1i	3	46.5391		BC53-PJBE4.6g	3	61.4165		BC53-PJBE6.1e	1	1.9078
	BC53-PJBE4.6d	1	165.96		BC53-PJBE6.1i	3	51.7367		BC53-PJBE4.6g	3	18.2954		BC53-PJBE6.1e	4	1.9542
	BC53-PJBE4.6d	1	181.977		BC53-PJBE6.1i	3	47.5597		BC53-PJBE4.6g	3	58.121		BC53-PJBE6.1e	1	2.4959
	BC53-PJBE4.6d	1	176.63		BC53-PJBE6.1i	3	43.9084		BC53-PJBE4.6g	3	36.0188		BC53-PJBE6.1e	1	4.3903
	BC53-PJBE4.6d	1	167.833		BC53-PJBE6.1i	3	145.104		BC53-PJBE4.6g	3	46.2897		BC53-PJBE6.1e	4	3.9272
	BC53-PJBE4.6d	1	181.177		BC53-PJBE6.1i	3	60.9877		BC53-PJBE4.6g	3	18.0897		BC53-PJBE6.1e	1	5.1648
	BC53-PJBE4.6d	1	168.309		BC53-PJBE6.1i	3	59.2165		BC53-PJBE4.6g	3	28.1616		BC53-PJBE6.1e	1	2.1292
	BC53-PJBE4.6d	1	161.456		BC53-PJBE6.1i	3	57.1726		BC53-PJBE4.6g	3	25.2368		BC53-PJBE6.1e	4	0.03403
	BC53-PJBE4.6d	1	152.37		BC53-PJBE6.1i	3	57.6119		BC53-PJBE4.6g	3	25.8279		BC53-PJBE6.1e	1	3.7653
	BC53-PJBE4.6d	1	176.852		BC53-PJBE6.1i	3	74.6277		BC53-PJBE4.6g	3	40.2944		BC53-PJBE6.1e	4	2.082
	BC53-PJBE4.6d	1	145.667		BC53-PJBE6.1i	3	49.0675		BC53-PJBE4.6g	3	29.9299		BC53-PJBE6.1e	4	0.4659
	BC53-PJBE4.6d	1	174.492		BC53-PJBE6.1i	3	55.1041		BC53-PJBE4.6g	3	25.425		BC53-PJBE6.1e	1	2.8596
	BC53-PJBE4.6d	2	153.686		BC53-PJBE6.1i	3	54.4004		BC53-PJBE4.6g	3	13.5719		BC53-PJBE6.1e	4	1.9829
	BC53-PJBE4.6d	2	148.241		BC53-PJBE6.1i	3	69.1764		BC53-PJBE4.6g	3	26.1613		BC53-PJBE6.1e	1	3.291
	BC53-PJBE4.6d	2	167.454		BC53-PJBE6.1i	3	77.6612		BC53-PJBE4.6g	3	36.0009		BC53-PJBE6.1e	4	3.2291
	BC53-PJBE4.6d	2	163.014		BC53-PJBE6.1i	3	80.7123		BC53-PJBE4.6g	3	22.7383		BC53-PJBE6.1e	4	3.9315
	BC53-PJBE4.6d	2	154.24		BC53-PJBE6.1i	3	108.89		BC53-PJBE4.6g	3	23.8518		BC53-PJBE6.1e	1	4.9939
	BC53-PJBE4.6d	2	120.624		BC53-PJBE6.1i	3	50.7664		BC53-PJBE4.6g	3	26.9784		BC53-PJBE6.1e	1	2.6028
	BC53-PJBE4.6d	2	154.881		BC53-PJBE6.1i	3	53.5547		BC53-PJBE4.6g	3	28.3439		BC53-PJBE6.1e	1	2.8504
	BC53-PJBE4.6d	2	138.262		BC53-PJBE6.1i	3	94.6455		BC53-PJBE4.6g	3	21.9923		BC53-PJBE6.1e	1	2.1605
	BC53-PJBE4.6d	2	141.815		BC53-PJBE6.1i	3	34.1695		BC53-PJBE4.6g	3	30.2693		BC53-PJBE6.1e	1	4.2469
	BC53-PJBE4.6d	2	146.802		BC53-PJBE6.1i	3	61.8265		BC53-PJBE4.6g	3	26.562		BC53-PJBE6.1e	1	3.9832
	BC53-PJBE4.6d	2	147.284		BC53-PJBE6.1i	3	58.5936		BC53-PJBE4.6g	3	20.7976		BC53-PJBE6.1e	1	3.2727
	BC53-PJBE4.6d	2	128.578		BC53-PJBE6.1i	3	40.0077		BC53-PJBE4.6g	3	21.1361		BC53-PJBE6.1e	1	2.5399
	BC53-PJBE4.6d	2	132.84		BC53-PJBE6.1i	3	63.6438		BC53-PJBE4.6g	3	46.1418		BC53-PJBE6.1e	1	1.5518
	BC53-PJBE4.6d	2	147.509		BC53-PJBE6.1i	3	62.4556		BC53-PJBE4.6g	3	38.2551		BC53-PJBE6.1e	1	3.1767
	BC53-PJBE4.6d	2	144.992		BC53-PJBE6.1i	3	63.3855		BC53-PJBE4.6g	3	63.2885		BC53-PJBE6.1e	1	4.2326
	BC53-PJBE4.6d	2	144.649		BC53-PJBE6.1i	3	41.3935		BC53-PJBE4.6g	3	26.0586		BC53-PJBE6.1e	1	3.5837
	BC53-PJBE4.6d	2	144.927		BC53-PJBE6.1i	3	53.8013		BC53-PJBE4.6g	3	21.8886		BC53-PJBE6.1e	1	2.4089
	BC53-PJBE4.6d	2	142.725		BC53-PJBE6.1i	3	49.0673		BC53-PJBE4.6g	3	28.359		BC53-PJBE6.1e	1	4.3128
	BC53-PJBE4.6d	2	143.631		BC53-PJBE6.1i	3	54.4477		BC53-PJBE4.6g	3	41.338		BC53-PJBE6.1e	4	0.6287
	BC53-PJBE4.6d	2	147.135		BC53-PJBE6.1i	3	65.805		BC53-PJBE4.6g	3	23.9883		BC53-PJBE6.1e	1	2.0803
	BC53-PJBE4.6d	2	134.948		BC53-PJBE6.1i	3	88.2868		BC53-PJBE4.6g	3	13.6506		BC53-PJBE6.1e	1	2.0302
	BC53-PJBE4.6d	2	162.099		BC53-PJBE6.1i	3	52.7574		BC53-PJBE4.6g	3	63.0347		BC53-PJBE6.1e	1	2.8791
	BC53-PJBE4.6d	2	134.236		BC53-PJBE6.1i	3	46.6131		BC53-PJBE4.6g	3	46.4612		BC53-PJBE6.1e	1	2.1356
	BC53-PJBE4.6d	2	139.215		BC53-PJBE6.1i	3	83.5501		BC53-PJBE4.6g	3	20.4922		BC53-PJBE6.1e	1	2.6263
	BC53-PJBE4.6d	2	149.456		BC53-PJBE6.1i	3	51.5594		BC53-PJBE4.6g	3	37.7151		BC53-PJBE6.1e	1	2.0147
	BC53-PJBE4.6d	2	142.746		BC53-PJBE6.1i	3	39.3513		BC53-PJBE4.6g	3	30.494		BC53-PJBE6.1e	1	2.9369
	BC53-PJBE4.6d	2	153.471		BC53-PJBE6.1i	3	49.1361		BC53-PJBE4.6g	3	23.3349		BC53-PJBE6.1e	1	4.1045
	BC53-PJBE4.6d	2	158.835		BC53-PJBE6.1i	3	69.6484		BC53-PJBE4.6g	3	38.2941		BC53-PJBE6.1e	1	4.2813
	BC53-PJBE4.6d	2	129.272		BC53-PJBE6.1i	3	55.7317		BC53-PJBE4.6g	3	27.7126		BC53-PJBE6.1e	1	3.1432
	BC53-PJBE4.6d	2	152.135		BC53-PJBE6.1i	3	55.9185		BC53-PJBE4.6g	3	45.9084		BC53-PJBE6.1e	1	4.6403
	BC53-PJBE4.6d	2	138.026		BC53-PJBE6.1i	3	45.4617		BC53-PJBE4.6g	3	37.7376		BC53-PJBE6.1e	1	1.753
	BC53-PJBE4.6d	2	149.417		BC53-PJBE6.1i	3	64.977		BC53-PJBE4.6g	3	46.7519		BC53-PJBE6.1e	1	2.3556
	BC53-PJBE4.6d	2	145.061		BC53-PJBE6.1i	3	62.3127		BC53-PJBE4.6g	3	40.7696		BC53-PJBE6.1e	1	1.8127
	BC53-PJBE4.6d	2	135.57		BC53-PJBE6.1i	3	44.706		BC53-PJBE4.6g	3	25.7894		BC53-PJBE6.1e	1	1.8101
	BC53-PJBE4.6d	2	142.812		BC53-PJBE6.1i	3	54.715		BC53-PJBE4.6g	3	44.4691		BC53-PJBE6.1e	1	2.0912
	BC53-PJBE4.6d	2	142.427		BC53-PJBE6.1i	3	53.6139		BC53-PJBE4.6g	3	29.4491		BC53-PJBE6.1e	1	4.6275
	BC53-PJBE4.6d	2	149.791		BC53-PJBE6.1i	3	65.9631		BC53-PJBE4.6g	3	32.7575		BC53-PJBE6.1e	1	1.8502
	BC53-PJBE4.6d	2	144.634		BC53-PJBE6.1i	3	52.2749		BC53-PJBE4.6g	3	45.4056		BC53-PJBE6.1e	1	1.7112
	BC53-PJBE4.6d	2	142.764		BC53-PJBE6.1i	3	68.7196		BC53-PJBE4.6g	3	13.465		BC53-PJBE6.1e	1	2.5397
	BC53-PJBE4.6d	2	153.781		BC53-PJBE6.1i	3	53.2184		BC53-PJBE4.6g	3	27.8176		BC53-PJBE6.1e	1	2.1169
	BC53-PJBE4.6d	2	151.304		BC53-PJBE6.1i	3	66.532		BC53-PJBE4.6g	3	40.823		BC53-PJBE6.1e	1	1.4207
	BC53-PJBE4.6d	2	138.305		BC53-PJBE6.1i	3	47.2886		BC53-PJBE4.6g	3	68.9908		BC53-PJBE6.1e	1	1.7617
	BC53-PJBE4.6d	2	134.173		BC53-PJBE6.1i	3	44.4568		BC53-PJBE4.6g	3	68.9155		BC53-PJBE6.1e	1	1.6221
	BC53-PJBE4.6d	2	146.021		BC53-PJBE6.1i	3	55.6626		BC53-PJBE4.6g	3	26.1575		BC53-PJBE6.1e	1	3.6786
	BC53-PJBE4.6d	2	145.909		BC53-PJBE6.1i	3	47.27		BC53-PJBE4.6g	3	18.6831		BC53-PJBE6.1e	1	2.3755
	BC53-PJBE4.6d	2	169.996		BC53-PJBE6.1i	3	16.9864		BC53-PJBE4.6g	3	26.2725		BC53-PJBE6.1e	1	1.6094
	BC53-PJBE4.6d	2	146.682		BC53-PJBE6.1i	3	50.9969		BC53-PJBE4.6g	3	56.2253		BC53-PJBE6.1e	1	2.7716
	BC53-PJBE4.6d	2	165.577		BC53-PJBE6.1i	3	52.5754		BC53-PJBE4.6g	3	19.8057		BC53-PJBE6.1e	1	3.6423
	BC53-PJBE4.6d	2	156.082		BC53-PJBE6.1i	3	23.735		BC53-PJBE4.6g	3	39.769		BC53-PJBE6.1e	1	2.2096
	BC53-PJBE4.6d	2	144.73		BC53-PJBE6.1i	3	52.2534		BC53-PJBE4.6g	3	9.6908		BC53-PJBE6.1e	1	2.4737
	BC53-PJBE4.6d	2	146.359		BC53-PJBE6.1i	3	52.9544		BC53-PJBE4.6g	3	43.7625		BC53-PJBE6.1e	1	2.3209
	BC53-PJBE4.6d	2	159.026		BC53-PJBE6.1i	3	78.3711		BC53-PJBE4.6g	3	20.2385		BC53-PJBE6.1e	1	2.7845
	BC53-PJBE4.6d	2	76.1029		BC53-PJBE6.1i	3	36.5377		BC53-PJBE4.6g	3	64.5867		BC53-PJBE6.1e	1	2.3178
	BC53-PJBE4.6d	2	156.13		BC53-PJBE6.1i	3	72.1349		BC53-PJBE4.6g	3	59.3333		BC53-PJBE6.1e	1	2.774
	BC53-PJBE4.6d	2	120.967		BC53-PJBE6.1i	3	82.5359		BC53-PJBE4.6g	3	33.8279		BC53-PJBE6.1e	1	0.9012
	BC53-PJBE4.6d	2	138.203		BC53-PJBE6.1i	3	52.6511		BC53-PJBE4.6g	3	35.5934		BC53-PJBE6.1e	1	1.4577
	BC53-PJBE4.6d	2	148.565		BC53-PJBE6.1i	3	63.9246		BC53-PJBE4.6g	3	35.7303		BC53-PJBE6.1e	1	1.8474
	BC53-PJBE4.6d	2	152.585		BC53-PJBE6.1i	3	45.2786		BC53-PJBE4.6g	3	68.692		BC53-PJBE6.1e	1	1.4226
	BC53-PJBE4.6d	2	150.186		BC53-PJBE6.1i	3	65.5359		BC53-PJBE4.6g	3	19.0275		BC53-PJBE6.1e	1	3.3369
	BC53-PJBE4.6d	2	124.408		BC53-PJBE6.1i	3	65.0417		BC53-PJBE4.6g	3	28.0862		BC53-PJBE6.1e	1	3.9915
	BC53-PJBE4.6d	2	148.282		BC53-PJBE6.1i	3	59.5597		BC53-PJBE4.6g	3	50.3208		BC53-PJBE6.1e	1	2.0804
	BC53-PJBE4.6d	2	153.306		BC53-PJBE6.1i	3	48.5019		BC53-PJBE4.6g	3	15.7418		BC53-PJBE6.1e	1	2.7794
	BC53-PJBE4.6d	2	151.284		BC53-PJBE6.1i	3	58.21		BC53-PJBE4.6g	3	23.5904		BC53-PJBE6.1e	1	0.2793
	BC53-PJBE4.6d	2	149.444		BC53-PJBE6.1i	3	42.5186		BC53-PJBE4.6g	1	35.0052		BC53-PJBE6.1e	1	1.283
	BC53-PJBE4.6d	2	134.47		BC53-PJBE6.1i	3	40.1055		BC53-PJBE4.6g	1	21.8796		BC53-PJBE6.1e	1	3.3052
	BC53-PJBE4.6d	2	148.061		BC53-PJBE6.1i	3	45.7101		BC53-PJBE4.6g	1	10.7836		BC53-PJBE6.1e	1	2.3701
	BC53-PJBE4.6d	2	136.559		BC53-PJBE6.1i	3	38.4784		BC53-PJBE4.6g	1	19.7926		BC53-PJBE6.1e	1	1.242
	BC53-PJBE4.6d	2	135.342		BC53-PJBE6.1i	3	50.4691		BC53-PJBE4.6g	1	15.8301		BC53-PJBE6.1e	1	1.4268
	BC53-PJBE4.6d	2	137.786		BC53-PJBE6.1i	3	60.2709		BC53-PJBE4.6g	1	8.8798		BC53-PJBE6.1e	4	2.2243
	BC53-PJBE4.6d	2	159.953		BC53-PJBE6.1i	3	69.5212		BC53-PJBE4.6g	1	21.2242		BC53-PJBE6.1e	4	1.2941
	BC53-PJBE4.6d	2	146.372		BC53-PJBE6.1i	3	88.1769		BC53-PJBE4.6g	1	4.439		BC53-PJBE6.1e	1	6.1274
	BC53-PJBE4.6d	2	138.508		BC53-PJBE6.1i	3	49.4828		BC53-PJBE4.6g	1	30.8175		BC53-PJBE6.1e	1	2.4499
	BC53-PJBE4.6d	2	131.929		BC53-PJBE6.1i	3	72.8666		BC53-PJBE4.6g	1	8.8231		BC53-PJBE6.1e	4	3.6104
	BC53-PJBE4.6d	2	145.152		BC53-PJBE6.1i	3	53.6873		BC53-PJBE4.6g	1	7.1297		BC53-PJBE6.1e	1	5.1295
	BC53-PJBE4.6d	2	163.835		BC53-PJBE6.1i	3	60.4194		BC53-PJBE4.6g	1	11.438		BC53-PJBE6.1e	4	2.9795
	BC53-PJBE4.6d	2	163.581		BC53-PJBE6.1i	3	57.8185		BC53-PJBE4.6g	1	18.1256		BC53-PJBE6.1e	4	0.527
	BC53-PJBE4.6d	2	132.977		BC53-PJBE6.1i	3	68.6496		BC53-PJBE4.6g	1	12.4303		BC53-PJBE6.1e	4	2.8376
	BC53-PJBE4.6d	2	154.554		BC53-PJBE6.1i	3	38.6537		BC53-PJBE4.6g	1	32.0121		BC53-PJBE6.1e	4	3.9947
	BC53-PJBE4.6d	2	141.756		BC53-PJBE6.1i	3	70.389		BC53-PJBE4.6g	1	25.8739		BC53-PJBE6.1e	4	3.9661
	BC53-PJBE4.6d	2	152.667		BC53-PJBE6.1i	3	49.6657		BC53-PJBE4.6g	1	29.0531		BC53-PJBE6.1e	4	3.2346
	BC53-PJBE4.6d	2	159.537		BC53-PJBE6.1i	3	66.6934		BC53-PJBE4.6g	1	16.9173		BC53-PJBE6.1e	4	0.6928
	BC53-PJBE4.6d	2	144.3		BC53-PJBE6.1i	3	58.7434		BC53-PJBE4.6g	1	13.0773		BC53-PJBE6.1e	4	1.6336
	BC53-PJBE4.6d	2	152.886		BC53-PJBE6.1i	3	38.3182		BC53-PJBE4.6g	1	16.3077		BC53-PJBE6.1e	4	3.6484
	BC53-PJBE4.6d	2	159.05		BC53-PJBE6.1i	3	52.0125		BC53-PJBE4.6g	1	23.3657		BC53-PJBE6.1e	4	3.4976
	BC53-PJBE4.6d	2	141.642		BC53-PJBE6.1i	3	60.5706		BC53-PJBE4.6g	1	20.9422		BC53-PJBE6.1e	4	1.425
	BC53-PJBE4.6d	2	134.874		BC53-PJBE6.1i	3	43.8945		BC53-PJBE4.6g	1	19.5265		BC53-PJBE6.1e	4	2.9527
	BC53-PJBE4.6d	2	140.376		BC53-PJBE6.1i	3	55.898		BC53-PJBE4.6g	1	17.0767		BC53-PJBE6.1e	1	3.3834
	BC53-PJBE4.6d	2	132.947		BC53-PJBE6.1i	3	74.2355		BC53-PJBE4.6g	1	37.4189		BC53-PJBE6.1e	4	1.681
	BC53-PJBE4.6d	2	168.766		BC53-PJBE6.1i	3	41.7974		BC53-PJBE4.6g	1	22.8803		BC53-PJBE6.1e	1	1.8344
	BC53-PJBE4.6d	2	146.898		BC53-PJBE6.1i	3	76.2776		BC53-PJBE4.6g	1	21.329		BC53-PJBE6.1e	4	3.2726
	BC53-PJBE4.6d	2	128.609		BC53-PJBE6.1i	3	58.6018		BC53-PJBE4.6g	1	4.7598		BC53-PJBE6.1e	4	2.04
	BC53-PJBE4.6d	2	146.645		BC53-PJBE6.1i	3	17.8617		BC53-PJBE4.6g	1	19.3856		BC53-PJBE6.1e	4	4.5745
	BC53-PJBE4.6d	2	139.421		BC53-PJBE6.1i	3	67.5146		BC53-PJBE4.6g	1	22.0926		BC53-PJBE6.1e	4	2.913
	BC53-PJBE4.6d	2	141.713		BC53-PJBE6.1i	3	47.3298		BC53-PJBE4.6g	1	27.1113		BC53-PJBE6.1e	1	1.2324
	BC53-PJBE4.6d	2	154.464		BC53-PJBE6.1i	3	73.0668		BC53-PJBE4.6g	1	20.6803		BC53-PJBE6.1e	1	1.4148
	BC53-PJBE4.6d	2	145.255		BC53-PJBE6.1i	1	32.1622		BC53-PJBE4.6g	1	21.9028		BC53-PJBE6.1e	1	2.2016
	BC53-PJBE4.6d	2	133.867		BC53-PJBE6.1i	1	47.3614		BC53-PJBE4.6g	1	19.1507		BC53-PJBE6.1e	4	1.4804
	BC53-PJBE4.6d	2	175.07		BC53-PJBE6.1i	1	32.5943		BC53-PJBE4.6g	1	26.6749		BC53-PJBE6.1e	4	7.9541
	BC53-PJBE4.6d	2	162.922		BC53-PJBE6.1i	1	57.5111		BC53-PJBE4.6g	1	13.8703		BC53-PJBE6.1e	1	3.2156
	BC53-PJBE4.6d	2	151.112		BC53-PJBE6.1i	1	60.2642		BC53-PJBE4.6g	1	11.3031		BC53-PJBE6.1e	4	1.6577
	BC53-PJBE4.6d	2	155.406		BC53-PJBE6.1i	1	45.5075		BC53-PJBE4.6g	1	23.942		BC53-PJBE6.1e	4	1.8472
	BC53-PJBE4.6d	2	150.577		BC53-PJBE6.1i	1	56.1169		BC53-PJBE4.6g	1	12.9643		BC53-PJBE6.1e	1	3.147
	BC53-PJBE4.6d	2	141.229		BC53-PJBE6.1i	1	22.999		BC53-PJBE4.6g	1	13.5887		BC53-PJBE6.1e	4	4.2881
	BC53-PJBE4.6d	2	144.628		BC53-PJBE6.1i	1	37.7182		BC53-PJBE4.6g	1	11.5939		BC53-PJBE6.1e	1	1.3325
	BC53-PJBE4.6d	2	101.76		BC53-PJBE6.1i	1	22.9907		BC53-PJBE4.6g	1	29.1207		BC53-PJBE6.1e	4	1.2669
	BC53-PJBE4.6d	2	160.191		BC53-PJBE6.1i	1	66.5645		BC53-PJBE4.6g	1	19.2356		BC53-PJBE6.1e	4	2.7361
	BC53-PJBE4.6d	2	157.398		BC53-PJBE6.1i	1	33.1238		BC53-PJBE4.6g	1	20.6533		BC53-PJBE6.1e	4	1.2024
	BC53-PJBE4.6d	2	130.345		BC53-PJBE6.1i	1	71.6038		BC53-PJBE4.6g	1	25.6595		BC53-PJBE6.1e	4	1.3556
	BC53-PJBE4.6d	2	165.091		BC53-PJBE6.1i	1	47.2575		BC53-PJBE4.6g	1	32.5027		BC53-PJBE6.1e	1	2.8261
	BC53-PJBE4.6d	2	151.572		BC53-PJBE6.1i	1	23.284		BC53-PJBE4.6g	1	20.449		BC53-PJBE6.1e	4	1.5109
	BC53-PJBE4.6d	2	151.59		BC53-PJBE6.1i	1	43.4288		BC53-PJBE4.6g	1	30.2416		BC53-PJBE6.1e	1	1.081
	BC53-PJBE4.6d	2	162.931		BC53-PJBE6.1i	1	49.567		BC53-PJBE4.6g	1	8.6942		BC53-PJBE6.1e	1	2.3098
	BC53-PJBE4.6d	2	155.563		BC53-PJBE6.1i	1	71.6593		BC53-PJBE4.6g	1	27.1544		BC53-PJBE6.1e	1	3.5869
	BC53-PJBE4.6d	2	149.881		BC53-PJBE6.1i	1	26.1519		BC53-PJBE4.6g	1	3.2214		BC53-PJBE6.1e	1	3.9968
	BC53-PJBE4.6d	2	129.846		BC53-PJBE6.1i	1	26.4409		BC53-PJBE4.6g	1	14.6319		BC53-PJBE6.1e	4	2.0604
	BC53-PJBE4.6d	2	140.709		BC53-PJBE6.1i	1	43.7313		BC53-PJBE4.6g	1	19.2234		BC53-PJBE6.1e	1	1.5454
	BC53-PJBE4.6d	2	140.468		BC53-PJBE6.1i	1	48.9342		BC53-PJBE4.6g	1	25.6313		BC53-PJBE6.1e	1	2.9578
	BC53-PJBE4.6d	2	149.754		BC53-PJBE6.1i	1	40.7871		BC53-PJBE4.6g	1	34.7147		BC53-PJBE6.1e	1	6.4838
	BC53-PJBE4.6d	2	127.239		BC53-PJBE6.1i	1	70.5109		BC53-PJBE4.6g	1	2.6371		BC53-PJBE6.1e	4	0.469
	BC53-PJBE4.6d	2	145.258		BC53-PJBE6.1i	1	36.8107		BC53-PJBE4.6g	1	2.4687		BC53-PJBE6.1e	1	1.9007
	BC53-PJBE4.6d	2	155.931		BC53-PJBE6.1i	1	31.8159		BC53-PJBE4.6g	1	10.7413		BC53-PJBE6.1e	1	1.7025
	BC53-PJBE4.6d	2	142.492		BC53-PJBE6.1i	1	44.1862		BC53-PJBE4.6g	1	40.3707		BC53-PJBE6.1e	4	1.7622
	BC53-PJBE4.6d	2	148.375		BC53-PJBE6.1i	1	36.8266		BC53-PJBE4.6g	1	25.7897		BC53-PJBE6.1e	1	2.4697
	BC53-PJBE4.6d	2	155.608		BC53-PJBE6.1i	1	35.6615		BC53-PJBE4.6g	1	21.6266		BC53-PJBE6.1e	1	5.6826
	BC53-PJBE4.6d	2	148.544		BC53-PJBE6.1i	1	52.915		BC53-PJBE4.6g	1	27.3492		BC53-PJBE6.1e	4	2.2268
	BC53-PJBE4.6d	2	137.904		BC53-PJBE6.1i	1	36.0539		BC53-PJBE4.6g	1	9.5767		BC53-PJBE6.1e	1	1.5744
	BC53-PJBE4.6d	2	158.54		BC53-PJBE6.1i	1	69.6011		BC53-PJBE4.6g	1	19.0544		BC53-PJBE6.1e	1	5.5201
	BC53-PJBE4.6d	2	146.932		BC53-PJBE6.1i	1	30.886		BC53-PJBE4.6g	1	17.9267		BC53-PJBE6.1e	4	4.6124
	BC53-PJBE4.6d	2	139.602		BC53-PJBE6.1i	1	69.0612		BC53-PJBE4.6g	1	18.7272		BC53-PJBE6.1e	4	3.7864
	BC53-PJBE4.6d	2	143.14		BC53-PJBE6.1i	1	61.118		BC53-PJBE4.6g	1	6.8754		BC53-PJBE6.1e	1	3.5361
	BC53-PJBE4.6d	2	162.764		BC53-PJBE6.1i	1	39.6478		BC53-PJBE4.6g	1	17.0114		BC53-PJBE6.1e	4	3.3627
	BC53-PJBE4.6d	2	159.534		BC53-PJBE6.1i	1	32.8293		BC53-PJBE4.6g	1	15.8739		BC53-PJBE6.1e	4	2.0569
	BC53-PJBE4.6d	2	148.435		BC53-PJBE6.1i	1	56.2031		BC53-PJBE4.6g	1	19.8758		BC53-PJBE6.1e	4	9.8598
	BC53-PJBE4.6d	2	146.022		BC53-PJBE6.1i	1	26.6179		BC53-PJBE4.6g	1	29.5257		BC53-PJBE6.1e	4	5.7349
	BC53-PJBE4.6d	2	154.385		BC53-PJBE6.1i	1	41.6332		BC53-PJBE4.6g	1	9.3337		BC53-PJBE6.1e	4	0.9233
	BC53-PJBE4.6d	2	150.294		BC53-PJBE6.1i	1	32.4112		BC53-PJBE4.6g	1	30.7561		BC53-PJBE6.1e	4	5.7966
	BC53-PJBE4.6d	2	118.373		BC53-PJBE6.1i	1	23.9763		BC53-PJBE4.6g	1	12.9819		BC53-PJBE6.1e	4	7.6644
	BC53-PJBE4.6d	2	144.988		BC53-PJBE6.1i	1	31.9033		BC53-PJBE4.6g	1	16.9729		BC53-PJBE6.1e	1	1.1774
	BC53-PJBE4.6d	2	148.529		BC53-PJBE6.1i	1	28.3401		BC53-PJBE4.6g	1	12.0435		BC53-PJBE6.1e	4	5.6014
	BC53-PJBE4.6d	2	141.076		BC53-PJBE6.1i	1	34.3528		BC53-PJBE4.6g	1	31.6414		BC53-PJBE6.1e	4	2.0475
	BC53-PJBE4.6d	2	99.443		BC53-PJBE6.1i	1	25.9721		BC53-PJBE4.6g	1	23.0019		BC53-PJBE6.1e	4	1.1684
	BC53-PJBE4.6d	2	157.16		BC53-PJBE6.1i	1	32.3451		BC53-PJBE4.6g	1	11.3673		BC53-PJBE6.1e	4	5.3683
	BC53-PJBE4.6d	2	121.733		BC53-PJBE6.1i	1	40.5789		BC53-PJBE4.6g	1	18.3639		BC53-PJBE6.1e	1	2.5852
	BC53-PJBE4.6d	2	101.942		BC53-PJBE6.1i	1	35.8255		BC53-PJBE4.6g	1	17.4624		BC53-PJBE6.1e	4	1.9297
	BC53-PJBE4.6d	2	155.88		BC53-PJBE6.1i	1	83.0831		BC53-PJBE4.6g	1	13.7592		BC53-PJBE6.1e	1	2.4031
	BC53-PJBE4.6d	2	151.547		BC53-PJBE6.1i	1	31.0777		BC53-PJBE4.6g	1	27.4481		BC53-PJBE6.1e	4	4.3591
	BC53-PJBE4.6d	2	138.634		BC53-PJBE6.1i	1	32.6805		BC53-PJBE4.6g	1	18.6072		BC53-PJBE6.1e	4	1.2428
	BC53-PJBE4.6d	2	146.898		BC53-PJBE6.1i	2	51.4377		BC53-PJBE4.6g	1	26.6394		BC53-PJBE6.1e	4	1.7047
	BC53-PJBE4.6d	2	127.481		BC53-PJBE6.1i	2	39.4805		BC53-PJBE4.6g	1	31.6435		BC53-PJBE6.1e	5	2.4444
	BC53-PJBE4.6d	2	155.591		BC53-PJBE6.1i	2	46.3564		BC53-PJBE4.6g	1	6.5985		BC53-PJBE6.1e	5	1.1598
	BC53-PJBE4.6d	2	154.59		BC53-PJBE6.1i	2	40.3641		BC53-PJBE4.6g	1	7.1905		BC53-PJBE6.1e	5	1.6306
	BC53-PJBE4.6d	2	147.912		BC53-PJBE6.1i	2	64.2571		BC53-PJBE4.6g	1	11.4016		BC53-PJBE6.1e	5	1.5645
	BC53-PJBE4.6d	2	142.15		BC53-PJBE6.1i	2	51.5541		BC53-PJBE4.6g	1	5.881		BC53-PJBE6.1e	2	3.2492
	BC53-PJBE4.6d	2	143.005		BC53-PJBE6.1i	2	38.3565		BC53-PJBE4.6g	1	7.6494		BC53-PJBE6.1e	2	2.9116
	BC53-PJBE4.6d	2	149.561		BC53-PJBE6.1i	2	32.7457		BC53-PJBE4.6g	1	10.1332		BC53-PJBE6.1e	5	4.811
	BC53-PJBE4.6d	2	144.888		BC53-PJBE6.1i	2	45.487		BC53-PJBE4.6g	1	13.0027		BC53-PJBE6.1e	5	2.2304
	BC53-PJBE4.6d	2	167.049		BC53-PJBE6.1i	2	50.1608		BC53-PJBE4.6g	1	15.3425		BC53-PJBE6.1e	5	2.7928
	BC53-PJBE4.6d	2	124.519		BC53-PJBE6.1i	2	44.6847		BC53-PJBE4.6g	1	15.5241		BC53-PJBE6.1e	5	1.7299
	BC53-PJBE4.6d	2	166.183		BC53-PJBE6.1i	2	39.046		BC53-PJBE4.6g	1	16.5055		BC53-PJBE6.1e	2	4.6613
	BC53-PJBE4.6d	2	158.993		BC53-PJBE6.1i	2	34.2305		BC53-PJBE4.6g	1	31.7816		BC53-PJBE6.1e	2	2.2877
	BC53-PJBE4.6d	2	154.083		BC53-PJBE6.1i	2	51.9443		BC53-PJBE4.6g	1	27.986		BC53-PJBE6.1e	5	2.6788
	BC53-PJBE4.6d	2	159.155		BC53-PJBE6.1i	2	62.2222		BC53-PJBE4.6g	1	19.6943		BC53-PJBE6.1e	2	0.6949
	BC53-PJBE4.6d	2	141.41		BC53-PJBE6.1i	2	22.0482		BC53-PJBE4.6g	1	13.8228		BC53-PJBE6.1e	5	2.2389
	BC53-PJBE4.6d	2	150.838		BC53-PJBE6.1i	2	70.9802		BC53-PJBE4.6g	1	13.4009		BC53-PJBE6.1e	5	3.0507
	BC53-PJBE4.6d	2	156.309		BC53-PJBE6.1i	2	40.911		BC53-PJBE4.6g	1	16.6354		BC53-PJBE6.1e	5	2.1115
	BC53-PJBE4.6d	2	151.155		BC53-PJBE6.1i	2	56.1956		BC53-PJBE4.6g	1	39.765		BC53-PJBE6.1e	5	0.9995
	BC53-PJBE4.6d	3	170.04		BC53-PJBE6.1i	2	63.532		BC53-PJBE4.6g	1	32.1596		BC53-PJBE6.1e	5	1.3477
	BC53-PJBE4.6d	3	186.412		BC53-PJBE6.1i	2	42.5608		BC53-PJBE4.6g	1	20.1869		BC53-PJBE6.1e	5	3.8251
	BC53-PJBE4.6d	3	188.329		BC53-PJBE6.1i	2	58.7061		BC53-PJBE4.6g	1	26.6665		BC53-PJBE6.1e	5	3.1043
	BC53-PJBE4.6d	3	179.311		BC53-PJBE6.1i	2	31.5804		BC53-PJBE4.6g	2	61.0004		BC53-PJBE6.1e	5	3.9102
	BC53-PJBE4.6d	3	132.908		BC53-PJBE6.1i	2	43.4491		BC53-PJBE4.6g	2	54.152		BC53-PJBE6.1e	5	3.2708
	BC53-PJBE4.6d	3	187.543		BC53-PJBE6.1i	2	39.0913		BC53-PJBE4.6g	2	35.5884		BC53-PJBE6.1e	5	2.2406
	BC53-PJBE4.6d	3	188.384		BC53-PJBE6.1i	2	83.5796		BC53-PJBE4.6g	2	32.8284		BC53-PJBE6.1e	5	3.7528
	BC53-PJBE4.6d	3	156.342		BC53-PJBE6.1i	2	58.618		BC53-PJBE4.6g	2	26.5845		BC53-PJBE6.1e	5	3.2578
	BC53-PJBE4.6d	3	176.324		BC53-PJBE6.1i	2	77.7376		BC53-PJBE4.6g	2	2.5482		BC53-PJBE6.1e	5	1.1514
	BC53-PJBE4.6d	3	173.618		BC53-PJBE6.1i	2	64.3378		BC53-PJBE4.6g	2	30.6846		BC53-PJBE6.1e	5	1.1197
	BC53-PJBE4.6d	3	192.762		BC53-PJBE6.1i	2	39.3859		BC53-PJBE4.6g	2	25.0275		BC53-PJBE6.1e	5	1.9696
	BC53-PJBE4.6d	3	155.196		BC53-PJBE6.1i	2	60.8655		BC53-PJBE4.6g	2	29.9105		BC53-PJBE6.1e	5	1.2179
	BC53-PJBE4.6d	3	181.19		BC53-PJBE6.1i	2	24.8303		BC53-PJBE4.6g	2	15.5864		BC53-PJBE6.1e	5	2.2353
	BC53-PJBE4.6d	3	182.668		BC53-PJBE6.1i	2	87.5861		BC53-PJBE4.6g	2	25.5576		BC53-PJBE6.1e	2	2.7016
	BC53-PJBE4.6d	3	184.457		BC53-PJBE6.1i	2	48.7975		BC53-PJBE4.6g	2	49.0603		BC53-PJBE6.1e	5	0.2547
	BC53-PJBE4.6d	3	188.592		BC53-PJBE6.1i	2	74.6893		BC53-PJBE4.6g	2	25.4117		BC53-PJBE6.1e	5	2.0657
	BC53-PJBE4.6d	3	120.126		BC53-PJBE6.1i	2	58.2137		BC53-PJBE4.6g	2	41.6119		BC53-PJBE6.1e	5	1.8106
	BC53-PJBE4.6d	3	186.957		BC53-PJBE6.1i	2	24.3963		BC53-PJBE4.6g	2	42.2906		BC53-PJBE6.1e	5	0.8286
	BC53-PJBE4.6d	3	173.466		BC53-PJBE6.1i	2	90.6459		BC53-PJBE4.6g	2	24.9888		BC53-PJBE6.1e	2	2.9076
	BC53-PJBE4.6d	3	176.184		BC53-PJBE6.1i	2	96.5482		BC53-PJBE4.6g	2	34.6724		BC53-PJBE6.1e	5	3.8207
	BC53-PJBE4.6d	3	164.721		BC53-PJBE6.1i	2	70.6468		BC53-PJBE4.6g	2	16.075		BC53-PJBE6.1e	5	0.2292
	BC53-PJBE4.6d	3	158.495		BC53-PJBE6.1i	2	94.9316		BC53-PJBE4.6g	2	30.4327		BC53-PJBE6.1e	5	0.4856
	BC53-PJBE4.6d	3	170.296		BC53-PJBE6.1i	2	74.9967		BC53-PJBE4.6g	2	13.1007		BC53-PJBE6.1e	5	1.7946
	BC53-PJBE4.6d	3	190.423		BC53-PJBE6.1i	2	69.1179		BC53-PJBE4.6g	2	25.1196		BC53-PJBE6.1e	5	1.316
	BC53-PJBE4.6d	3	182.498		BC53-PJBE6.1i	2	85.213		BC53-PJBE4.6g	2	9.1407		BC53-PJBE6.1e	5	0.5233
	BC53-PJBE4.6d	3	181.239		BC53-PJBE6.1i	2	65.9426		BC53-PJBE4.6g	2	21.5913		BC53-PJBE6.1e	5	5.3467
	BC53-PJBE4.6d	3	180.379		BC53-PJBE6.1i	2	51.4773		BC53-PJBE4.6g	2	18.2555		BC53-PJBE6.1e	5	2.1453
	BC53-PJBE4.6d	3	190.481		BC53-PJBE6.1i	2	72.8413		BC53-PJBE4.6g	2	17.0672		BC53-PJBE6.1e	5	3.8
	BC53-PJBE4.6d	3	177.452		BC53-PJBE6.1i	2	63.0204		BC53-PJBE4.6g	2	11.5739		BC53-PJBE6.1e	5	1.4356
	BC53-PJBE4.6d	3	160.09		BC53-PJBE6.1i	2	72.4194		BC53-PJBE4.6g	2	15.9977		BC53-PJBE6.1e	5	3.0921
	BC53-PJBE4.6d	3	182.752		BC53-PJBE6.1i	2	59.6262		BC53-PJBE4.6g	2	24.4594		BC53-PJBE6.1e	5	4.137
	BC53-PJBE4.6d	3	190.139		BC53-PJBE6.1i	2	16.8866		BC53-PJBE4.6g	2	21.643		BC53-PJBE6.1e	5	2.7225
	BC53-PJBE4.6d	3	182.373		BC53-PJBE6.1i	2	53.9436		BC53-PJBE4.6g	2	50.2056		BC53-PJBE6.1e	5	2.1025
	BC53-PJBE4.6d	3	174.529		BC53-PJBE6.1i	2	51.563		BC53-PJBE4.6g	2	15.5169		BC53-PJBE6.1e	5	2.2479
	BC53-PJBE4.6d	3	187.212		BC53-PJBE6.1i	2	38.9899		BC53-PJBE4.6g	2	26.7143		BC53-PJBE6.1e	5	1.3644
	BC53-PJBE4.6d	3	190.7		BC53-PJBE6.1i	2	67.3999		BC53-PJBE4.6g	2	21.5789		BC53-PJBE6.1e	5	3.2175
	BC53-PJBE4.6d	3	193.402		BC53-PJBE6.1i	2	57.281		BC53-PJBE4.6g	2	25.4733		BC53-PJBE6.1e	5	2.1677
	BC53-PJBE4.6d	3	183.189		BC53-PJBE6.1i	2	44.5089		BC53-PJBE4.6g	2	20.888		BC53-PJBE6.1e	5	3.4931
	BC53-PJBE4.6d	3	184.277		BC53-PJBE6.1i	2	22.4871		BC53-PJBE4.6g	2	19.1347		BC53-PJBE6.1e	5	2.3612
	BC53-PJBE4.6d	3	178.324		BC53-PJBE6.1i	2	43.8056		BC53-PJBE4.6g	2	30.3467		BC53-PJBE6.1e	5	2.5182
	BC53-PJBE4.6d	3	187.439		BC53-PJBE6.1i	2	66.3993		BC53-PJBE4.6g	2	37.5079		BC53-PJBE6.1e	5	2.4713
	BC53-PJBE4.6d	3	198.739		BC53-PJBE6.1i	2	46.0704		BC53-PJBE4.6g	2	49.8072		BC53-PJBE6.1e	5	2.611
	BC53-PJBE4.6d	3	193.196		BC53-PJBE6.1i	2	33.828		BC53-PJBE4.6g	2	30.1135		BC53-PJBE6.1e	5	4.3659
	BC53-PJBE4.6d	3	169.164		BC53-PJBE6.1i	2	62.9912		BC53-PJBE4.6g	2	36.3517		BC53-PJBE6.1e	5	1.6782
	BC53-PJBE4.6d	3	192.433		BC53-PJBE6.1i	2	49.0912		BC53-PJBE4.6g	2	21.3938		BC53-PJBE6.1e	5	4.2969
	BC53-PJBE4.6d	3	186.349		BC53-PJBE6.1i	2	49.0447		BC53-PJBE4.6g	2	30.7166		BC53-PJBE6.1e	5	1.8891
	BC53-PJBE4.6d	3	179.674		BC53-PJBE6.1i	2	67.0069		BC53-PJBE4.6g	2	55.9003		BC53-PJBE6.1e	5	6.965
	BC53-PJBE4.6d	3	197.919		BC53-PJBE6.1i	2	37.8432		BC53-PJBE4.6g	2	37.3235		BC53-PJBE6.1e	2	8.714
	BC53-PJBE4.6d	3	167.261		BC53-PJBE6.1i	2	24.7656		BC53-PJBE4.6g	2	24.0607		BC53-PJBE6.1e	5	1.2142
	BC53-PJBE4.6d	3	178.701		BC53-PJBE6.1i	2	47.5477		BC53-PJBE4.6g	2	28.1173		BC53-PJBE6.1e	5	3.7967
	BC53-PJBE4.6d	3	199.105		BC53-PJBE6.1i	2	42.4148		BC53-PJBE4.6g	2	15.3802		BC53-PJBE6.1e	5	4.5
	BC53-PJBE4.6d	3	189.781		BC53-PJBE6.1i	2	57.9202		BC53-PJBE4.6g	2	26.2846		BC53-PJBE6.1e	5	2.0492
	BC53-PJBE4.6d	3	162.637		BC53-PJBE6.1i	3	42.1094		BC53-PJBE4.6g	2	33.2214		BC53-PJBE6.1e	5	2.9869
	BC53-PJBE4.6d	3	194.542		BC53-PJBE6.1i	3	38.7221		BC53-PJBE4.6g	2	17.0308		BC53-PJBE6.1e	5	4.5753
	BC53-PJBE4.6d	3	175.696		BC53-PJBE6.1i	3	20.066		BC53-PJBE4.6g	2	53.2448		BC53-PJBE6.1e	5	3.096
	BC53-PJBE4.6d	3	173.354		BC53-PJBE6.1i	3	43.4596		BC53-PJBE4.6g	2	35.0973		BC53-PJBE6.1e	5	3.8845
	BC53-PJBE4.6d	3	193.842		BC53-PJBE6.1i	3	20.5501		BC53-PJBE4.6g	2	31.0962		BC53-PJBE6.1e	5	3.8771
	BC53-PJBE4.6d	3	179.491		BC53-PJBE6.1i	3	57.1183		BC53-PJBE4.6g	2	27.6593		BC53-PJBE6.1e	5	0.9438
	BC53-PJBE4.6d	3	183.474		BC53-PJBE6.1i	3	31.9725		BC53-PJBE4.6g	2	25.2536		BC53-PJBE6.1e	5	1.9131
	BC53-PJBE4.6d	3	190.875		BC53-PJBE6.1i	3	27.5525		BC53-PJBE4.6g	2	35.5763		BC53-PJBE6.1e	5	2.0798
	BC53-PJBE4.6d	3	191.712		BC53-PJBE6.1i	3	22.2669		BC53-PJBE4.6g	2	46.2892		BC53-PJBE6.1e	5	2.1139
	BC53-PJBE4.6d	3	198.496		BC53-PJBE6.1i	3	20.7728		BC53-PJBE4.6g	2	31.9243		BC53-PJBE6.1e	5	4.4856
	BC53-PJBE4.6d	3	193.659		BC53-PJBE6.1i	3	23.877		BC53-PJBE4.6g	2	52.4709		BC53-PJBE6.1e	2	6.1249
	BC53-PJBE4.6d	3	188.655		BC53-PJBE6.1i	3	70.0301		BC53-PJBE4.6g	2	46.2647		BC53-PJBE6.1e	5	4.1891
	BC53-PJBE4.6d	3	178.099		BC53-PJBE6.1i	3	32.1675		BC53-PJBE4.6g	2	52.106		BC53-PJBE6.1e	2	12.9259
	BC53-PJBE4.6d	3	191.412		BC53-PJBE6.1i	3	52.1017		BC53-PJBE4.6g	2	21.9086		BC53-PJBE6.1e	5	6.0159
	BC53-PJBE4.6d	3	191.542		BC53-PJBE6.1i	3	64.6929		BC53-PJBE4.6g	2	10.0492		BC53-PJBE6.1e	2	2.1402
	BC53-PJBE4.6d	3	187.05		BC53-PJBE6.1i	3	43.8148		BC53-PJBE4.6g	2	12.9364		BC53-PJBE6.1e	2	2.2186
	BC53-PJBE4.6d	3	179.679		BC53-PJBE6.1i	3	38.362		BC53-PJBE4.6g	2	26.13		BC53-PJBE6.1e	2	5.2043
	BC53-PJBE4.6d	3	187.7		BC53-PJBE6.1i	3	38.1965		BC53-PJBE4.6g	2	44.6849		BC53-PJBE6.1e	2	3.6063
	BC53-PJBE4.6d	3	186.946		BC53-PJBE6.1i	3	45.898		BC53-PJBE4.6g	2	41.815		BC53-PJBE6.1e	5	3.2144
	BC53-PJBE4.6d	3	191.842		BC53-PJBE6.1i	3	25.8547		BC53-PJBE4.6g	2	20.7371		BC53-PJBE6.1e	2	2.246
	BC53-PJBE4.6d	3	178.689		BC53-PJBE6.1i	3	55.6945		BC53-PJBE4.6g	2	29.5231		BC53-PJBE6.1e	2	1.7438
	BC53-PJBE4.6d	3	183.704		BC53-PJBE6.1i	3	40.3472		BC53-PJBE4.6g	2	14.1574		BC53-PJBE6.1e	5	3.389
	BC53-PJBE4.6d	3	174.18		BC53-PJBE6.1i	3	26.04		BC53-PJBE4.6g	2	22.6572		BC53-PJBE6.1e	5	2.0132
	BC53-PJBE4.6d	3	191.258		BC53-PJBE6.1i	3	32.7483		BC53-PJBE4.6g	2	9.0127		BC53-PJBE6.1e	2	0.6806
	BC53-PJBE4.6d	3	187.597		BC53-PJBE6.1i	3	18.135		BC53-PJBE4.6g	2	24.7033		BC53-PJBE6.1e	5	5.151
	BC53-PJBE4.6d	3	188.06		BC53-PJBE6.1i	3	28.4792		BC53-PJBE4.6g	2	15.1161		BC53-PJBE6.1e	5	0.797
	BC53-PJBE4.6d	3	189.217		BC53-PJBE6.1i	3	20.2852		BC53-PJBE4.6g	2	47.2291		BC53-PJBE6.1e	2	1.3206
	BC53-PJBE4.6d	3	189.793		BC53-PJBE6.1i	3	15.1475		BC53-PJBE4.6g	2	34.8466		BC53-PJBE6.1e	5	3.5944
	BC53-PJBE4.6d	3	173.977		BC53-PJBE6.1i	3	30.6197		BC53-PJBE4.6g	2	22.3973		BC53-PJBE6.1e	2	3.4979
	BC53-PJBE4.6d	3	180.111		BC53-PJBE6.1i	3	52.1253		BC53-PJBE4.6g	2	15.7805		BC53-PJBE6.1e	5	4.0463
	BC53-PJBE4.6d	3	171.254		BC53-PJBE6.1i	3	15.0155		BC53-PJBE4.6g	2	10.9359		BC53-PJBE6.1e	2	0.7894
	BC53-PJBE4.6d	3	190.44		BC53-PJBE6.1i	3	40.2738		BC53-PJBE4.6g	2	22.1863		BC53-PJBE6.1e	5	3.9341
	BC53-PJBE4.6d	3	176.904		BC53-PJBE6.1i	3	36.9185		BC53-PJBE4.6g	2	14.6037		BC53-PJBE6.1e	2	1.2639
	BC53-PJBE4.6d	3	188.791		BC53-PJBE6.1i	3	41.4335		BC53-PJBE4.6g	2	22.3748		BC53-PJBE6.1e	5	4.5346
	BC53-PJBE4.6d	3	189.785		BC53-PJBE6.1i	3	50.0645		BC53-PJBE4.6g	2	13.7214		BC53-PJBE6.1e	2	4.267
	BC53-PJBE4.6d	3	186.829		BC53-PJBE6.1i	3	40.2438		BC53-PJBE4.6g	2	28.6488		BC53-PJBE6.1e	5	1.9602
	BC53-PJBE4.6d	3	187.118		BC53-PJBE6.1i	3	42.6726		BC53-PJBE4.6g	2	35.1501		BC53-PJBE6.1e	2	6.2459
	BC53-PJBE4.6d	3	183.462		BC53-PJBE6.1i	3	35.4869		BC53-PJBE4.6g	2	32.039		BC53-PJBE6.1e	5	0.6147
	BC53-PJBE4.6d	3	192.183		BC53-PJBE6.1i	3	40.2365		BC53-PJBE4.6g	2	32.2244		BC53-PJBE6.1e	2	1.0928
	BC53-PJBE4.6d	3	187.462		BC53-PJBE6.1i	3	21.1567		BC53-PJBE4.6g	2	37.3414		BC53-PJBE6.1e	5	0.7168
	BC53-PJBE4.6d	3	201.177		BC53-PJBE6.1i	3	47.0049		BC53-PJBE4.6g	2	24.0064		BC53-PJBE6.1e	2	0.9843
	BC53-PJBE4.6d	3	191.367		BC53-PJBE6.1i	3	57.3063		BC53-PJBE4.6g	2	8.3836		BC53-PJBE6.1e	5	3.5247
	BC53-PJBE4.6d	3	192.399		BC53-PJBE6.1i	3	40.4669		BC53-PJBE4.6g	2	11.6313		BC53-PJBE6.1e	2	3.7004
	BC53-PJBE4.6d	3	186.691		BC53-PJBE6.1i	3	42.1609		BC53-PJBE4.6g	2	14.2435		BC53-PJBE6.1e	5	0.6958
	BC53-PJBE4.6d	3	196.157		BC53-PJBE6.1i	3	41.5562		BC53-PJBE4.6g	3	17.5822		BC53-PJBE6.1e	2	1.4183
	BC53-PJBE4.6d	3	185		BC53-PJBE6.1i	3	22.3731		BC53-PJBE4.6g	3	23.618		BC53-PJBE6.1e	5	4.9632
	BC53-PJBE4.6d	3	194.222		BC53-PJBE6.1i	3	42.3457		BC53-PJBE4.6g	3	13.6934		BC53-PJBE6.1e	2	2.5019
	BC53-PJBE4.6d	3	198.754		BC53-PJBE6.1i	3	35.9292		BC53-PJBE4.6g	3	32.1608		BC53-PJBE6.1e	5	0.2221
	BC53-PJBE4.6d	3	194.418		BC53-PJBE6.1i	3	42.3945		BC53-PJBE4.6g	3	45.4206		BC53-PJBE6.1e	5	4.9767
	BC53-PJBE4.6d	3	194.791		BC53-PJBE6.1i	3	32.6571		BC53-PJBE4.6g	3	18.2925		BC53-PJBE6.1e	2	13.1804
	BC53-PJBE4.6d	3	191.467		BC53-PJBE6.1i	3	61.8338		BC53-PJBE4.6g	3	40.6554		BC53-PJBE6.1e	2	6.0305
	BC53-PJBE4.6d	3	196.397		BC53-PJBE6.1i	3	51.8887		BC53-PJBE4.6g	3	57.1593		BC53-PJBE6.1e	2	1.7714
	BC53-PJBE4.6d	3	193.861		BC53-PJBE6.1i	3	57.9575		BC53-PJBE4.6g	3	31.2939		BC53-PJBE6.1e	2	10.1037
	BC53-PJBE4.6d	3	192.544		BC53-PJBE6.1i	3	26.4483		BC53-PJBE4.6g	3	36.2671		BC53-PJBE6.1e	5	0.148
	BC53-PJBE4.6d	3	198.611		BC53-PJBE6.1i	3	71.7221		BC53-PJBE4.6g	3	11.2208		BC53-PJBE6.1e	5	2.9289
	BC53-PJBE4.6d	3	187.859		BC53-PJBE6.1i	3	42.8945		BC53-PJBE4.6g	3	35.2849		BC53-PJBE6.1e	2	1.4542
	BC53-PJBE4.6d	3	188.511		BC53-PJBE6.1i	3	25.4118		BC53-PJBE4.6g	3	10.4975		BC53-PJBE6.1e	5	0.1087
	BC53-PJBE4.6d	3	189.051		BC53-PJBE6.1i	4	52.0088		BC53-PJBE4.6g	3	25.8507		BC53-PJBE6.1e	5	2.5858
	BC53-PJBE4.6d	3	187.828		BC53-PJBE6.1i	4	91.2141		BC53-PJBE4.6g	3	37.2962		BC53-PJBE6.1e	5	3.1866
	BC53-PJBE4.6d	3	193.344		BC53-PJBE6.1i	4	69.9673		BC53-PJBE4.6g	3	20.821		BC53-PJBE6.1e	5	4.1404
	BC53-PJBE4.6d	3	200.011		BC53-PJBE6.1i	4	119.177		BC53-PJBE4.6g	3	41.6961		BC53-PJBE6.1e	2	5.7096
	BC53-PJBE4.6d	3	188.838		BC53-PJBE6.1i	4	89.7293		BC53-PJBE4.6g	3	18.9631		BC53-PJBE6.1e	2	4.3526
	BC53-PJBE4.6d	3	180.853		BC53-PJBE6.1i	4	106.547		BC53-PJBE4.6g	3	39.6138		BC53-PJBE6.1e	5	2.2158
	BC53-PJBE4.6d	3	190.882		BC53-PJBE6.1i	4	100.344		BC53-PJBE4.6g	3	36.0231		BC53-PJBE6.1e	2	7.774
	BC53-PJBE4.6d	3	188.935		BC53-PJBE6.1i	4	118.567		BC53-PJBE4.6g	3	52.5425		BC53-PJBE6.1e	2	1.6433
	BC53-PJBE4.6d	1	186.409		BC53-PJBE6.1i	4	109.325		BC53-PJBE4.6g	3	34.4334		BC53-PJBE6.1e	5	0.2744
	BC53-PJBE4.6d	1	165.884		BC53-PJBE6.1i	4	89.1513		BC53-PJBE4.6g	3	16.0876		BC53-PJBE6.1e	2	5.7919
	BC53-PJBE4.6d	1	128.123		BC53-PJBE6.1i	4	88.394		BC53-PJBE4.6g	3	5.2026		BC53-PJBE6.1e	5	0.5664
	BC53-PJBE4.6d	1	169.206		BC53-PJBE6.1i	4	110.654		BC53-PJBE4.6g	3	30.0059		BC53-PJBE6.1e	2	5.6326
	BC53-PJBE4.6d	1	153.255		BC53-PJBE6.1i	4	83.079		BC53-PJBE4.6g	3	33.6615		BC53-PJBE6.1e	5	0.2595
	BC53-PJBE4.6d	1	144.423		BC53-PJBE6.1i	4	111.569		BC53-PJBE4.6g	3	11.1449		BC53-PJBE6.1e	2	4.9964
	BC53-PJBE4.6d	1	133.491		BC53-PJBE6.1i	4	85.4818		BC53-PJBE4.6g	3	41.5457		BC53-PJBE6.1e	5	0.438
	BC53-PJBE4.6d	1	163.209		BC53-PJBE6.1i	4	89.2445		BC53-PJBE4.6g	3	9.2788		BC53-PJBE6.1e	2	2.6155
	BC53-PJBE4.6d	1	166.334		BC53-PJBE6.1i	4	91.5976		BC53-PJBE4.6g	3	17.4363		BC53-PJBE6.1e	5	4.8344
	BC53-PJBE4.6d	1	143.962		BC53-PJBE6.1i	4	80.4203		BC53-PJBE4.6g	3	8.3286		BC53-PJBE6.1e	2	1.4415
	BC53-PJBE4.6d	1	176.304		BC53-PJBE6.1i	4	121.385		BC53-PJBE4.6g	3	51.5551		BC53-PJBE6.1e	5	4.3126
	BC53-PJBE4.6d	1	140.854		BC53-PJBE6.1i	4	103.848		BC53-PJBE4.6g	3	17.2641		BC53-PJBE6.1e	2	2.6796
	BC53-PJBE4.6d	1	171.821		BC53-PJBE6.1i	4	99.0292		BC53-PJBE4.6g	3	43.9569		BC53-PJBE6.1e	2	1.5794
	BC53-PJBE4.6d	1	162.652		BC53-PJBE6.1i	4	107.199		BC53-PJBE4.6g	3	10.2846		BC53-PJBE6.1e	5	4.5114
	BC53-PJBE4.6d	1	169.591		BC53-PJBE6.1i	4	79.8046		BC53-PJBE4.6g	3	36.9309		BC53-PJBE6.1e	2	1.8217
	BC53-PJBE4.6d	1	130.319		BC53-PJBE6.1i	4	99.5718		BC53-PJBE4.6g	3	8.1567		BC53-PJBE6.1e	5	4.9156
	BC53-PJBE4.6d	1	170.165		BC53-PJBE6.1i	4	57.9863		BC53-PJBE4.6g	3	30.3694		BC53-PJBE6.1e	2	1.6196
	BC53-PJBE4.6d	1	103.668		BC53-PJBE6.1i	4	91.9287		BC53-PJBE4.6g	3	4.8744		BC53-PJBE6.1e	5	0.2219
	BC53-PJBE4.6d	1	98.4319		BC53-PJBE6.1i	4	123.7		BC53-PJBE4.6g	4	66.7285		BC53-PJBE6.1e	5	4.5035
	BC53-PJBE4.6d	1	179.973		BC53-PJBE6.1i	4	62.4136		BC53-PJBE4.6g	4	56.8733		BC53-PJBE6.1e	2	5.4319
	BC53-PJBE4.6d	1	171.369		BC53-PJBE6.1i	4	94.4072		BC53-PJBE4.6g	4	40.4806		BC53-PJBE6.1e	5	2.3379
	BC53-PJBE4.6d	1	157.303		BC53-PJBE6.1i	4	103.704		BC53-PJBE4.6g	4	36.2093		BC53-PJBE6.1e	5	7.2823
	BC53-PJBE4.6d	1	153.384		BC53-PJBE6.1i	4	53.3714		BC53-PJBE4.6g	4	41.4365		BC53-PJBE6.1e	2	4.3155
	BC53-PJBE4.6d	1	159.627		BC53-PJBE6.1i	4	99.1006		BC53-PJBE4.6g	4	34.6939		BC53-PJBE6.1e	5	3.1272
	BC53-PJBE4.6d	1	172.198		BC53-PJBE6.1i	4	107.591		BC53-PJBE4.6g	4	41.5141		BC53-PJBE6.1e	2	1.5769
	BC53-PJBE4.6d	1	170.073		BC53-PJBE6.1i	4	102.699		BC53-PJBE4.6g	4	51.1078		BC53-PJBE6.1e	2	0.8165
	BC53-PJBE4.6d	1	170.419		BC53-PJBE6.1i	4	116.827		BC53-PJBE4.6g	4	26.9636		BC53-PJBE6.1e	5	2.3448
	BC53-PJBE4.6d	1	112.304		BC53-PJBE6.1i	4	104.031		BC53-PJBE4.6g	4	34.8167		BC53-PJBE6.1e	2	2.2091
	BC53-PJBE4.6d	1	156.998		BC53-PJBE6.1i	4	97.4568		BC53-PJBE4.6g	4	51.2385		BC53-PJBE6.1e	2	2.0025
	BC53-PJBE4.6d	1	118.906		BC53-PJBE6.1i	4	91.0615		BC53-PJBE4.6g	4	45.1116		BC53-PJBE6.1e	5	0.8985
	BC53-PJBE4.6d	1	168.551		BC53-PJBE6.1i	4	127.018		BC53-PJBE4.6g	4	8.4545		BC53-PJBE6.1e	2	3.5507
	BC53-PJBE4.6d	1	177.215		BC53-PJBE6.1i	4	109.998		BC53-PJBE4.6g	4	48.8691		BC53-PJBE6.1e	5	1.7701
	BC53-PJBE4.6d	1	135.759		BC53-PJBE6.1i	4	84.2553		BC53-PJBE4.6g	4	51.6957		BC53-PJBE6.1e	5	4.6715
	BC53-PJBE4.6d	1	164.152		BC53-PJBE6.1i	4	121.226		BC53-PJBE4.6g	4	5.5241		BC53-PJBE6.1e	2	3.5924
	BC53-PJBE4.6d	1	172.669		BC53-PJBE6.1i	4	63.1562		BC53-PJBE4.6g	4	20.1737		BC53-PJBE6.1e	5	3.1646
	BC53-PJBE4.6d	1	151.216		BC53-PJBE6.1i	4	108.25		BC53-PJBE4.6g	4	42.4155		BC53-PJBE6.1e	2	1.7274
	BC53-PJBE4.6d	1	149.234		BC53-PJBE6.1i	4	111.23		BC53-PJBE4.6g	4	43.7976		BC53-PJBE6.1e	5	4.4923
	BC53-PJBE4.6d	1	165.964		BC53-PJBE6.1i	4	90.9117		BC53-PJBE4.6g	4	42.0934		BC53-PJBE6.1e	2	2.9322
	BC53-PJBE4.6d	1	157.064		BC53-PJBE6.1i	4	91.5585		BC53-PJBE4.6g	4	54.8402		BC53-PJBE6.1e	5	0.2225
	BC53-PJBE4.6d	1	158.658		BC53-PJBE6.1i	4	111.514		BC53-PJBE4.6g	4	48.324		BC53-PJBE6.1e	2	2.4207
	BC53-PJBE4.6d	1	162.165		BC53-PJBE6.1i	4	77.4414		BC53-PJBE4.6g	4	5.3647		BC53-PJBE6.1e	5	4.6257
	BC53-PJBE4.6d	1	158.42		BC53-PJBE6.1i	4	115.155		BC53-PJBE4.6g	4	44.1113		BC53-PJBE6.1e	2	4.7171
	BC53-PJBE4.6d	1	180.607		BC53-PJBE6.1i	4	79.7038		BC53-PJBE4.6g	4	38.765		BC53-PJBE6.1e	5	3.6443
	BC53-PJBE4.6d	1	151.068		BC53-PJBE6.1i	4	107.296		BC53-PJBE4.6g	4	50.5076		BC53-PJBE6.1e	2	2.8684
	BC53-PJBE4.6d	1	170.173		BC53-PJBE6.1i	4	79.472		BC53-PJBE4.6g	4	12.9224		BC53-PJBE6.1e	5	4.0833
	BC53-PJBE4.6d	1	172.955		BC53-PJBE6.1i	4	91.6187		BC53-PJBE4.6g	4	60.4292		BC53-PJBE6.1e	2	2.3091
	BC53-PJBE4.6d	1	174.389		BC53-PJBE6.1i	4	103.393		BC53-PJBE4.6g	4	49.7291		BC53-PJBE6.1e	5	7.0394
	BC53-PJBE4.6d	1	170.854		BC53-PJBE6.1i	4	73.8681		BC53-PJBE4.6g	4	44.1787		BC53-PJBE6.1e	2	4.3299
	BC53-PJBE4.6d	1	160.234		BC53-PJBE6.1i	4	76.293		BC53-PJBE4.6g	4	79.8225		BC53-PJBE6.1e	5	6.5632
	BC53-PJBE4.6d	1	154.645		BC53-PJBE6.1i	4	79.417		BC53-PJBE4.6g	4	49.5226		BC53-PJBE6.1e	2	2.3696
	BC53-PJBE4.6d	1	152.706		BC53-PJBE6.1i	4	112.289		BC53-PJBE4.6g	4	35.6002		BC53-PJBE6.1e	5	4.9078
	BC53-PJBE4.6d	1	162.639		BC53-PJBE6.1i	4	87.1127		BC53-PJBE4.6g	4	60.4437		BC53-PJBE6.1e	2	6.05
	BC53-PJBE4.6d	1	108.063		BC53-PJBE6.1i	4	83.4809		BC53-PJBE4.6g	4	44.0106		BC53-PJBE6.1e	2	3.221
	BC53-PJBE4.6d	1	167.735		BC53-PJBE6.1i	4	66.9658		BC53-PJBE4.6g	4	83.4575		BC53-PJBE6.1e	5	0.8598
	BC53-PJBE4.6d	1	128.595		BC53-PJBE6.1i	4	80.0231		BC53-PJBE4.6g	4	74.938		BC53-PJBE6.1e	2	2.6853
	BC53-PJBE4.6d	1	86.6335		BC53-PJBE6.1i	4	87.2757		BC53-PJBE4.6g	4	35.201		BC53-PJBE6.1e	5	0.5401
	BC53-PJBE4.6d	1	143.249		BC53-PJBE6.1i	4	82.6878		BC53-PJBE4.6g	4	64.165		BC53-PJBE6.1e	2	1.8704
	BC53-PJBE4.6d	1	174.786		BC53-PJBE6.1i	4	90.9779		BC53-PJBE4.6g	4	44.4663		BC53-PJBE6.1e	2	3.8769
	BC53-PJBE4.6d	1	149.176		BC53-PJBE6.1i	4	125.329		BC53-PJBE4.6g	4	47.5086		BC53-PJBE6.1e	5	2.4788
	BC53-PJBE4.6d	1	145.129		BC53-PJBE6.1i	4	76.9875		BC53-PJBE4.6g	4	56.9487		BC53-PJBE6.1e	2	5.823
	BC53-PJBE4.6d	1	153.771		BC53-PJBE6.1i	4	92.5367		BC53-PJBE4.6g	4	55.731		BC53-PJBE6.1e	5	0.7989
	BC53-PJBE4.6d	1	146.632		BC53-PJBE6.1i	4	69.391		BC53-PJBE4.6g	4	56.4161		BC53-PJBE6.1e	2	3.6106
	BC53-PJBE4.6d	1	156.299		BC53-PJBE6.1i	4	91.8252		BC53-PJBE4.6g	4	54.6869		BC53-PJBE6.1e	2	3.969
	BC53-PJBE4.6d	1	151.992		BC53-PJBE6.1i	4	103.881		BC53-PJBE4.6g	4	66.9286		BC53-PJBE6.1e	5	3.1606
	BC53-PJBE4.6d	1	137.335		BC53-PJBE6.1i	4	90.6167		BC53-PJBE4.6g	4	47.7531		BC53-PJBE6.1e	2	4.4572
	BC53-PJBE4.6d	1	140.169		BC53-PJBE6.1i	4	62.9111		BC53-PJBE4.6g	4	65.1046		BC53-PJBE6.1e	5	0.1788
	BC53-PJBE4.6d	1	161.335		BC53-PJBE6.1i	4	84.5447		BC53-PJBE4.6g	4	55.3191		BC53-PJBE6.1e	5	0.9282
	BC53-PJBE4.6d	1	142.342		BC53-PJBE6.1i	4	73.6989		BC53-PJBE4.6g	4	43.2354		BC53-PJBE6.1e	5	0.3831
	BC53-PJBE4.6d	1	140.428		BC53-PJBE6.1i	4	77.959		BC53-PJBE4.6g	4	76.4127		BC53-PJBE6.1e	2	5.262
	BC53-PJBE4.6d	1	164.191		BC53-PJBE6.1i	4	85.3683		BC53-PJBE4.6g	4	59.5681		BC53-PJBE6.1e	5	1.2201
	BC53-PJBE4.6d	1	155.734		BC53-PJBE6.1i	4	89.7439		BC53-PJBE4.6g	4	49.5818		BC53-PJBE6.1e	5	1.0382
	BC53-PJBE4.6d	1	177.961		BC53-PJBE6.1i	4	90.2484		BC53-PJBE4.6g	4	84.3223		BC53-PJBE6.1e	5	1.4905
	BC53-PJBE4.6d	1	158.466		BC53-PJBE6.1i	4	87.4893		BC53-PJBE4.6g	4	44.0818		BC53-PJBE6.1e	2	6.0675
	BC53-PJBE4.6d	1	159.752		BC53-PJBE6.1i	4	93.7923		BC53-PJBE4.6g	4	91.5264		BC53-PJBE6.1e	5	5.9447
	BC53-PJBE4.6d	1	164.45		BC53-PJBE6.1i	4	86.2686		BC53-PJBE4.6g	4	66.1616		BC53-PJBE6.1e	2	5.7327
	BC53-PJBE4.6d	1	100.783		BC53-PJBE6.1i	4	124.913		BC53-PJBE4.6g	4	85.6491		BC53-PJBE6.1e	5	6.9912
	BC53-PJBE4.6d	1	110.39		BC53-PJBE6.1i	4	78.7083		BC53-PJBE4.6g	4	48.7238		BC53-PJBE6.1e	2	2.5993
	BC53-PJBE4.6d	1	131.163		BC53-PJBE6.1i	4	117.544		BC53-PJBE4.6g	4	82.4936		BC53-PJBE6.1e	2	4.6338
	BC53-PJBE4.6d	1	125.157		BC53-PJBE6.1i	4	72.9521		BC53-PJBE4.6g	4	90.9176		BC53-PJBE6.1e	5	0.3098
	BC53-PJBE4.6d	1	165.365		BC53-PJBE6.1i	4	74.5899		BC53-PJBE4.6g	4	80.9692		BC53-PJBE6.1e	5	0.1001
	BC53-PJBE4.6d	1	139.484		BC53-PJBE6.1i	4	102.417		BC53-PJBE4.6g	4	54.6725		BC53-PJBE6.1e	5	1.3164
	BC53-PJBE4.6d	1	153.507		BC53-PJBE6.1i	4	141.744		BC53-PJBE4.6g	4	88.3224		BC53-PJBE6.1e	2	5.0041
	BC53-PJBE4.6d	1	132.963		BC53-PJBE6.1i	4	117.668		BC53-PJBE4.6g	4	55.5949		BC53-PJBE6.1e	5	0.7911
	BC53-PJBE4.6d	1	162.431		BC53-PJBE6.1i	4	110.94		BC53-PJBE4.6g	4	66.1841		BC53-PJBE6.1e	5	0.05597
	BC53-PJBE4.6d	1	142.781		BC53-PJBE6.1i	4	92.7466		BC53-PJBE4.6g	4	40.6543		BC53-PJBE6.1e	2	2.047
	BC53-PJBE4.6d	1	171.956		BC53-PJBE6.1i	4	93.0949		BC53-PJBE4.6g	4	66.7849		BC53-PJBE6.1e	5	0.137
	BC53-PJBE4.6d	1	176.248		BC53-PJBE6.1i	4	71.4296		BC53-PJBE4.6g	5	37.1278		BC53-PJBE6.1e	2	5.1237
	BC53-PJBE4.6d	1	106.893		BC53-PJBE6.1i	4	73.3043		BC53-PJBE4.6g	5	7.7758		BC53-PJBE6.1e	2	2.9665
	BC53-PJBE4.6d	1	96.9777		BC53-PJBE6.1i	4	27.6429		BC53-PJBE4.6g	5	7.5802		BC53-PJBE6.1e	5	0.529
	BC53-PJBE4.6d	1	170.048		BC53-PJBE6.1i	4	84.4941		BC53-PJBE4.6g	5	44.1226		BC53-PJBE6.1e	2	4.3483
	BC53-PJBE4.6d	1	122.545		BC53-PJBE6.1i	4	78.6631		BC53-PJBE4.6g	5	51.58		BC53-PJBE6.1e	5	1.8204
	BC53-PJBE4.6d	1	137.893		BC53-PJBE6.1i	4	74.3298		BC53-PJBE4.6g	5	57.7196		BC53-PJBE6.1e	2	10.3183
	BC53-PJBE4.6d	2	120.623		BC53-PJBE6.1i	4	115.174		BC53-PJBE4.6g	5	57.3315		BC53-PJBE6.1e	2	4.0778
	BC53-PJBE4.6d	2	146.57		BC53-PJBE6.1i	4	97.6744		BC53-PJBE4.6g	5	12.5835		BC53-PJBE6.1e	5	2.5855
	BC53-PJBE4.6d	2	148.382		BC53-PJBE6.1i	4	105.599		BC53-PJBE4.6g	5	3.813		BC53-PJBE6.1e	2	3.867
	BC53-PJBE4.6d	2	139.002		BC53-PJBE6.1i	4	59.088		BC53-PJBE4.6g	5	79.4102		BC53-PJBE6.1e	5	0.2966
	BC53-PJBE4.6d	2	141.953		BC53-PJBE6.1i	4	72.7576		BC53-PJBE4.6g	5	42.4362		BC53-PJBE6.1e	2	0.8524
	BC53-PJBE4.6d	2	124.262		BC53-PJBE6.1i	4	88.0892		BC53-PJBE4.6g	5	18.2752		BC53-PJBE6.1e	5	1.0319
	BC53-PJBE4.6d	2	139.902		BC53-PJBE6.1i	4	72.6868		BC53-PJBE4.6g	5	40.2402		BC53-PJBE6.1e	2	3.9247
	BC53-PJBE4.6d	2	152.419		BC53-PJBE6.1i	4	109.466		BC53-PJBE4.6g	5	49.3949		BC53-PJBE6.1e	5	1.3771
	BC53-PJBE4.6d	2	139.941		BC53-PJBE6.1i	4	124.034		BC53-PJBE4.6g	5	65.8145		BC53-PJBE6.1e	2	5.4565
	BC53-PJBE4.6d	2	140.805		BC53-PJBE6.1i	4	83.7453		BC53-PJBE4.6g	5	38.5107		BC53-PJBE6.1e	5	0.1929
	BC53-PJBE4.6d	2	128.493		BC53-PJBE6.1i	4	62.5419		BC53-PJBE4.6g	5	47.8527		BC53-PJBE6.1e	5	1.3948
	BC53-PJBE4.6d	2	132.789		BC53-PJBE6.1i	4	83.4876		BC53-PJBE4.6g	5	57.7		BC53-PJBE6.1e	2	4.463
	BC53-PJBE4.6d	2	142.248		BC53-PJBE6.1i	4	96.3875		BC53-PJBE4.6g	5	66.4395		BC53-PJBE6.1e	2	1.7185
	BC53-PJBE4.6d	2	137.95		BC53-PJBE6.1i	4	91.462		BC53-PJBE4.6g	5	51.3865		BC53-PJBE6.1e	5	6.0062
	BC53-PJBE4.6d	2	128.724		BC53-PJBE6.1i	4	79.8832		BC53-PJBE4.6g	5	39.2565		BC53-PJBE6.1e	2	4.4046
	BC53-PJBE4.6d	2	107.019		BC53-PJBE6.1i	4	94.0914		BC53-PJBE4.6g	5	38.4178		BC53-PJBE6.1e	5	2.3773
	BC53-PJBE4.6d	2	128.913		BC53-PJBE6.1i	4	82.8488		BC53-PJBE4.6g	5	56.5564		BC53-PJBE6.1e	2	1.9548
	BC53-PJBE4.6d	2	111.615		BC53-PJBE6.1i	4	78.7516		BC53-PJBE4.6g	5	49.7109		BC53-PJBE6.1e	5	0.1911
	BC53-PJBE4.6d	2	140.848		BC53-PJBE6.1i	4	84.5595		BC53-PJBE4.6g	5	11.1971		BC53-PJBE6.1e	5	2.508
	BC53-PJBE4.6d	2	146.484		BC53-PJBE6.1i	4	56.9318		BC53-PJBE4.6g	5	68.625		BC53-PJBE6.1e	2	1.3977
	BC53-PJBE4.6d	2	140.434		BC53-PJBE6.1i	4	76.6884		BC53-PJBE4.6g	5	63.9717		BC53-PJBE6.1e	5	1.4796
	BC53-PJBE4.6d	2	157.911		BC53-PJBE6.1i	4	113.277		BC53-PJBE4.6g	5	57.043		BC53-PJBE6.1e	2	2.1208
	BC53-PJBE4.6d	2	131.792		BC53-PJBE6.1i	4	102.547		BC53-PJBE4.6g	5	32.6934		BC53-PJBE6.1e	5	0.02737
	BC53-PJBE4.6d	2	143.012		BC53-PJBE6.1i	4	86.1188		BC53-PJBE4.6g	5	34.9515		BC53-PJBE6.1e	2	6.3268
	BC53-PJBE4.6d	2	140.547		BC53-PJBE6.1i	4	90.0042		BC53-PJBE4.6g	5	21.5592		BC53-PJBE6.1e	5	2.3627
	BC53-PJBE4.6d	2	143.917		BC53-PJBE6.1i	4	118.963		BC53-PJBE4.6g	5	75.6321		BC53-PJBE6.1e	2	4.0766
	BC53-PJBE4.6d	2	133.615		BC53-PJBE6.1i	4	113.958		BC53-PJBE4.6g	5	68.689		BC53-PJBE6.1e	2	4.3636
	BC53-PJBE4.6d	2	141.494		BC53-PJBE6.1i	4	84.3555		BC53-PJBE4.6g	5	33.5867		BC53-PJBE6.1e	5	1.6186
	BC53-PJBE4.6d	2	158.888		BC53-PJBE6.1i	4	85.2006		BC53-PJBE4.6g	5	50.0767		BC53-PJBE6.1e	2	2.2269
	BC53-PJBE4.6d	2	120.292		BC53-PJBE6.1i	4	108.649		BC53-PJBE4.6g	5	63.2584		BC53-PJBE6.1e	5	3.8674
	BC53-PJBE4.6d	2	143.605		BC53-PJBE6.1i	4	115.217		BC53-PJBE4.6g	5	72.0753		BC53-PJBE6.1e	2	2.4557
	BC53-PJBE4.6d	2	130.453		BC53-PJBE6.1i	4	74.4794		BC53-PJBE4.6g	5	96.2		BC53-PJBE6.1e	5	0.5473
	BC53-PJBE4.6d	2	78.7988		BC53-PJBE6.1i	4	67.9464		BC53-PJBE4.6g	5	106.613		BC53-PJBE6.1e	2	6.1823
	BC53-PJBE4.6d	2	109.301		BC53-PJBE6.1i	4	70.4558		BC53-PJBE4.6g	5	29.1362		BC53-PJBE6.1e	5	0.6671
	BC53-PJBE4.6d	2	112.509		BC53-PJBE6.1i	4	92.2983		BC53-PJBE4.6g	5	78.5126		BC53-PJBE6.1e	2	0.5279
	BC53-PJBE4.6d	2	131.826		BC53-PJBE6.1i	4	102.907		BC53-PJBE4.6g	5	77.6714		BC53-PJBE6.1e	5	5.6649
	BC53-PJBE4.6d	2	99.5433		BC53-PJBE6.1i	4	97.3606		BC53-PJBE4.6g	5	70.9213		BC53-PJBE6.1e	5	5.0916
	BC53-PJBE4.6d	2	128.442		BC53-PJBE6.1i	4	87.576		BC53-PJBE4.6g	5	41.4592		BC53-PJBE6.1e	5	0.6578
	BC53-PJBE4.6d	2	142.368		BC53-PJBE6.1i	4	79.3093		BC53-PJBE4.6g	5	45.9874		BC53-PJBE6.1e	2	6.3167
	BC53-PJBE4.6d	2	136.341		BC53-PJBE6.1i	4	117.998		BC53-PJBE4.6g	5	84.3379		BC53-PJBE6.1e	2	4.0241
	BC53-PJBE4.6d	2	139.831		BC53-PJBE6.1i	4	80.6248		BC53-PJBE4.6g	5	28.6915		BC53-PJBE6.1e	2	1.7228
	BC53-PJBE4.6d	2	141.697		BC53-PJBE6.1i	4	65.2432		BC53-PJBE4.6g	5	65.5303		BC53-PJBE6.1e	5	2.4021
	BC53-PJBE4.6d	2	132.921		BC53-PJBE6.1i	4	131.665		BC53-PJBE4.6g	5	81.716		BC53-PJBE6.1e	2	2.2034
	BC53-PJBE4.6d	2	111.801		BC53-PJBE6.1i	4	122.915		BC53-PJBE4.6g	5	42.5314		BC53-PJBE6.1e	2	1.4217
	BC53-PJBE4.6d	2	125.433		BC53-PJBE6.1i	4	99.4716		BC53-PJBE4.6g	5	61.95		BC53-PJBE6.1e	2	4.0727
	BC53-PJBE4.6d	2	141.067		BC53-PJBE6.1i	4	84.5554		BC53-PJBE4.6g	5	40.297		BC53-PJBE6.1e	2	9.2843
	BC53-PJBE4.6d	2	124.77		BC53-PJBE6.1i	4	93.1946		BC53-PJBE4.6g	5	90.7021		BC53-PJBE6.1e	2	2.0133
	BC53-PJBE4.6d	2	84.857		BC53-PJBE6.1i	4	102.057		BC53-PJBE4.6g	5	27.9682		BC53-PJBE6.1e	2	2.8191
	BC53-PJBE4.6d	3	183.062		BC53-PJBE6.1i	4	103.355		BC53-PJBE4.6g	5	63.2275		BC53-PJBE6.1e	2	2.433
	BC53-PJBE4.6d	3	183.488		BC53-PJBE6.1i	4	68.2358		BC53-PJBE4.6g	5	32.2708		BC53-PJBE6.1e	2	1.1854
	BC53-PJBE4.6d	3	170.691		BC53-PJBE6.1i	4	61.2531		BC53-PJBE4.6g	5	79.7174		BC53-PJBE6.1e	2	1.3302
	BC53-PJBE4.6d	3	180.09		BC53-PJBE6.1i	4	123.892		BC53-PJBE4.6g	5	39.9141		BC53-PJBE6.1e	2	3.5573
	BC53-PJBE4.6d	3	188.898		BC53-PJBE6.1i	4	84.1106		BC53-PJBE4.6g	5	63.3044		BC53-PJBE6.1e	2	2.7423
	BC53-PJBE4.6d	3	140.692		BC53-PJBE6.1i	4	114.976		BC53-PJBE4.6g	5	50.0643		BC53-PJBE6.1e	2	4.0911
	BC53-PJBE4.6d	3	191.36		BC53-PJBE6.1i	4	71.1555		BC53-PJBE4.6g	5	8.0104		BC53-PJBE6.1e	2	5.9596
	BC53-PJBE4.6d	3	187.257		BC53-PJBE6.1i	4	107.362		BC53-PJBE4.6g	5	77.0434		BC53-PJBE6.1e	2	1.7942
	BC53-PJBE4.6d	3	151.578		BC53-PJBE6.1i	4	67.3073		BC53-PJBE4.6g	5	31.9223		BC53-PJBE6.1e	2	3.7512
	BC53-PJBE4.6d	3	198.514		BC53-PJBE6.1i	4	70.554		BC53-PJBE4.6g	5	31.056		BC53-PJBE6.1e	2	3.1648
	BC53-PJBE4.6d	3	198.192		BC53-PJBE6.1i	4	59.8782		BC53-PJBE4.6g	5	27.6259		BC53-PJBE6.1e	2	2.7195
	BC53-PJBE4.6d	3	197.328		BC53-PJBE6.1i	4	98.1577		BC53-PJBE4.6g	5	67.0617		BC53-PJBE6.1e	2	5.6831
	BC53-PJBE4.6d	3	194.949		BC53-PJBE6.1i	4	127.181		BC53-PJBE4.6g	5	35.929		BC53-PJBE6.1e	2	3.0127
	BC53-PJBE4.6d	3	197.358		BC53-PJBE6.1i	4	89.4402		BC53-PJBE4.6g	5	36.1124		BC53-PJBE6.1e	2	2.3325
	BC53-PJBE4.6d	3	197.109		BC53-PJBE6.1i	4	96.3428		BC53-PJBE4.6g	5	66.8626		BC53-PJBE6.1e	2	3.2859
	BC53-PJBE4.6d	3	200.348		BC53-PJBE6.1i	4	80.1146		BC53-PJBE4.6g	5	60.7192		BC53-PJBE6.1e	2	7.2429
	BC53-PJBE4.6d	3	198.595		BC53-PJBE6.1i	4	80.6012		BC53-PJBE4.6g	5	37.7118		BC53-PJBE6.1e	2	3.9131
	BC53-PJBE4.6d	3	200.462		BC53-PJBE6.1i	4	107.754		BC53-PJBE4.6g	5	49.5568		BC53-PJBE6.1e	2	2.8502
	BC53-PJBE4.6d	3	184.508		BC53-PJBE6.1i	4	64.0559		BC53-PJBE4.6g	5	35.9107		BC53-PJBE6.1e	2	4.0353
	BC53-PJBE4.6d	3	178.587		BC53-PJBE6.1i	4	102.251		BC53-PJBE4.6g	5	55.0446		BC53-PJBE6.1e	2	2.2284
	BC53-PJBE4.6d	3	180.017		BC53-PJBE6.1i	4	70.5592		BC53-PJBE4.6g	5	25.0948		BC53-PJBE6.1e	2	4.517
	BC53-PJBE4.6d	3	171.828		BC53-PJBE6.1i	4	108.537		BC53-PJBE4.6g	5	20.0764		BC53-PJBE6.1e	2	4.2604
	BC53-PJBE4.6d	3	192.178		BC53-PJBE6.1i	4	89.0211		BC53-PJBE4.6g	5	35.7686		BC53-PJBE6.1e	2	5.0453
	BC53-PJBE4.6d	3	185.791		BC53-PJBE6.1i	4	81.5402		BC53-PJBE4.6g	5	44.0872		BC53-PJBE6.1e	2	5.4638
	BC53-PJBE4.6d	3	185.952		BC53-PJBE6.1i	4	74.4523		BC53-PJBE4.6g	5	45.3318		BC53-PJBE6.1e	2	2.8235
	BC53-PJBE4.6d	3	183.347		BC53-PJBE6.1i	4	100.035		BC53-PJBE4.6g	5	36.7243		BC53-PJBE6.1e	2	7.0195
	BC53-PJBE4.6d	3	175.137		BC53-PJBE6.1i	4	119.345		BC53-PJBE4.6g	5	56.8484		BC53-PJBE6.1e	2	1.411
	BC53-PJBE4.6d	3	194.901		BC53-PJBE6.1i	4	41.5326		BC53-PJBE4.6g	5	39.9876		BC53-PJBE6.1e	2	0.4658
	BC53-PJBE4.6d	3	203.475		BC53-PJBE6.1i	4	77.5616		BC53-PJBE4.6g	5	42.7261		BC53-PJBE6.1e	2	2.3393
	BC53-PJBE4.6d	3	192.295		BC53-PJBE6.1i	4	74.9098		BC53-PJBE4.6g	5	72		BC53-PJBE6.1e	2	0.9673
	BC53-PJBE4.6d	3	170.707		BC53-PJBE6.1i	4	71.5407		BC53-PJBE4.6g	5	31.2989		BC53-PJBE6.1e	2	1.1922
	BC53-PJBE4.6d	3	193.554		BC53-PJBE6.1i	4	98.9838		BC53-PJBE4.6g	5	77.5674		BC53-PJBE6.1e	2	1.1515
	BC53-PJBE4.6d	3	173.765		BC53-PJBE6.1i	5	78.0325		BC53-PJBE4.6g	5	43.807		BC53-PJBE6.1e	2	2.2691
	BC53-PJBE4.6d	3	203.575		BC53-PJBE6.1i	5	67.7607		BC53-PJBE4.6g	5	34.0517		BC53-PJBE6.1e	2	0.9529
	BC53-PJBE4.6d	3	189.255		BC53-PJBE6.1i	5	81.7759		BC53-PJBE4.6g	5	73.2352		BC53-PJBE6.1e	2	5.3955
	BC53-PJBE4.6d	3	199.15		BC53-PJBE6.1i	5	46.0553		BC53-PJBE4.6g	5	70.3027		BC53-PJBE6.1e	2	0.3258
	BC53-PJBE4.6d	3	162.164		BC53-PJBE6.1i	5	92.2355		BC53-PJBE4.6g	5	74.1779		BC53-PJBE6.1e	5	2.485
	BC53-PJBE4.6d	3	179.354		BC53-PJBE6.1i	5	60.1489		BC53-PJBE4.6g	5	22.63		BC53-PJBE6.1e	2	2.8795
	BC53-PJBE4.6d	3	150.26		BC53-PJBE6.1i	5	69.418		BC53-PJBE4.6g	5	40.5797		BC53-PJBE6.1e	2	1.3455
	BC53-PJBE4.6d	3	181.987		BC53-PJBE6.1i	5	77.2943		BC53-PJBE4.6g	5	46.4563		BC53-PJBE6.1e	2	8.6229
	BC53-PJBE4.6d	3	175.555		BC53-PJBE6.1i	5	62.0228		BC53-PJBE4.6g	5	65.4322		BC53-PJBE6.1e	2	1.0721
	BC53-PJBE4.6d	3	179.026		BC53-PJBE6.1i	5	65.916		BC53-PJBE4.6g	5	53.2332		BC53-PJBE6.1e	2	2.1246
	BC53-PJBE4.6d	3	187.945		BC53-PJBE6.1i	5	70.1302		BC53-PJBE4.6g	5	54.005		BC53-PJBE6.1e	5	4.4802
	BC53-PJBE4.6d	3	200.337		BC53-PJBE6.1i	5	98.6574		BC53-PJBE4.6g	5	48.4658		BC53-PJBE6.1e	5	1.1386
	BC53-PJBE4.6d	3	111.573		BC53-PJBE6.1i	5	45.1157		BC53-PJBE4.6g	5	33.1396		BC53-PJBE6.1e	2	3.9617
	BC53-PJBE4.6d	3	184.182		BC53-PJBE6.1i	5	95.4784		BC53-PJBE4.6g	5	48.1859		BC53-PJBE6.1e	5	3.2447
	BC53-PJBE4.6d	3	186.421		BC53-PJBE6.1i	5	77.0811		BC53-PJBE4.6g	5	38.1612		BC53-PJBE6.1e	2	1.4403
	BC53-PJBE4.6d	3	193.394		BC53-PJBE6.1i	5	75.1043		BC53-PJBE4.6g	5	64.5294		BC53-PJBE6.1e	5	2.6455
	BC53-PJBE4.6d	3	198.663		BC53-PJBE6.1i	5	75.3233		BC53-PJBE4.6g	5	54.8885		BC53-PJBE6.1e	2	6.5946
	BC53-PJBE4.6d	3	134.312		BC53-PJBE6.1i	5	82.2147		BC53-PJBE4.6g	5	46.4807		BC53-PJBE6.1e	2	7.2541
	BC53-PJBE4.6d	3	123.091		BC53-PJBE6.1i	5	75.5156		BC53-PJBE4.6g	5	72.4517		BC53-PJBE6.1e	2	2.1255
	BC53-PJBE4.6d	3	165.657		BC53-PJBE6.1i	5	76.3401		BC53-PJBE4.6g	5	24.2658		BC53-PJBE6.1e	2	4.8944
	BC53-PJBE4.6d	3	186.174		BC53-PJBE6.1i	5	48.257		BC53-PJBE4.6g	5	24.1247		BC53-PJBE6.1e	2	3.3283
	BC53-PJBE4.6d	3	142.452		BC53-PJBE6.1i	5	56.5651		BC53-PJBE4.6g	5	31.6943		BC53-PJBE6.1e	2	2.5914
	BC53-PJBE4.6d	3	183.148		BC53-PJBE6.1i	5	70.5217		BC53-PJBE4.6g	5	42.0109		BC53-PJBE6.1e	2	1.566
	BC53-PJBE4.6d	3	183.408		BC53-PJBE6.1i	5	82.6926		BC53-PJBE4.6g	5	9.654		BC53-PJBE6.1e	5	2.5842
	BC53-PJBE4.6d	3	185.51		BC53-PJBE6.1i	5	65.7563		BC53-PJBE4.6g	5	28.2258		BC53-PJBE6.1e	2	4.7153
	BC53-PJBE4.6d	3	189.694		BC53-PJBE6.1i	5	57.2684		BC53-PJBE4.6g	5	33.7753		BC53-PJBE6.1e	2	2.7785
	BC53-PJBE4.6d	3	186.063		BC53-PJBE6.1i	5	66.9913		BC53-PJBE4.6g	5	5.1093		BC53-PJBE6.1e	5	3.901
	BC53-PJBE4.6d	3	145.193		BC53-PJBE6.1i	5	51.0516		BC53-PJBE4.6g	5	52.1691		BC53-PJBE6.1e	5	4.059
	BC53-PJBE4.6d	3	192.704		BC53-PJBE6.1i	5	40.4004		BC53-PJBE4.6g	5	42.5762		BC53-PJBE6.1e	2	2.3355
	BC53-PJBE4.6d	3	188.402		BC53-PJBE6.1i	5	57.6691		BC53-PJBE4.6g	5	52.7968		BC53-PJBE6.1e	2	4.3189
	BC53-PJBE4.6d	3	197.983		BC53-PJBE6.1i	5	64.4286		BC53-PJBE4.6g	5	38.4715		BC53-PJBE6.1e	2	2.6272
	BC53-PJBE4.6d	3	187.546		BC53-PJBE6.1i	5	56.4787		BC53-PJBE4.6g	6	43.1114		BC53-PJBE6.1e	2	3.1903
	BC53-PJBE4.6d	3	193.408		BC53-PJBE6.1i	5	69.1631		BC53-PJBE4.6g	6	55.4249		BC53-PJBE6.1e	5	2.5108
	BC53-PJBE4.6d	3	195.129		BC53-PJBE6.1i	5	60.3936		BC53-PJBE4.6g	6	89.0383		BC53-PJBE6.1e	5	1.954
	BC53-PJBE4.6d	3	183.492		BC53-PJBE6.1i	5	47.2634		BC53-PJBE4.6g	6	50.6566		BC53-PJBE6.1e	5	1.6317
	BC53-PJBE4.6d	3	163.163		BC53-PJBE6.1i	5	66.4948		BC53-PJBE4.6g	6	66.2928		BC53-PJBE6.1e	5	0.2868
	BC53-PJBE4.6d	3	184.723		BC53-PJBE6.1i	5	76.5282		BC53-PJBE4.6g	6	51.5556		BC53-PJBE6.1e	5	0.5519
	BC53-PJBE4.6d	3	192.918		BC53-PJBE6.1i	5	47.0902		BC53-PJBE4.6g	6	43.1103		BC53-PJBE6.1e	2	1.3491
	BC53-PJBE4.6d	3	185.718		BC53-PJBE6.1i	5	77.2594		BC53-PJBE4.6g	6	67.0563		BC53-PJBE6.1e	5	1.0092
	BC53-PJBE4.6d	3	199.7		BC53-PJBE6.1i	5	84.0198		BC53-PJBE4.6g	6	80.8509		BC53-PJBE6.1e	2	4.7393
	BC53-PJBE4.6d	3	194.713		BC53-PJBE6.1i	5	55.4324		BC53-PJBE4.6g	6	74.1479		BC53-PJBE6.1e	5	2.9064
	BC53-PJBE4.6d	3	196.555		BC53-PJBE6.1i	5	71.9256		BC53-PJBE4.6g	6	47.2936		BC53-PJBE6.1e	2	1.7224
	BC53-PJBE4.6d	3	156.376		BC53-PJBE6.1i	5	52.7134		BC53-PJBE4.6g	6	45.9276		BC53-PJBE6.1e	2	5.3246
	BC53-PJBE4.6d	3	180.106		BC53-PJBE6.1i	5	69.6903		BC53-PJBE4.6g	6	70.0358		BC53-PJBE6.1e	2	5.7226
	BC53-PJBE4.6d	3	197.349		BC53-PJBE6.1i	5	45.7759		BC53-PJBE4.6g	6	19.5596		BC53-PJBE6.1e	5	0.5606
	BC53-PJBE4.6d	3	200.68		BC53-PJBE6.1i	5	54.537		BC53-PJBE4.6g	6	9.4957		BC53-PJBE6.1e	2	4.7016
	BC53-PJBE4.6d	3	157.214		BC53-PJBE6.1i	5	60.079		BC53-PJBE4.6g	6	74.3988		BC53-PJBE6.1e	5	0.6828
	BC53-PJBE4.6d	3	193.172		BC53-PJBE6.1i	5	55.353		BC53-PJBE4.6g	6	37.0069		BC53-PJBE6.1e	2	1.2729
	BC53-PJBE4.6d	3	197.864		BC53-PJBE6.1i	5	53.8666		BC53-PJBE4.6g	6	45.6249		BC53-PJBE6.1e	2	2.1257
	BC53-PJBE4.6d	3	195.131		BC53-PJBE6.1i	5	78.7253		BC53-PJBE4.6g	6	44.2358		BC53-PJBE6.1e	2	1.9478
	BC53-PJBE4.6d	3	179.385		BC53-PJBE6.1i	5	49.1043		BC53-PJBE4.6g	6	54.8542		BC53-PJBE6.1e	2	1.5963
	BC53-PJBE4.6d	3	205.934		BC53-PJBE6.1i	5	78.4752		BC53-PJBE4.6g	6	48.392		BC53-PJBE6.1e	2	2.7665
	BC53-PJBE4.6d	3	190.713		BC53-PJBE6.1i	5	99.6021		BC53-PJBE4.6g	6	22.9555		BC53-PJBE6.1e	2	1.6832
	BC53-PJBE4.6d	3	193.106		BC53-PJBE6.1i	5	108.471		BC53-PJBE4.6g	6	74.2658		BC53-PJBE6.1e	2	5.2311
	BC53-PJBE4.6d	3	191.251		BC53-PJBE6.1i	5	57.4753		BC53-PJBE4.6g	6	53.9913		BC53-PJBE6.1e	5	2.5015
	BC53-PJBE4.6d	3	182.456		BC53-PJBE6.1i	5	59.9305		BC53-PJBE4.6g	6	32.5689		BC53-PJBE6.1e	5	5.4428
	BC53-PJBE4.6d	3	191.341		BC53-PJBE6.1i	5	77.3478		BC53-PJBE4.6g	6	89.9605		BC53-PJBE6.1e	5	0.7411
	BC53-PJBE4.6d	3	186.795		BC53-PJBE6.1i	5	69.8558		BC53-PJBE4.6g	6	9.2164		BC53-PJBE6.1e	2	1.3482
	BC53-PJBE4.6d	3	109.159		BC53-PJBE6.1i	5	90.0016		BC53-PJBE4.6g	6	66.591		BC53-PJBE6.1e	2	2.527
	BC53-PJBE4.6d	4	147.166		BC53-PJBE6.1i	5	68.484		BC53-PJBE4.6g	6	33.0114		BC53-PJBE6.1e	2	2.4071
	BC53-PJBE4.6d	4	189.408		BC53-PJBE6.1i	5	91.1225		BC53-PJBE4.6g	6	67.2832		BC53-PJBE6.1e	2	2.2606
	BC53-PJBE4.6d	4	197.065		BC53-PJBE6.1i	5	74.7351		BC53-PJBE4.6g	6	48.7416		BC53-PJBE6.1e	5	3.2859
	BC53-PJBE4.6d	4	199.105		BC53-PJBE6.1i	5	102.716		BC53-PJBE4.6g	6	38.0772		BC53-PJBE6.1e	2	4.2611
	BC53-PJBE4.6d	4	170.396		BC53-PJBE6.1i	5	83.6256		BC53-PJBE4.6g	6	33.5192		BC53-PJBE6.1e	2	2.6283
	BC53-PJBE4.6d	4	190.546		BC53-PJBE6.1i	5	39.544		BC53-PJBE4.6g	6	47.4431		BC53-PJBE6.1e	5	4.436
	BC53-PJBE4.6d	4	189.737		BC53-PJBE6.1i	5	51.3884		BC53-PJBE4.6g	6	78.282		BC53-PJBE6.1e	2	5.1809
	BC53-PJBE4.6d	4	192.242		BC53-PJBE6.1i	5	106.794		BC53-PJBE4.6g	6	68.5652		BC53-PJBE6.1e	2	4.2247
	BC53-PJBE4.6d	4	190.433		BC53-PJBE6.1i	5	68.0543		BC53-PJBE4.6g	6	63.4957		BC53-PJBE6.1e	2	0.5912
	BC53-PJBE4.6d	4	195.072		BC53-PJBE6.1i	5	78.1136		BC53-PJBE4.6g	6	54.2958		BC53-PJBE6.1e	5	2.5714
	BC53-PJBE4.6d	4	183.139		BC53-PJBE6.1i	5	84.1215		BC53-PJBE4.6g	6	85.8429		BC53-PJBE6.1e	5	1.8193
	BC53-PJBE4.6d	4	176.648		BC53-PJBE6.1i	5	54.4353		BC53-PJBE4.6g	6	110.701		BC53-PJBE6.1e	2	6.2257
	BC53-PJBE4.6d	4	188.811		BC53-PJBE6.1i	5	61.0719		BC53-PJBE4.6g	6	69.868		BC53-PJBE6.1e	2	1.0117
	BC53-PJBE4.6d	4	180.768		BC53-PJBE6.1i	5	64.7044		BC53-PJBE4.6g	6	27.1668		BC53-PJBE6.1e	2	2.6841
	BC53-PJBE4.6d	4	184.22		BC53-PJBE6.1i	5	81.6282		BC53-PJBE4.6g	6	66.2511		BC53-PJBE6.1e	2	1.6376
	BC53-PJBE4.6d	4	189.296		BC53-PJBE6.1i	5	68.238		BC53-PJBE4.6g	6	4.8938		BC53-PJBE6.1e	2	4.6153
	BC53-PJBE4.6d	4	176.927		BC53-PJBE6.1i	5	87.3956		BC53-PJBE4.6g	6	36.8372		BC53-PJBE6.1e	5	3.8377
	BC53-PJBE4.6d	4	189.016		BC53-PJBE6.1i	6	89.7705		BC53-PJBE4.6g	6	39.2721		BC53-PJBE6.1e	2	3.8029
	BC53-PJBE4.6d	4	175.65		BC53-PJBE6.1i	6	77.719		BC53-PJBE4.6g	6	53.9812		BC53-PJBE6.1e	2	3.6636
	BC53-PJBE4.6d	4	184.474		BC53-PJBE6.1i	6	60.4184		BC53-PJBE4.6g	6	61.0617		BC53-PJBE6.1e	5	0.7871
	BC53-PJBE4.6d	4	200.2		BC53-PJBE6.1i	6	105.522		BC53-PJBE4.6g	6	36.2485		BC53-PJBE6.1e	2	6.0604
	BC53-PJBE4.6d	4	197.402		BC53-PJBE6.1i	6	104.904		BC53-PJBE4.6g	6	70.498		BC53-PJBE6.1e	2	1.192
	BC53-PJBE4.6d	4	190.413		BC53-PJBE6.1i	6	74.951		BC53-PJBE4.6g	6	55.0947		BC53-PJBE6.1e	2	2.1474
	BC53-PJBE4.6d	4	128.799		BC53-PJBE6.1i	6	80.4013		BC53-PJBE4.6g	6	62.5498		BC53-PJBE6.1e	2	2.8337
	BC53-PJBE4.6d	4	177.305		BC53-PJBE6.1i	6	31.4436		BC53-PJBE4.6g	6	119.047		BC53-PJBE6.1e	2	0.8765
	BC53-PJBE4.6d	4	197.884		BC53-PJBE6.1i	6	87.289		BC53-PJBE4.6g	6	33.1489		BC53-PJBE6.1e	2	4.6219
	BC53-PJBE4.6d	4	188.817		BC53-PJBE6.1i	6	69.2037		BC53-PJBE4.6g	6	59.3421		BC53-PJBE6.1e	2	6.8375
	BC53-PJBE4.6d	4	198.852		BC53-PJBE6.1i	6	71.2503		BC53-PJBE4.6g	6	29.7414		BC53-PJBE6.1e	2	1.7287
	BC53-PJBE4.6d	4	191.011		BC53-PJBE6.1i	6	108.516		BC53-PJBE4.6g	6	44.5379		BC53-PJBE6.1e	2	7.4453
	BC53-PJBE4.6d	4	190.175		BC53-PJBE6.1i	6	53.2431		BC53-PJBE4.6g	6	33.3979		BC53-PJBE6.1e	2	1.3655
	BC53-PJBE4.6d	4	194.238		BC53-PJBE6.1i	6	123.788		BC53-PJBE4.6g	6	39.0145		BC53-PJBE6.1e	2	3.2438
	BC53-PJBE4.6d	4	199.583		BC53-PJBE6.1i	6	96.3922		BC53-PJBE4.6g	6	26.2367		BC53-PJBE6.1e	5	0.3596
	BC53-PJBE4.6d	4	191.897		BC53-PJBE6.1i	6	98.2925		BC53-PJBE4.6g	6	78.0278		BC53-PJBE6.1e	2	6.0811
	BC53-PJBE4.6d	4	194.583		BC53-PJBE6.1i	6	102.477		BC53-PJBE4.6g	6	44.8738		BC53-PJBE6.1e	2	1.0836
	BC53-PJBE4.6d	4	183.98		BC53-PJBE6.1i	6	100.801		BC53-PJBE4.6g	6	39.5721		BC53-PJBE6.1e	2	4.7115
	BC53-PJBE4.6d	4	183.19		BC53-PJBE6.1i	6	112.695		BC53-PJBE4.6g	6	39.5969		BC53-PJBE6.1e	2	3.7801
	BC53-PJBE4.6d	4	194.727		BC53-PJBE6.1i	6	111.304		BC53-PJBE4.6g	6	69.4977		BC53-PJBE6.1e	2	0.5888
	BC53-PJBE4.6d	4	191.003		BC53-PJBE6.1i	6	99.1621		BC53-PJBE4.6g	6	45.6887		BC53-PJBE6.1e	2	0.6041
	BC53-PJBE4.6d	4	196.999		BC53-PJBE6.1i	6	104.092		BC53-PJBE4.6g	6	34.9211		BC53-PJBE6.1e	2	9.2667
	BC53-PJBE4.6d	4	197.158		BC53-PJBE6.1i	6	33.5449		BC53-PJBE4.6g	6	35.3724		BC53-PJBE6.1e	2	0.8234
	BC53-PJBE4.6d	4	188.865		BC53-PJBE6.1i	6	89.8851		BC53-PJBE4.6g	6	62.903		BC53-PJBE6.1e	2	1.5142
	BC53-PJBE4.6d	4	182.544		BC53-PJBE6.1i	6	85.1483		BC53-PJBE4.6g	6	42.0892		BC53-PJBE6.1e	6	2.2264
	BC53-PJBE4.6d	4	190.753		BC53-PJBE6.1i	6	99.3228		BC53-PJBE4.6g	6	62.1151		BC53-PJBE6.1e	6	2.5922
	BC53-PJBE4.6d	4	193.834		BC53-PJBE6.1i	6	88.5101		BC53-PJBE4.6g	6	41.4767		BC53-PJBE6.1e	6	4.3698
	BC53-PJBE4.6d	4	185.469		BC53-PJBE6.1i	6	88.3565		BC53-PJBE4.6g	6	47.6023		BC53-PJBE6.1e	6	1.1335
	BC53-PJBE4.6d	4	201.427		BC53-PJBE6.1i	6	19.8713		BC53-PJBE4.6g	6	42.6591		BC53-PJBE6.1e	3	0.8303
	BC53-PJBE4.6d	4	189.754		BC53-PJBE6.1i	6	89.1631		BC53-PJBE4.6g	6	65.9438		BC53-PJBE6.1e	3	7.928
	BC53-PJBE4.6d	4	200.801		BC53-PJBE6.1i	6	59.8841		BC53-PJBE4.6g	6	76.8706		BC53-PJBE6.1e	3	4.3561
	BC53-PJBE4.6d	4	199.388		BC53-PJBE6.1i	6	81.1087		BC53-PJBE4.6g	6	84.3383		BC53-PJBE6.1e	3	4.0386
	BC53-PJBE4.6d	4	186.174		BC53-PJBE6.1i	6	113.555		BC53-PJBE4.6g	6	56.0791		BC53-PJBE6.1e	6	1.4739
	BC53-PJBE4.6d	4	198.397		BC53-PJBE6.1i	6	117.452		BC53-PJBE4.6g	6	85.0692		BC53-PJBE6.1e	6	3.1146
	BC53-PJBE4.6d	4	192.314		BC53-PJBE6.1i	6	117.429		BC53-PJBE4.6g	6	52.3324		BC53-PJBE6.1e	3	2.3495
	BC53-PJBE4.6d	4	193.375		BC53-PJBE6.1i	6	120.76		BC53-PJBE4.6g	6	54.2878		BC53-PJBE6.1e	6	1.5685
	BC53-PJBE4.6d	4	193.245		BC53-PJBE6.1i	6	101.278		BC53-PJBE4.6g	6	59.4814		BC53-PJBE6.1e	3	1.4231
	BC53-PJBE4.6d	4	180.528		BC53-PJBE6.1i	6	49.8641		BC53-PJBE4.6g	6	47.8101		BC53-PJBE6.1e	6	4.9929
	BC53-PJBE4.6d	4	185.018		BC53-PJBE6.1i	6	64.6471		BC53-PJBE4.6g	6	48.8873		BC53-PJBE6.1e	3	5.3448
	BC53-PJBE4.6d	4	185.828		BC53-PJBE6.1i	6	95.1673		BC53-PJBE4.6g	6	42.6223		BC53-PJBE6.1e	6	0.07143
	BC53-PJBE4.6d	4	194.121		BC53-PJBE6.1i	6	67.3633		BC53-PJBE4.6g	6	48.6904		BC53-PJBE6.1e	6	0.7617
	BC53-PJBE4.6d	4	196.083		BC53-PJBE6.1i	6	33.5333		BC53-PJBE4.6g	6	53.3354		BC53-PJBE6.1e	6	10.5465
	BC53-PJBE4.6d	4	189.342		BC53-PJBE6.1i	6	64.0595		BC53-PJBE4.6g	6	60.0719		BC53-PJBE6.1e	3	1.4942
	BC53-PJBE4.6d	4	190.574		BC53-PJBE6.1i	6	87.1984		BC53-PJBE4.6g	6	23.8231		BC53-PJBE6.1e	6	0.5882
	BC53-PJBE4.6d	4	185.759		BC53-PJBE6.1i	6	70.6024		BC53-PJBE4.6g	6	100.904		BC53-PJBE6.1e	6	4.2144
	BC53-PJBE4.6d	4	194.058		BC53-PJBE6.1i	6	91.834		BC53-PJBE4.6g	6	50.5089		BC53-PJBE6.1e	6	0.709
	BC53-PJBE4.6d	4	186.261		BC53-PJBE6.1i	6	86.9056		BC53-PJBE4.6g	6	63.7293		BC53-PJBE6.1e	6	1.2367
	BC53-PJBE4.6d	4	197.16		BC53-PJBE6.1i	6	81.6191		BC53-PJBE4.6g	6	39.8176		BC53-PJBE6.1e	6	0.4225
	BC53-PJBE4.6d	4	160.991		BC53-PJBE6.1i	6	110.566		BC53-PJBE4.6g	6	68.6773		BC53-PJBE6.1e	6	1.6692
	BC53-PJBE4.6d	4	186.269		BC53-PJBE6.1i	6	110.558		BC53-PJBE4.6g	6	35.0042		BC53-PJBE6.1e	6	6.7654
	BC53-PJBE4.6d	4	191.436		BC53-PJBE6.1i	6	94.5524		BC53-PJBE4.6g	6	76.6693		BC53-PJBE6.1e	6	4.0083
	BC53-PJBE4.6d	4	186.965		BC53-PJBE6.1i	6	78.6718		BC53-PJBE4.6g	6	48.15		BC53-PJBE6.1e	6	1.7207
	BC53-PJBE4.6d	4	196.258		BC53-PJBE6.1i	6	93.2025		BC53-PJBE4.6g	6	29.5847		BC53-PJBE6.1e	6	0.8317
	BC53-PJBE4.6d	4	192.144		BC53-PJBE6.1i	6	109.62		BC53-PJBE4.6g	6	41.4788		BC53-PJBE6.1e	6	8.0547
	BC53-PJBE4.6d	4	179.397		BC53-PJBE6.1i	6	101.014		BC53-PJBE4.6g	6	35.3086		BC53-PJBE6.1e	6	4.4892
	BC53-PJBE4.6d	4	163.816		BC53-PJBE6.1i	6	125.166		BC53-PJBE4.6g	6	40.7171		BC53-PJBE6.1e	3	6.5046
	BC53-PJBE4.6d	4	187.75		BC53-PJBE6.1i	6	102.355		BC53-PJBE4.6g	6	49.174		BC53-PJBE6.1e	6	1.3891
	BC53-PJBE4.6d	4	171.568		BC53-PJBE6.1i	6	76.0652		BC53-PJBE4.6g	6	21.1735		BC53-PJBE6.1e	6	0.2255
	BC53-PJBE4.6d	4	195.018		BC53-PJBE6.1i	6	81.2293		BC53-PJBE4.6g	6	86.6241		BC53-PJBE6.1e	6	7.4902
	BC53-PJBE4.6d	4	191.174		BC53-PJBE6.1i	6	77.5928		BC53-PJBE4.6g	6	73.1497		BC53-PJBE6.1e	6	6.702
	BC53-PJBE4.6d	4	188.963		BC53-PJBE6.1i	5	88.2522		BC53-PJBE4.6g	6	65.6921		BC53-PJBE6.1e	6	2.5111
	BC53-PJBE4.6d	4	194.953		BC53-PJBE6.1i	5	80.8392		BC53-PJBE4.6g	6	8.6008		BC53-PJBE6.1e	6	6.5173
	BC53-PJBE4.6d	4	189.655		BC53-PJBE6.1i	4	82.616		BC53-PJBE4.6g	6	60.3295		BC53-PJBE6.1e	6	3.1054
	BC53-PJBE4.6d	4	185.281		BC53-PJBE6.1i	4	106.929		BC53-PJBE4.6g	6	81.8257		BC53-PJBE6.1e	6	1.4911
	BC53-PJBE4.6d	4	191.393		BC53-PJBE6.1i	4	39.868		BC53-PJBE4.6g	6	62.9605		BC53-PJBE6.1e	6	4.7856
	BC53-PJBE4.6d	4	180.277		BC53-PJBE6.1i	4	116.618		BC53-PJBE4.6g	6	75.0761		BC53-PJBE6.1e	6	5.7156
	BC53-PJBE4.6d	4	186.384		BC53-PJBE6.1i	4	40.3909		BC53-PJBE4.6g	4	50.8246		BC53-PJBE6.1e	6	0.3985
	BC53-PJBE4.6d	4	187.417		BC53-PJBE6.1i	4	62.3949		BC53-PJBE4.6g	4	14.8107		BC53-PJBE6.1e	6	1.5702
	BC53-PJBE4.6d	4	191.725		BC53-PJBE6.1i	4	65.985		BC53-PJBE4.6g	4	45.1601		BC53-PJBE6.1e	3	0.4822
	BC53-PJBE4.6d	4	194.178		BC53-PJBE6.1i	4	58.1166		BC53-PJBE4.6g	4	66.5858		BC53-PJBE6.1e	6	1.1979
	BC53-PJBE4.6d	4	190.404		BC53-PJBE6.1i	4	81.9686		BC53-PJBE4.6g	4	38.952		BC53-PJBE6.1e	6	0.6157
	BC53-PJBE4.6d	4	187.914		BC53-PJBE6.1i	4	78.981		BC53-PJBE4.6g	4	59.9723		BC53-PJBE6.1e	6	0.02941
	BC53-PJBE4.6d	4	197.999		BC53-PJBE6.1i	4	42.5918		BC53-PJBE4.6g	4	66.3432		BC53-PJBE6.1e	6	1.5943
	BC53-PJBE4.6d	4	174.043		BC53-PJBE6.1i	4	78.1366		BC53-PJBE4.6g	4	44.6121		BC53-PJBE6.1e	6	3.1033
	BC53-PJBE4.6d	4	186.34		BC53-PJBE6.1i	4	97.9978		BC53-PJBE4.6g	4	56.8241		BC53-PJBE6.1e	6	1.7906
	BC53-PJBE4.6d	4	195.598		BC53-PJBE6.1i	4	42.0884		BC53-PJBE4.6g	4	68.3936		BC53-PJBE6.1e	3	1.2467
	BC53-PJBE4.6d	4	194.331		BC53-PJBE6.1i	4	51.8137		BC53-PJBE4.6g	4	35.282		BC53-PJBE6.1e	6	3.1917
	BC53-PJBE4.6d	4	183.242		BC53-PJBE6.1i	4	65.2569		BC53-PJBE4.6g	4	35.9941		BC53-PJBE6.1e	6	2.9432
	BC53-PJBE4.6d	4	192.778		BC53-PJBE6.1i	4	52.3539		BC53-PJBE4.6g	4	40.8901		BC53-PJBE6.1e	6	1.0552
	BC53-PJBE4.6d	4	189.791		BC53-PJBE6.1i	4	70.9328		BC53-PJBE4.6g	4	111.136		BC53-PJBE6.1e	6	1.0222
	BC53-PJBE4.6d	4	204.531		BC53-PJBE6.1i	4	102.421		BC53-PJBE4.6g	4	64.6046		BC53-PJBE6.1e	6	1.4285
	BC53-PJBE4.6d	4	195.075		BC53-PJBE6.1i	4	60.0253		BC53-PJBE4.6g	4	61.6449		BC53-PJBE6.1e	6	1.7004
	BC53-PJBE4.6d	4	191.939		BC53-PJBE6.1i	4	67.6136		BC53-PJBE4.6g	4	50.0382		BC53-PJBE6.1e	6	3.7114
	BC53-PJBE4.6d	4	189.969		BC53-PJBE6.1i	4	92.1552		BC53-PJBE4.6g	4	47.1438		BC53-PJBE6.1e	6	0.9876
	BC53-PJBE4.6d	4	188.743		BC53-PJBE6.1i	4	97.3526		BC53-PJBE4.6g	4	20.1954		BC53-PJBE6.1e	6	2.0336
	BC53-PJBE4.6d	4	167.092		BC53-PJBE6.1i	4	42.9269		BC53-PJBE4.6g	4	53.0089		BC53-PJBE6.1e	6	1.6596
	BC53-PJBE4.6d	4	187.881		BC53-PJBE6.1i	4	86.8462		BC53-PJBE4.6g	4	19.719		BC53-PJBE6.1e	6	1.6739
	BC53-PJBE4.6d	4	196.806		BC53-PJBE6.1i	4	49.0136		BC53-PJBE4.6g	4	63.5551		BC53-PJBE6.1e	6	1.7168
	BC53-PJBE4.6d	4	162.991		BC53-PJBE6.1i	4	46.7808		BC53-PJBE4.6g	4	36.572		BC53-PJBE6.1e	6	1.252
	BC53-PJBE4.6d	4	197.704		BC53-PJBE6.1i	4	99.347		BC53-PJBE4.6g	4	32.1487		BC53-PJBE6.1e	6	1.8062
	BC53-PJBE4.6d	4	143.236		BC53-PJBE6.1i	4	70.4824		BC53-PJBE4.6g	4	51.5467		BC53-PJBE6.1e	6	3.7599
	BC53-PJBE4.6d	4	192.27		BC53-PJBE6.1i	4	66.9524		BC53-PJBE4.6g	4	53.222		BC53-PJBE6.1e	6	1.5289
	BC53-PJBE4.6d	4	179.676		BC53-PJBE6.1i	4	65.5253		BC53-PJBE4.6g	4	83.2249		BC53-PJBE6.1e	6	1.48
	BC53-PJBE4.6d	4	179.364		BC53-PJBE6.1i	4	56.6851		BC53-PJBE4.6g	4	66.4255		BC53-PJBE6.1e	6	1.5598
	BC53-PJBE4.6d	4	180.193		BC53-PJBE6.1i	4	51.231		BC53-PJBE4.6g	4	40.1973		BC53-PJBE6.1e	6	1.6895
	BC53-PJBE4.6d	4	185.949		BC53-PJBE6.1i	4	38.5641		BC53-PJBE4.6g	4	49.6822		BC53-PJBE6.1e	6	2.3207
	BC53-PJBE4.6d	4	199.471		BC53-PJBE6.1i	4	43.5783		BC53-PJBE4.6g	4	35.0145		BC53-PJBE6.1e	6	1.054
	BC53-PJBE4.6d	4	176.07		BC53-PJBE6.1i	4	54.5334		BC53-PJBE4.6g	4	47.5925		BC53-PJBE6.1e	6	0.4786
	BC53-PJBE4.6d	4	180.189		BC53-PJBE6.1i	4	59.0923		BC53-PJBE4.6g	4	50.4063		BC53-PJBE6.1e	3	8.0917
	BC53-PJBE4.6d	4	176.342		BC53-PJBE6.1i	4	82.294		BC53-PJBE4.6g	4	59.9756		BC53-PJBE6.1e	6	1.8506
	BC53-PJBE4.6d	4	193.128		BC53-PJBE6.1i	4	67.1187		BC53-PJBE4.6g	4	73.3474		BC53-PJBE6.1e	3	3.0396
	BC53-PJBE4.6d	4	199.173		BC53-PJBE6.1i	4	66.1883		BC53-PJBE4.6g	4	32.9962		BC53-PJBE6.1e	6	1.2526
	BC53-PJBE4.6d	4	194.197		BC53-PJBE6.1i	4	45.0906		BC53-PJBE4.6g	4	37.9896		BC53-PJBE6.1e	3	8.2723
	BC53-PJBE4.6d	4	199.104		BC53-PJBE6.1i	4	67.0685		BC53-PJBE4.6g	4	44.3077		BC53-PJBE6.1e	6	3.1711
	BC53-PJBE4.6d	4	201.177		BC53-PJBE6.1i	4	99.1162		BC53-PJBE4.6g	4	67.2982		BC53-PJBE6.1e	3	2.1171
	BC53-PJBE4.6d	4	194.358		BC53-PJBE6.1i	4	47.4182		BC53-PJBE4.6g	4	62.0265		BC53-PJBE6.1e	3	6.181
	BC53-PJBE4.6d	5	150.347		BC53-PJBE6.1i	4	75.3502		BC53-PJBE4.6g	4	54.1824		BC53-PJBE6.1e	6	2.7298
	BC53-PJBE4.6d	5	147.256		BC53-PJBE6.1i	4	68.2531		BC53-PJBE4.6g	4	96.6474		BC53-PJBE6.1e	6	2.063
	BC53-PJBE4.6d	5	150.114		BC53-PJBE6.1i	4	77.2898		BC53-PJBE4.6g	4	42.4706		BC53-PJBE6.1e	3	3.9952
	BC53-PJBE4.6d	5	153.824		BC53-PJBE6.1i	4	95.9022		BC53-PJBE4.6g	4	59.7829		BC53-PJBE6.1e	6	4.351
	BC53-PJBE4.6d	5	168.925		BC53-PJBE6.1i	4	88.4757		BC53-PJBE4.6g	4	44.8858		BC53-PJBE6.1e	3	5.4939
	BC53-PJBE4.6d	5	157.379		BC53-PJBE6.1i	4	116.783		BC53-PJBE4.6g	4	26.193		BC53-PJBE6.1e	6	3.4643
	BC53-PJBE4.6d	5	149.443		BC53-PJBE6.1i	4	113.187		BC53-PJBE4.6g	4	71.5214		BC53-PJBE6.1e	6	5.5096
	BC53-PJBE4.6d	5	144.462		BC53-PJBE6.1i	4	56.1744		BC53-PJBE4.6g	4	48.4926		BC53-PJBE6.1e	3	6.0628
	BC53-PJBE4.6d	5	117.632		BC53-PJBE6.1i	4	76.4722		BC53-PJBE4.6g	4	49.3536		BC53-PJBE6.1e	6	1.4267
	BC53-PJBE4.6d	5	147.664		BC53-PJBE6.1i	4	116.947		BC53-PJBE4.6g	4	46.542		BC53-PJBE6.1e	3	9.1936
	BC53-PJBE4.6d	5	152.495		BC53-PJBE6.1i	4	58.4462		BC53-PJBE4.6g	4	53.3363		BC53-PJBE6.1e	6	1.7459
	BC53-PJBE4.6d	5	114.111		BC53-PJBE6.1i	4	68.7964		BC53-PJBE4.6g	4	60.8587		BC53-PJBE6.1e	6	2.0263
	BC53-PJBE4.6d	5	140.98		BC53-PJBE6.1i	4	88.0499		BC53-PJBE4.6g	4	34.2214		BC53-PJBE6.1e	3	5.458
	BC53-PJBE4.6d	5	144.658		BC53-PJBE6.1i	4	44.7681		BC53-PJBE4.6g	4	30.2197		BC53-PJBE6.1e	6	3.2181
	BC53-PJBE4.6d	5	138.957		BC53-PJBE6.1i	4	115.939		BC53-PJBE4.6g	4	52.0726		BC53-PJBE6.1e	3	1.9696
	BC53-PJBE4.6d	5	67.5052		BC53-PJBE6.1i	4	98.4335		BC53-PJBE4.6g	4	72.3281		BC53-PJBE6.1e	6	2.3127
	BC53-PJBE4.6d	5	146.078		BC53-PJBE6.1i	5	52.3532		BC53-PJBE4.6g	4	35.4111		BC53-PJBE6.1e	3	6.8516
	BC53-PJBE4.6d	5	156.516		BC53-PJBE6.1i	5	48.4465		BC53-PJBE4.6g	4	46.5033		BC53-PJBE6.1e	6	1.7649
	BC53-PJBE4.6d	5	153.905		BC53-PJBE6.1i	5	68.1355		BC53-PJBE4.6g	4	33.9735		BC53-PJBE6.1e	3	6.6128
	BC53-PJBE4.6d	5	135.346		BC53-PJBE6.1i	5	47.7225		BC53-PJBE4.6g	4	56.0247		BC53-PJBE6.1e	6	3.5154
	BC53-PJBE4.6d	5	148.264		BC53-PJBE6.1i	5	76.4873		BC53-PJBE4.6g	4	74.7679		BC53-PJBE6.1e	3	5.0765
	BC53-PJBE4.6d	5	83.52		BC53-PJBE6.1i	5	42.4432		BC53-PJBE4.6g	4	72.5498		BC53-PJBE6.1e	6	2.3199
	BC53-PJBE4.6d	5	144.406		BC53-PJBE6.1i	5	64.2903		BC53-PJBE4.6g	4	90.6835		BC53-PJBE6.1e	3	6.6308
	BC53-PJBE4.6d	5	154.59		BC53-PJBE6.1i	5	65.0211		BC53-PJBE4.6g	4	25.5848		BC53-PJBE6.1e	6	2.2651
	BC53-PJBE4.6d	5	133.654		BC53-PJBE6.1i	5	28.8617		BC53-PJBE4.6g	4	57.3915		BC53-PJBE6.1e	3	7.0183
	BC53-PJBE4.6d	5	148.411		BC53-PJBE6.1i	5	71.7104		BC53-PJBE4.6g	4	51.1865		BC53-PJBE6.1e	6	2.1709
	BC53-PJBE4.6d	5	170.898		BC53-PJBE6.1i	5	78.9978		BC53-PJBE4.6g	4	75.0657		BC53-PJBE6.1e	3	5.1583
	BC53-PJBE4.6d	5	150.69		BC53-PJBE6.1i	5	71.6458		BC53-PJBE4.6g	4	48.0045		BC53-PJBE6.1e	6	2.0369
	BC53-PJBE4.6d	5	145.024		BC53-PJBE6.1i	5	65.1037		BC53-PJBE4.6g	4	36.8122		BC53-PJBE6.1e	3	5.7289
	BC53-PJBE4.6d	5	145.035		BC53-PJBE6.1i	5	65.5936		BC53-PJBE4.6g	4	44.0956		BC53-PJBE6.1e	3	10.3939
	BC53-PJBE4.6d	5	157.788		BC53-PJBE6.1i	5	73.2588		BC53-PJBE4.6g	4	43.8182		BC53-PJBE6.1e	6	3.5369
	BC53-PJBE4.6d	5	137.91		BC53-PJBE6.1i	5	95.9963		BC53-PJBE4.6g	4	80.4547		BC53-PJBE6.1e	3	6.1215
	BC53-PJBE4.6d	5	129.548		BC53-PJBE6.1i	5	84.8968		BC53-PJBE4.6g	4	42.5133		BC53-PJBE6.1e	6	0.3989
	BC53-PJBE4.6d	5	136.096		BC53-PJBE6.1i	5	72.2556		BC53-PJBE4.6g	4	47.763		BC53-PJBE6.1e	3	8.1238
	BC53-PJBE4.6d	5	123.296		BC53-PJBE6.1i	5	29.6818		BC53-PJBE4.6g	4	45.9677		BC53-PJBE6.1e	6	1.8013
	BC53-PJBE4.6d	5	123.339		BC53-PJBE6.1i	5	47.2771		BC53-PJBE4.6g	4	82.6674		BC53-PJBE6.1e	3	5.6484
	BC53-PJBE4.6d	5	146.957		BC53-PJBE6.1i	5	67.7126		BC53-PJBE4.6g	4	39.5619		BC53-PJBE6.1e	6	6.2731
	BC53-PJBE4.6d	5	126.64		BC53-PJBE6.1i	5	56.197		BC53-PJBE4.6g	4	45.2904		BC53-PJBE6.1e	3	9.9903
	BC53-PJBE4.6d	5	144.924		BC53-PJBE6.1i	5	75.071		BC53-PJBE4.6g	4	51.6682		BC53-PJBE6.1e	6	2.989
	BC53-PJBE4.6d	5	122.947		BC53-PJBE6.1i	5	28.4108		BC53-PJBE4.6g	4	45.2135		BC53-PJBE6.1e	3	5.7953
	BC53-PJBE4.6d	5	130.646		BC53-PJBE6.1i	5	70.7623		BC53-PJBE4.6g	4	47.2232		BC53-PJBE6.1e	6	0.64
	BC53-PJBE4.6d	5	149.401		BC53-PJBE6.1i	5	83.4859		BC53-PJBE4.6g	4	40.3986		BC53-PJBE6.1e	3	11.6581
	BC53-PJBE4.6d	5	164.565		BC53-PJBE6.1i	5	82.9348		BC53-PJBE4.6g	4	44.3914		BC53-PJBE6.1e	6	1.9991
	BC53-PJBE4.6d	5	147.192		BC53-PJBE6.1i	5	56.3195		BC53-PJBE4.6g	4	36.8141		BC53-PJBE6.1e	3	6.3327
	BC53-PJBE4.6d	5	151.416		BC53-PJBE6.1i	5	42.5279		BC53-PJBE4.6g	4	44.2476		BC53-PJBE6.1e	6	4.9662
	BC53-PJBE4.6d	5	90.3975		BC53-PJBE6.1i	5	73.9828		BC53-PJBE4.6g	4	44.4294		BC53-PJBE6.1e	3	1.1861
	BC53-PJBE4.6d	5	148.661		BC53-PJBE6.1i	5	33.588		BC53-PJBE4.6g	4	45.5465		BC53-PJBE6.1e	3	1.3212
	BC53-PJBE4.6d	5	123.441		BC53-PJBE6.1i	5	74.8148		BC53-PJBE4.6g	4	25.4571		BC53-PJBE6.1e	3	2.395
	BC53-PJBE4.6d	5	156.716		BC53-PJBE6.1i	5	98.659		BC53-PJBE4.6g	4	48.7435		BC53-PJBE6.1e	6	4.2245
	BC53-PJBE4.6d	5	138.047		BC53-PJBE6.1i	5	37.0662		BC53-PJBE4.6g	4	48.1481		BC53-PJBE6.1e	3	6.0293
	BC53-PJBE4.6d	5	159.826		BC53-PJBE6.1i	5	63.5635		BC53-PJBE4.6g	4	63.461		BC53-PJBE6.1e	6	2.3609
	BC53-PJBE4.6d	5	142.881		BC53-PJBE6.1i	5	81.7424		BC53-PJBE4.6g	4	29.1785		BC53-PJBE6.1e	3	6.2493
	BC53-PJBE4.6d	5	145.562		BC53-PJBE6.1i	5	37.7672		BC53-PJBE4.6g	4	23.1982		BC53-PJBE6.1e	6	4.5942
	BC53-PJBE4.6d	5	139.102		BC53-PJBE6.1i	5	58.2771		BC53-PJBE4.6g	4	23.0716		BC53-PJBE6.1e	3	7.4952
	BC53-PJBE4.6d	5	151.638		BC53-PJBE6.1i	5	63.4914		BC53-PJBE4.6g	4	62.0858		BC53-PJBE6.1e	3	10.8863
	BC53-PJBE4.6d	5	150.203		BC53-PJBE6.1i	5	20.7961		BC53-PJBE4.6g	4	27.3843		BC53-PJBE6.1e	3	2.7816
	BC53-PJBE4.6d	5	147.54		BC53-PJBE6.1i	5	66.0247		BC53-PJBE4.6g	4	60.4451		BC53-PJBE6.1e	3	9.5591
	BC53-PJBE4.6d	5	154.556		BC53-PJBE6.1i	5	46.5577		BC53-PJBE4.6g	4	51.3626		BC53-PJBE6.1e	3	8.4765
	BC53-PJBE4.6d	5	130.962		BC53-PJBE6.1i	5	73.2342		BC53-PJBE4.6g	4	55.3157		BC53-PJBE6.1e	3	9.6036
	BC53-PJBE4.6d	5	139.031		BC53-PJBE6.1i	5	29.9131		BC53-PJBE4.6g	4	65.0448		BC53-PJBE6.1e	3	7.8444
	BC53-PJBE4.6d	5	153.529		BC53-PJBE6.1i	5	20.9502		BC53-PJBE4.6g	4	5.2111		BC53-PJBE6.1e	3	6.4702
	BC53-PJBE4.6d	5	139.33		BC53-PJBE6.1i	5	34.8159		BC53-PJBE4.6g	4	6.1307		BC53-PJBE6.1e	3	6.2991
	BC53-PJBE4.6d	5	109.386		BC53-PJBE6.1i	5	50.5601		BC53-PJBE4.6g	4	82.9332		BC53-PJBE6.1e	3	8.1044
	BC53-PJBE4.6d	5	147.39		BC53-PJBE6.1i	5	60.3623		BC53-PJBE4.6g	4	70.4057		BC53-PJBE6.1e	3	8.0065
	BC53-PJBE4.6d	5	139.558		BC53-PJBE6.1i	5	22.2313		BC53-PJBE4.6g	4	43.3298		BC53-PJBE6.1e	3	1.2227
	BC53-PJBE4.6d	5	146.629		BC53-PJBE6.1i	5	58.871		BC53-PJBE4.6g	4	45.9078		BC53-PJBE6.1e	3	1.512
	BC53-PJBE4.6d	5	157.857		BC53-PJBE6.1i	5	62.8107		BC53-PJBE4.6g	4	18.2869		BC53-PJBE6.1e	3	8.7532
	BC53-PJBE4.6d	5	157.875		BC53-PJBE6.1i	5	59.4964		BC53-PJBE4.6g	4	19.8627		BC53-PJBE6.1e	6	1.6847
	BC53-PJBE4.6d	5	165.623		BC53-PJBE6.1i	5	38.452		BC53-PJBE4.6g	4	39.6248		BC53-PJBE6.1e	3	6.4798
	BC53-PJBE4.6d	5	143.864		BC53-PJBE6.1i	5	59.2539		BC53-PJBE4.6g	4	37.2051		BC53-PJBE6.1e	3	1.3508
	BC53-PJBE4.6d	5	148.722		BC53-PJBE6.1i	5	22.3587		BC53-PJBE4.6g	4	55.8236		BC53-PJBE6.1e	6	1.5644
	BC53-PJBE4.6d	5	140.255		BC53-PJBE6.1i	5	45.649		BC53-PJBE4.6g	4	7.6813		BC53-PJBE6.1e	3	6.7507
	BC53-PJBE4.6d	5	161.865		BC53-PJBE6.1i	5	93.8547		BC53-PJBE4.6g	4	41.9615		BC53-PJBE6.1e	3	5.3508
	BC53-PJBE4.6d	5	133.422		BC53-PJBE6.1i	5	45.7704		BC53-PJBE4.6g	4	21.0354		BC53-PJBE6.1e	6	1.2914
	BC53-PJBE4.6d	5	143.386		BC53-PJBE6.1i	5	63.6635		BC53-PJBE4.6g	4	28.492		BC53-PJBE6.1e	3	6.7866
	BC53-PJBE4.6d	5	119.054		BC53-PJBE6.1i	5	39.1303		BC53-PJBE4.6g	4	33.0236		BC53-PJBE6.1e	3	2.0308
	BC53-PJBE4.6d	5	105.007		BC53-PJBE6.1i	5	58.9339		BC53-PJBE4.6g	4	58.537		BC53-PJBE6.1e	3	8.4831
	BC53-PJBE4.6d	5	153.977		BC53-PJBE6.1i	5	49.4087		BC53-PJBE4.6g	4	33.7165		BC53-PJBE6.1e	3	9.5366
	BC53-PJBE4.6d	5	111.376		BC53-PJBE6.1i	5	59.195		BC53-PJBE4.6g	4	20.7834		BC53-PJBE6.1e	3	6.9055
	BC53-PJBE4.6d	5	128.974		BC53-PJBE6.1i	5	66.5171		BC53-PJBE4.6g	4	34.5831		BC53-PJBE6.1e	3	11.4711
	BC53-PJBE4.6d	5	150.137		BC53-PJBE6.1i	5	55.3847		BC53-PJBE4.6g	4	49.4908		BC53-PJBE6.1e	3	9.4882
	BC53-PJBE4.6d	5	156.234		BC53-PJBE6.1i	5	78.2554		BC53-PJBE4.6g	4	37.331		BC53-PJBE6.1e	3	1.2666
	BC53-PJBE4.6d	5	153.662		BC53-PJBE6.1i	5	48.7674		BC53-PJBE4.6g	4	69.3895		BC53-PJBE6.1e	3	7.1551
	BC53-PJBE4.6d	5	150.272		BC53-PJBE6.1i	5	42.0845		BC53-PJBE4.6g	4	53.8999		BC53-PJBE6.1e	3	5.6777
	BC53-PJBE4.6d	5	151.467		BC53-PJBE6.1i	5	87.418		BC53-PJBE4.6g	4	22.2597		BC53-PJBE6.1e	3	3.5497
	BC53-PJBE4.6d	5	130.432		BC53-PJBE6.1i	5	48.3449		BC53-PJBE4.6g	4	32.3606		BC53-PJBE6.1e	3	6.1454
	BC53-PJBE4.6d	5	156.582		BC53-PJBE6.1i	5	85.3389		BC53-PJBE4.6g	4	27.0301		BC53-PJBE6.1e	3	0.4421
	BC53-PJBE4.6d	5	141.712		BC53-PJBE6.1i	5	55.4241		BC53-PJBE4.6g	4	27.6827		BC53-PJBE6.1e	3	6.2912
	BC53-PJBE4.6d	5	143.974		BC53-PJBE6.1i	5	77.6033		BC53-PJBE4.6g	4	64.1447		BC53-PJBE6.1e	3	7.5775
	BC53-PJBE4.6d	5	172.065		BC53-PJBE6.1i	5	87.7308		BC53-PJBE4.6g	4	44.6891		BC53-PJBE6.1e	3	4.9787
	BC53-PJBE4.6d	5	139.84		BC53-PJBE6.1i	5	91.729		BC53-PJBE4.6g	5	51.0643		BC53-PJBE6.1e	3	3.1827
	BC53-PJBE4.6d	5	176.497		BC53-PJBE6.1i	5	54.9482		BC53-PJBE4.6g	5	31.4397		BC53-PJBE6.1e	3	13.5791
	BC53-PJBE4.6d	5	144.528		BC53-PJBE6.1i	6	90.244		BC53-PJBE4.6g	5	5.6564		BC53-PJBE6.1e	3	1.8277
	BC53-PJBE4.6d	5	148.133		BC53-PJBE6.1i	6	109.26		BC53-PJBE4.6g	5	39.6165		BC53-PJBE6.1e	3	7.4725
	BC53-PJBE4.6d	5	158.194		BC53-PJBE6.1i	6	95.8574		BC53-PJBE4.6g	5	59.6657		BC53-PJBE6.1e	3	1.0453
	BC53-PJBE4.6d	5	145.372		BC53-PJBE6.1i	6	40.3959		BC53-PJBE4.6g	5	67.4343		BC53-PJBE6.1e	3	11.1549
	BC53-PJBE4.6d	5	161.847		BC53-PJBE6.1i	6	70.5759		BC53-PJBE4.6g	5	43.0063		BC53-PJBE6.1e	3	7.9469
	BC53-PJBE4.6d	5	148.423		BC53-PJBE6.1i	6	46.883		BC53-PJBE4.6g	5	38.7562		BC53-PJBE6.1e	3	5.245
	BC53-PJBE4.6d	5	144.466		BC53-PJBE6.1i	6	63.1762		BC53-PJBE4.6g	5	51.1545		BC53-PJBE6.1e	3	7.9327
	BC53-PJBE4.6d	5	137.244		BC53-PJBE6.1i	6	106.691		BC53-PJBE4.6g	5	31.9418		BC53-PJBE6.1e	3	1.0642
[truncated: 1,810 more rows]

## Sheet: H2BGFP_Ear
H2B-GFP intensity in individual basal-cell nuclei of murine ear epidermis
	0 days				7 days				12 days				18 days
	Mouse ID	Field View	Cell Intensity		Mouse ID	Field View	Cell Intensity		Mouse ID	Field View	Cell Intensity		Mouse ID	Field View	Cell Intensity
	BC53-PJBE4.6c	1	124.399		BC53-PJBE6.1c	1	35.9564		BC53-PJBE4.6e	1	65.8071		BC53-PJBE6.1d	1	3.7754
	BC53-PJBE4.6c	1	89.1556		BC53-PJBE6.1c	1	31.8143		BC53-PJBE4.6e	1	57.2394		BC53-PJBE6.1d	1	1.9468
	BC53-PJBE4.6c	1	102.445		BC53-PJBE6.1c	1	15.2633		BC53-PJBE4.6e	1	41.208		BC53-PJBE6.1d	1	1.4542
	BC53-PJBE4.6c	1	164.322		BC53-PJBE6.1c	1	30.3644		BC53-PJBE4.6e	1	48.9053		BC53-PJBE6.1d	1	1.4355
	BC53-PJBE4.6c	1	93.4934		BC53-PJBE6.1c	1	19.7006		BC53-PJBE4.6e	1	47.9129		BC53-PJBE6.1d	1	1.6639
	BC53-PJBE4.6c	1	139.546		BC53-PJBE6.1c	1	10.5835		BC53-PJBE4.6e	1	42.6348		BC53-PJBE6.1d	1	6.3821
	BC53-PJBE4.6c	1	156.461		BC53-PJBE6.1c	1	9.6882		BC53-PJBE4.6e	1	23.8338		BC53-PJBE6.1d	1	3.6874
	BC53-PJBE4.6c	1	86.0333		BC53-PJBE6.1c	1	11.0797		BC53-PJBE4.6e	1	40.91		BC53-PJBE6.1d	1	0.8787
	BC53-PJBE4.6c	1	140.705		BC53-PJBE6.1c	1	27.692		BC53-PJBE4.6e	1	68.3669		BC53-PJBE6.1d	1	1.4921
	BC53-PJBE4.6c	1	152.777		BC53-PJBE6.1c	1	13.3136		BC53-PJBE4.6e	1	47.7108		BC53-PJBE6.1d	1	1.3924
	BC53-PJBE4.6c	1	107.766		BC53-PJBE6.1c	1	18.5265		BC53-PJBE4.6e	1	56.4687		BC53-PJBE6.1d	1	1.7167
	BC53-PJBE4.6c	1	94.5659		BC53-PJBE6.1c	1	25.0781		BC53-PJBE4.6e	1	76.1739		BC53-PJBE6.1d	1	2.8834
	BC53-PJBE4.6c	1	107.328		BC53-PJBE6.1c	1	45.6589		BC53-PJBE4.6e	1	31.4162		BC53-PJBE6.1d	1	1.248
	BC53-PJBE4.6c	1	139.126		BC53-PJBE6.1c	1	11.4903		BC53-PJBE4.6e	1	41.0915		BC53-PJBE6.1d	1	3.3998
	BC53-PJBE4.6c	1	136.409		BC53-PJBE6.1c	1	14.6809		BC53-PJBE4.6e	1	80.768		BC53-PJBE6.1d	1	1.1677
	BC53-PJBE4.6c	1	157.174		BC53-PJBE6.1c	1	24.9739		BC53-PJBE4.6e	1	29.5979		BC53-PJBE6.1d	1	0.8466
	BC53-PJBE4.6c	1	144.885		BC53-PJBE6.1c	1	19.927		BC53-PJBE4.6e	1	90.4803		BC53-PJBE6.1d	1	2.1058
	BC53-PJBE4.6c	1	139.634		BC53-PJBE6.1c	1	19.0323		BC53-PJBE4.6e	1	69.3437		BC53-PJBE6.1d	1	3.9249
	BC53-PJBE4.6c	1	149.308		BC53-PJBE6.1c	1	21.5988		BC53-PJBE4.6e	1	45.6159		BC53-PJBE6.1d	1	3.2672
	BC53-PJBE4.6c	1	162.883		BC53-PJBE6.1c	1	20.3834		BC53-PJBE4.6e	1	59.7914		BC53-PJBE6.1d	1	4.008
	BC53-PJBE4.6c	1	147.597		BC53-PJBE6.1c	1	26.1055		BC53-PJBE4.6e	1	18.4865		BC53-PJBE6.1d	1	3.1767
	BC53-PJBE4.6c	1	99.3482		BC53-PJBE6.1c	1	19.5646		BC53-PJBE4.6e	1	80.3813		BC53-PJBE6.1d	1	1.355
	BC53-PJBE4.6c	1	95.1726		BC53-PJBE6.1c	1	15.1884		BC53-PJBE4.6e	1	42.349		BC53-PJBE6.1d	1	1.5282
	BC53-PJBE4.6c	1	91.3999		BC53-PJBE6.1c	1	27.7098		BC53-PJBE4.6e	1	40.2637		BC53-PJBE6.1d	1	2.6541
	BC53-PJBE4.6c	1	53.8616		BC53-PJBE6.1c	1	12.3151		BC53-PJBE4.6e	1	37.6975		BC53-PJBE6.1d	1	1.8706
	BC53-PJBE4.6c	1	113.904		BC53-PJBE6.1c	1	8.7944		BC53-PJBE4.6e	1	75.1398		BC53-PJBE6.1d	1	1.1264
	BC53-PJBE4.6c	1	129.289		BC53-PJBE6.1c	1	14.6456		BC53-PJBE4.6e	1	52.742		BC53-PJBE6.1d	1	3.1654
	BC53-PJBE4.6c	1	138.616		BC53-PJBE6.1c	1	19.6343		BC53-PJBE4.6e	1	64.6082		BC53-PJBE6.1d	1	1.4533
	BC53-PJBE4.6c	1	126.524		BC53-PJBE6.1c	1	13.1166		BC53-PJBE4.6e	1	47.4754		BC53-PJBE6.1d	1	1.9314
	BC53-PJBE4.6c	1	95.4704		BC53-PJBE6.1c	1	8.4025		BC53-PJBE4.6e	1	44.957		BC53-PJBE6.1d	1	2.0949
	BC53-PJBE4.6c	1	106.153		BC53-PJBE6.1c	1	25.4003		BC53-PJBE4.6e	1	34.1843		BC53-PJBE6.1d	1	2.289
	BC53-PJBE4.6c	1	163.219		BC53-PJBE6.1c	1	21.8893		BC53-PJBE4.6e	1	44.7537		BC53-PJBE6.1d	1	3.016
	BC53-PJBE4.6c	1	116.699		BC53-PJBE6.1c	1	45.2369		BC53-PJBE4.6e	1	27.2221		BC53-PJBE6.1d	1	3.9711
	BC53-PJBE4.6c	1	113.185		BC53-PJBE6.1c	1	19.6081		BC53-PJBE4.6e	1	84.0924		BC53-PJBE6.1d	1	3.0588
	BC53-PJBE4.6c	1	150.542		BC53-PJBE6.1c	1	15.6486		BC53-PJBE4.6e	1	23.8284		BC53-PJBE6.1d	1	1.9058
	BC53-PJBE4.6c	1	47.3287		BC53-PJBE6.1c	1	25.5858		BC53-PJBE4.6e	1	42.106		BC53-PJBE6.1d	1	2.0481
	BC53-PJBE4.6c	1	168.717		BC53-PJBE6.1c	1	14.1643		BC53-PJBE4.6e	1	68.0841		BC53-PJBE6.1d	1	1.0635
	BC53-PJBE4.6c	1	145.262		BC53-PJBE6.1c	1	14.2443		BC53-PJBE4.6e	1	53.7593		BC53-PJBE6.1d	1	1.4282
	BC53-PJBE4.6c	1	132.679		BC53-PJBE6.1c	1	9.8155		BC53-PJBE4.6e	1	42.8755		BC53-PJBE6.1d	1	1.9875
	BC53-PJBE4.6c	1	91.3961		BC53-PJBE6.1c	1	22.7146		BC53-PJBE4.6e	1	64.3534		BC53-PJBE6.1d	1	2.3279
	BC53-PJBE4.6c	1	115.533		BC53-PJBE6.1c	1	25.4253		BC53-PJBE4.6e	1	30.5015		BC53-PJBE6.1d	1	2.262
	BC53-PJBE4.6c	1	79.0098		BC53-PJBE6.1c	1	22.288		BC53-PJBE4.6e	1	50.9493		BC53-PJBE6.1d	1	1.1062
	BC53-PJBE4.6c	1	124.447		BC53-PJBE6.1c	1	15.6227		BC53-PJBE4.6e	1	71.0692		BC53-PJBE6.1d	1	1.9833
	BC53-PJBE4.6c	1	106.203		BC53-PJBE6.1c	1	15.2492		BC53-PJBE4.6e	1	43.6448		BC53-PJBE6.1d	1	2.9528
	BC53-PJBE4.6c	1	141.53		BC53-PJBE6.1c	1	21.4705		BC53-PJBE4.6e	1	37.4277		BC53-PJBE6.1d	1	3.2846
	BC53-PJBE4.6c	1	152.653		BC53-PJBE6.1c	1	22.4158		BC53-PJBE4.6e	1	37.2422		BC53-PJBE6.1d	1	1.6682
	BC53-PJBE4.6c	1	83.6622		BC53-PJBE6.1c	1	21.6817		BC53-PJBE4.6e	1	67.3051		BC53-PJBE6.1d	1	3.086
	BC53-PJBE4.6c	1	107.126		BC53-PJBE6.1c	1	15.4982		BC53-PJBE4.6e	1	36.9571		BC53-PJBE6.1d	1	1.7415
	BC53-PJBE4.6c	1	144.676		BC53-PJBE6.1c	1	18.0652		BC53-PJBE4.6e	1	59.0897		BC53-PJBE6.1d	1	1.5751
	BC53-PJBE4.6c	1	108.214		BC53-PJBE6.1c	1	6.6018		BC53-PJBE4.6e	1	68.2583		BC53-PJBE6.1d	1	1.1288
	BC53-PJBE4.6c	1	142.231		BC53-PJBE6.1c	1	13.792		BC53-PJBE4.6e	1	38.0619		BC53-PJBE6.1d	1	2.4168
	BC53-PJBE4.6c	1	146.351		BC53-PJBE6.1c	1	16.7997		BC53-PJBE4.6e	1	68.2798		BC53-PJBE6.1d	1	3.2465
	BC53-PJBE4.6c	1	108.341		BC53-PJBE6.1c	1	15.0302		BC53-PJBE4.6e	1	56.3276		BC53-PJBE6.1d	1	2.2574
	BC53-PJBE4.6c	1	139.804		BC53-PJBE6.1c	1	18.3302		BC53-PJBE4.6e	1	51.8324		BC53-PJBE6.1d	1	3.7894
	BC53-PJBE4.6c	1	58.1353		BC53-PJBE6.1c	1	13.2852		BC53-PJBE4.6e	1	28.0364		BC53-PJBE6.1d	1	1.1449
	BC53-PJBE4.6c	1	147.976		BC53-PJBE6.1c	1	13.9511		BC53-PJBE4.6e	1	59.4889		BC53-PJBE6.1d	1	3.536
	BC53-PJBE4.6c	1	103.481		BC53-PJBE6.1c	1	10.3522		BC53-PJBE4.6e	1	27.6631		BC53-PJBE6.1d	1	2.4097
	BC53-PJBE4.6c	1	112.693		BC53-PJBE6.1c	1	15.445		BC53-PJBE4.6e	1	30.9807		BC53-PJBE6.1d	1	1.5019
	BC53-PJBE4.6c	1	114.353		BC53-PJBE6.1c	1	45.2352		BC53-PJBE4.6e	1	30.1532		BC53-PJBE6.1d	1	2.7853
	BC53-PJBE4.6c	1	154.062		BC53-PJBE6.1c	1	22.1231		BC53-PJBE4.6e	1	36.0021		BC53-PJBE6.1d	1	1.9927
	BC53-PJBE4.6c	1	101.354		BC53-PJBE6.1c	1	14.3837		BC53-PJBE4.6e	1	29.9824		BC53-PJBE6.1d	1	2.6884
	BC53-PJBE4.6c	1	123.043		BC53-PJBE6.1c	1	19.0873		BC53-PJBE4.6e	1	38.3907		BC53-PJBE6.1d	1	2.5267
	BC53-PJBE4.6c	1	91.8632		BC53-PJBE6.1c	1	16.7694		BC53-PJBE4.6e	1	56.3008		BC53-PJBE6.1d	1	2.35
	BC53-PJBE4.6c	1	101.569		BC53-PJBE6.1c	1	10.6391		BC53-PJBE4.6e	1	50.988		BC53-PJBE6.1d	1	1.6681
	BC53-PJBE4.6c	1	120.668		BC53-PJBE6.1c	1	12.0612		BC53-PJBE4.6e	1	25.1764		BC53-PJBE6.1d	1	2.5131
	BC53-PJBE4.6c	1	115.175		BC53-PJBE6.1c	1	23.1707		BC53-PJBE4.6e	1	40.7704		BC53-PJBE6.1d	1	3.2122
	BC53-PJBE4.6c	1	81.7045		BC53-PJBE6.1c	1	24.1225		BC53-PJBE4.6e	1	42.9202		BC53-PJBE6.1d	1	2.1559
	BC53-PJBE4.6c	1	73.2724		BC53-PJBE6.1c	1	9.5535		BC53-PJBE4.6e	1	85.1433		BC53-PJBE6.1d	1	2.0412
	BC53-PJBE4.6c	1	113.373		BC53-PJBE6.1c	1	17.8826		BC53-PJBE4.6e	1	27.9663		BC53-PJBE6.1d	1	1.5946
	BC53-PJBE4.6c	1	87.9431		BC53-PJBE6.1c	1	13.3727		BC53-PJBE4.6e	1	61.4241		BC53-PJBE6.1d	1	2.6638
	BC53-PJBE4.6c	1	145.055		BC53-PJBE6.1c	1	45.4877		BC53-PJBE4.6e	1	24.8376		BC53-PJBE6.1d	1	2.6959
	BC53-PJBE4.6c	1	113.433		BC53-PJBE6.1c	1	25.324		BC53-PJBE4.6e	1	25.8118		BC53-PJBE6.1d	1	5.4869
	BC53-PJBE4.6c	1	137.284		BC53-PJBE6.1c	1	13.6413		BC53-PJBE4.6e	1	40.5237		BC53-PJBE6.1d	1	2.7615
	BC53-PJBE4.6c	1	146.969		BC53-PJBE6.1c	1	31.6599		BC53-PJBE4.6e	1	40.8321		BC53-PJBE6.1d	1	3.7042
	BC53-PJBE4.6c	1	121.023		BC53-PJBE6.1c	1	10.7962		BC53-PJBE4.6e	1	32.6127		BC53-PJBE6.1d	1	1.311
	BC53-PJBE4.6c	1	126.787		BC53-PJBE6.1c	1	28.7011		BC53-PJBE4.6e	1	46.0085		BC53-PJBE6.1d	1	1.5845
	BC53-PJBE4.6c	1	101.397		BC53-PJBE6.1c	1	18.696		BC53-PJBE4.6e	1	68.7878		BC53-PJBE6.1d	1	2.8016
	BC53-PJBE4.6c	1	137.183		BC53-PJBE6.1c	1	18.7774		BC53-PJBE4.6e	1	22.2123		BC53-PJBE6.1d	1	3.4694
	BC53-PJBE4.6c	1	135.002		BC53-PJBE6.1c	1	34.5122		BC53-PJBE4.6e	1	45.7604		BC53-PJBE6.1d	1	3.9722
	BC53-PJBE4.6c	1	165.714		BC53-PJBE6.1c	1	13.2865		BC53-PJBE4.6e	1	74.2083		BC53-PJBE6.1d	1	1.4429
	BC53-PJBE4.6c	1	163.449		BC53-PJBE6.1c	1	28.0607		BC53-PJBE4.6e	1	35.4044		BC53-PJBE6.1d	1	1.5371
	BC53-PJBE4.6c	1	89.9094		BC53-PJBE6.1c	1	35.9766		BC53-PJBE4.6e	1	26.4363		BC53-PJBE6.1d	1	2.3141
	BC53-PJBE4.6c	1	148.513		BC53-PJBE6.1c	1	35.2804		BC53-PJBE4.6e	1	78.4721		BC53-PJBE6.1d	1	1.6452
	BC53-PJBE4.6c	1	164.638		BC53-PJBE6.1c	1	23.1013		BC53-PJBE4.6e	1	37.4372		BC53-PJBE6.1d	1	1.5034
	BC53-PJBE4.6c	1	92.1343		BC53-PJBE6.1c	1	24.2824		BC53-PJBE4.6e	1	25.7394		BC53-PJBE6.1d	1	1.7899
	BC53-PJBE4.6c	1	128.625		BC53-PJBE6.1c	1	17.9552		BC53-PJBE4.6e	1	103.456		BC53-PJBE6.1d	1	1.1738
	BC53-PJBE4.6c	1	110.87		BC53-PJBE6.1c	1	18.2018		BC53-PJBE4.6e	1	55.6189		BC53-PJBE6.1d	1	1.2066
	BC53-PJBE4.6c	1	158.731		BC53-PJBE6.1c	1	20.2703		BC53-PJBE4.6e	1	36.6952		BC53-PJBE6.1d	1	1.4895
	BC53-PJBE4.6c	1	97.4546		BC53-PJBE6.1c	1	21.5982		BC53-PJBE4.6e	1	35.3808		BC53-PJBE6.1d	1	4.1556
	BC53-PJBE4.6c	1	132.5		BC53-PJBE6.1c	1	22.6404		BC53-PJBE4.6e	1	49.8602		BC53-PJBE6.1d	1	1.4224
	BC53-PJBE4.6c	1	152.992		BC53-PJBE6.1c	1	16.4983		BC53-PJBE4.6e	1	34.4853		BC53-PJBE6.1d	1	1.4257
	BC53-PJBE4.6c	1	166.011		BC53-PJBE6.1c	1	28.835		BC53-PJBE4.6e	1	58.5569		BC53-PJBE6.1d	1	2.3049
	BC53-PJBE4.6c	1	168.837		BC53-PJBE6.1c	1	32.5903		BC53-PJBE4.6e	1	39.6461		BC53-PJBE6.1d	1	2.5192
	BC53-PJBE4.6c	1	123.677		BC53-PJBE6.1c	1	12.2753		BC53-PJBE4.6e	1	66.2881		BC53-PJBE6.1d	1	1.5213
	BC53-PJBE4.6c	1	48.683		BC53-PJBE6.1c	1	27.9779		BC53-PJBE4.6e	1	41.9129		BC53-PJBE6.1d	1	1.2507
	BC53-PJBE4.6c	2	115.324		BC53-PJBE6.1c	1	23.4798		BC53-PJBE4.6e	1	38.7195		BC53-PJBE6.1d	1	3.2272
	BC53-PJBE4.6c	2	132.28		BC53-PJBE6.1c	1	38.4791		BC53-PJBE4.6e	1	49.9985		BC53-PJBE6.1d	1	3.487
	BC53-PJBE4.6c	2	105.868		BC53-PJBE6.1c	1	16.4914		BC53-PJBE4.6e	1	33.3973		BC53-PJBE6.1d	1	3.7366
	BC53-PJBE4.6c	2	61.2969		BC53-PJBE6.1c	1	12.7642		BC53-PJBE4.6e	1	28.5601		BC53-PJBE6.1d	1	2.2314
	BC53-PJBE4.6c	2	109.883		BC53-PJBE6.1c	1	16.0192		BC53-PJBE4.6e	1	20.7596		BC53-PJBE6.1d	1	1.4444
	BC53-PJBE4.6c	2	132.904		BC53-PJBE6.1c	1	21.6683		BC53-PJBE4.6e	1	47.527		BC53-PJBE6.1d	2	11.7256
	BC53-PJBE4.6c	2	131.075		BC53-PJBE6.1c	1	22.6426		BC53-PJBE4.6e	1	43.7472		BC53-PJBE6.1d	2	8.8495
	BC53-PJBE4.6c	2	21.1828		BC53-PJBE6.1c	1	26.225		BC53-PJBE4.6e	1	90.8545		BC53-PJBE6.1d	2	6.855
	BC53-PJBE4.6c	2	142.279		BC53-PJBE6.1c	1	20.8494		BC53-PJBE4.6e	1	44.9567		BC53-PJBE6.1d	2	7.8378
	BC53-PJBE4.6c	2	147.363		BC53-PJBE6.1c	1	21.8277		BC53-PJBE4.6e	1	72.2186		BC53-PJBE6.1d	2	18.1877
	BC53-PJBE4.6c	2	169.52		BC53-PJBE6.1c	1	14.1027		BC53-PJBE4.6e	1	65.5418		BC53-PJBE6.1d	2	4.9239
	BC53-PJBE4.6c	2	115.68		BC53-PJBE6.1c	1	22.0981		BC53-PJBE4.6e	1	89.7736		BC53-PJBE6.1d	2	5.0595
	BC53-PJBE4.6c	2	63.6948		BC53-PJBE6.1c	1	19.6003		BC53-PJBE4.6e	1	62.0765		BC53-PJBE6.1d	2	6.5257
	BC53-PJBE4.6c	2	152.488		BC53-PJBE6.1c	1	45.5108		BC53-PJBE4.6e	1	36.9385		BC53-PJBE6.1d	2	7.2038
	BC53-PJBE4.6c	2	131.202		BC53-PJBE6.1c	2	51.4248		BC53-PJBE4.6e	1	32.9345		BC53-PJBE6.1d	2	9.8941
	BC53-PJBE4.6c	2	130.996		BC53-PJBE6.1c	2	33.917		BC53-PJBE4.6e	1	40.661		BC53-PJBE6.1d	2	5.5712
	BC53-PJBE4.6c	2	152.374		BC53-PJBE6.1c	2	48.271		BC53-PJBE4.6e	1	47.3291		BC53-PJBE6.1d	2	12.5151
[truncated: 2,108 more rows]

## Sheet: H2BGFP_Back
H2B-GFP intensity in individual basal-cell nuclei of murine back epidermis
[truncated: 643 more rows]

[truncated: 3 more sheets: H2BGFP_Tail_Scale, H2BGFP_Tail_Interscale, Summary_statistics]
