# Supplementary material for: A single-progenitor model as the unifying paradigm of epidermal and esophageal epithelial maintenance in mice
Source: Nat Commun. 2020 Mar 18;11:1429. doi: 10.1038/s41467-020-15258-0 (PMC7080751; doi:10.1038/s41467-020-15258-0)
Supplement: Supplementary file 12 — Dataset 4 [file 41467_2020_15258_MOESM12_ESM.xlsx]

## Sheet: Simulation_parameters
Parameter values used in simulations of model fits to experimental data
	Tissue	Experimental data			Figure reference	Simulations
		Data type	Mouse model	Reference		Model used	Algorithm (MC = MonteCarlo ; ABC = Approximate Bayesian Computation)	Division rate, λ (/week)	GAM tcc shape, 𝛋	min tcc, 𝛕R (days)	Symmetric div. prob., r	frac. progenitor cells, ρ	Stratif. rate, Γ (/week)	SB/B ratio, m	Shedding rate, μ (/week)	GAM shed shape, 𝛋	min shed time, 𝛕R (days)
	Esophagus	H2BGFP dilution	R26-M2rtTA / TetO-HGFP	(this work)	Fig.2C,F,G ; Fig.5B	SP	MC cell prolif. & ABC (Suppl.Methods: section 3)	2.9	8	0.5
		Lineage tracing	Lrig1-eGFP-CreERT / R26-flConfetti	(this work)	Fig.4C,E ; Fig.S7E	SP	MC clone simul. & MLE (Suppl.Methods: section 4)	2.9	8	0.5	0.1	0.65	5.4	1.25	1.5
		Lineage tracing	Krt15-CrePR1 R26mT/mG	Giroux et al. 2017	Fig.S7F (left)	SP	MC clone simul. & MLE (Suppl.Methods: section 4)	2.9	8	0.5	0.1	0.65	5.4	1.25	1.5
		Lineage tracing	Krt15-CrePR1 R26mT/mG	Giroux et al. 2017	Fig.S7F (right)	SP	MC clone simul. & MLE (Suppl.Methods: section 4)	2.9	8	0.5	0.1	0.65	5.4	1.25	1.5	8	0.5
		Lineage tracing	Ah-CreERT / R26-flEYFP	Doupé et al. 2012	Fig.4E ; Fig.S7E	SP	MC clone simul. & MLE (Suppl.Methods: section 4)	2.9	8	0.5	0.06	0.56	3.7	1.25	1.3
	Paw Epidermis	H2BGFP dilution	R26-M2rtTA / TetO-HGFP	(this work)	Fig.S2B,C	SP	MC cell prolif. & ABC (Suppl.Methods: section 3)	2	4	1
		Lineage tracing	Axin2-CreERT2 / R26-Rainbow	Lim et al. 2013	Fig.S8A	SP	MC clone simul. & MLE (Suppl.Methods: section 4)	2	4	1	0.14	0.53	2.3	1.5	0.7
	Ear Epidermis	H2BGFP dilution	R26-M2rtTA / TetO-HGFP	(this work)	Fig.S2D,E	SP	MC cell prolif. & ABC (Suppl.Methods: section 3)	1.5	8	0.5
		Lineage tracing	Ah-CreERT / R26-EYFP	Doupé et al. 2010	Fig.S8B	SP	MC clone simul. & MLE (Suppl.Methods: section 4)	1.5	8	0.5	0.04	0.54	1.8	0.44	1.8
	Back Epidermis	H2BGFP dilution	R26-M2rtTA / TetO-HGFP	(this work)	Fig.S2F,G	SP	MC cell prolif. & ABC (Suppl.Methods: section 3)	1.2	16	0.5
		Lineage tracing	Ah-CreERT / R26-flYFP	Murai et al. 2018	Fig.S8C ; Fig.S9C	SP	MC clone simul. & MLE (Suppl.Methods: section 4)	1.2	16	0.5	0.04	0.61	1.9	1.1	0.7
		Lineage tracing	Lgr6-eGFP-CreERT / R26-Confetti	Füllgrabe et al. 2015	Fig.S9C	SP	MC clone simul. & MLE (Suppl.Methods: section 4)	1.2	16	0.5	0.04	0.61	1.9	1.1	0.7
		H2BGFP dilution	Krt5-tTA / TetO-HGFP	Sada et al. 2016	Fig.S9B	SP	MC cell prolif. & ABC (Suppl.Methods: section 3)	3.1	1	0.4					49.8	3	0
	Tail Epidermis	H2BGFP dilution	Krt5-tTA / TetO-HGFP	Mascré et al. 2012	Fig.S10A	SP	MC cell prolif. & ABC (Suppl.Methods: section 3)	1.3	1.4	0.6
	Tail Scale Epidermis	Lineage tracing	Krt14-CreERT / R26-YFP	Sánchez-Danés et al. 2016	Fig.S10B	SP	MC clone simul. & MLE (Suppl.Methods: section 4)	1.2	8	0.5	0.14	0.72	3.1	1	0.9
	Tail Interscale Epidermis	Lineage tracing	Krt14-CreERT / R26-YFP	Sánchez-Danés et al. 2016	Fig.S10B-E	SP	MC clone simul. & MLE (Suppl.Methods: section 4)	1.2	8	0.5	0.09	0.65	2.2	1	0.8
		Lineage tracing	Ivl-CreERT / R26-YFP	Sánchez-Danés et al. 2016	Fig.S10F-H	SP	MC clone simul. & MLE (Suppl.Methods: section 4)	1.2	8	0.5	0.09	0.65	2.2	1	0.8

## Sheet: GoF_values
	Fig. 2C
		EXP fit							GAM fit
			0 days	7 days	12 days	18 days	overall			0 days	7 days	12 days	18 days	overall
		R2	1.0000 -0.4924 -0.8563 0.2125				-0.2021		R2	1.0000 0.4991 0.9455 0.8759				0.8237
		S	0.0009 0.2644 0.3452 0.2629				0.2541		S	0.0007 0.1532 0.0591 0.1044				0.0973
		Sw	0.0069 1.2122 1.3519 0.8805				1.009		Sw	0.0051 0.7023 0.2316 0.3496				0.409
	Fig. 2F-G
		Linear fit slope coefficient (with 95% confidence bounds):
		p1 = -2.975 (-3.224, -2.725)
		R2	0.99
	Fig. S2B
		EXP fit							GAM fit
			0 days	7 days	12 days	18 days	overall			0 days	7 days	12 days	18 days	overall
		R2	0.9999 0.1389 0.2387 0.1269				0.2706		R2	0.9999 0.7390 0.2943 0.7505				0.647
		S	0.0020 0.2103 0.2304 0.2798				0.2095		S	0.0020 0.1158 0.2218 0.1496				0.1458
		Sw	0.0112 0.9208 0.8658 0.9272				0.7838		Sw	0.0115 0.5069 0.8336 0.4956				0.5472
	Fig. S2C
		Linear fit slope coefficient (with 95% confidence bounds):
		p1 = -2.216 (-2.698, -1.735)
		R2	0.91
	Fig. S2D
		EXP fit							GAM fit
			0 days	7 days	12 days	18 days	overall			0 days	7 days	12 days	18 days	overall
		R2	0.9989 0.5690 0.2725 0.0836				0.4064		R2	0.9998 0.9563 0.8588 0.9870				0.9459
		S	0.0061 0.1708 0.2144 0.2559				0.1875		S	0.0025 0.0544 0.0944 0.0304				0.0566
		Sw	0.0326 0.6514 0.8464 0.9499				0.7148		Sw	0.0132 0.2074 0.3728 0.1130				0.2208
	Fig. S2E
		Linear fit slope coefficient (with 95% confidence bounds):
		p1 = -1.471 (-1.868, -1.074)
		R2	0.87
	Fig. S2F
		EXP fit								GAM fit
			0 days	5 days	11 days	14 days	21 days	overall			0 days	5 days	11 days	14 days	21 days	overall
		R2	0.9983 0.5441 0.0939 0.1423 0.0270					0.3031		R2	0.9997 0.9422 0.8939 0.9446 0.9250					0.937
		S	0.0079 0.1588 0.2157 0.2261 0.2519					0.1931		S	0.0035 0.0566 0.0738 0.0574 0.0699					0.0581
		Sw	0.0411 0.6700 0.9445 0.9190 0.9788					0.7931		Sw	0.0182 0.2386 0.3233 0.2335 0.2717					0.2409
	Fig. S2G
		Linear fit slope coefficient (with 95% confidence bounds):
		p1 = -1.22 (-1.38, -1.06)
		R2	0.91
	Fig. S9B
	Spinous layer (SL)
		2xSC model fit (Sada et al's param.)						2xSC model fit (Sada et al, 2016)
			3 days	1 week	3 week	overall			3 days	1 week	3 week	overall
		R2	0.8225 0.8386 0.6165			0.6985		R2	0.8298 0.8528 0.7640			0.7925
		S	0.0752 0.0466 0.0852			0.0776		S	0.0736 0.0445 0.0668			0.0643
		Sw	0.3997 0.3847 0.6115			0.5438		Sw	0.3914 0.3674 0.4797			0.4464
		SP model fit (Sada et al, 2016)						SP model fit (optimum tcc)
			3 days	1 week	3 week	overall			3 days	1 week	3 week	overall
		R2	-1.5566 -0.0827 0.8729			0.1226		R2	0.7415 0.6962 0.8123			0.7789
		S	0.2854 0.1206 0.0490			0.1323		S	0.0908 0.0639 0.0596			0.0664
		Sw	1.5169 0.9962 0.3520			0.802		Sw	0.4824 0.5277 0.4278			0.4577
	Basal layer (BL)
		2xSC model fit (Sada et al's param.)						2xSC model fit (Sada et al, 2016)
			3 days	1 week	3 week	overall			3 days	1 week	3 week	overall
		R2	0.7086 0.6040 0.1668			0.3835		R2	0.8193 0.8313 0.9121			0.8739
		S	0.0906 0.0844 0.1293			0.114		S	0.0713 0.0551 0.0420			0.0516
		Sw	0.5121 0.6025 0.8984			0.7794		Sw	0.4033 0.3933 0.2917			0.339
		SP model fit (Sada et al, 2016)						SP model fit (optimum tcc)
			3 days	1 week	3 week	overall			3 days	1 week	3 week	overall
		R2	0.6617 0.6388 0.7851			0.7269		R2	0.8097 0.8138 0.8744			0.8469
		S	0.0976 0.0806 0.0657			0.0759		S	0.0732 0.0578 0.0502			0.0568
		Sw	0.5518 0.5754 0.4563			0.5033		Sw	0.4138 0.4131 0.3488			0.3765
	Fig. S10A
		2xSC model fit (Mascre et al, 2012)
			3 days	6 days	9 days	12 days	15 days	21 days	overall
		R2	0.8833 0.8890 0.8839 0.9256 0.8567 0.9214						0.8885
		S	0.0625 0.0508 0.0379 0.0275 0.0406 0.0223						0.0425
		Sw	0.3241 0.3161 0.3233 0.2588 0.3592 0.2661						0.3099
		SP model fit (optimum tcc)
			3 days	6 days	9 days	12 days	15 days	21 days	overall
		R2	0.8494 0.9662 0.7411 0.9027 0.9785 0.8816						0.8865
		S	0.0710 0.0280 0.0566 0.0314 0.0157 0.0274						0.0428
		Sw	0.3682 0.1745 0.4827 0.2960 0.1390 0.3264						0.3195
	Fig. 4C
	Average basal clone size
		R2	0.8485
		S	1.3267
		Sw	0.3768
	Number of clones / mm2
		R2	0.8131
		S	1.5894
		Sw	0.4166
	% labelled basal cells
		R2	0
		S	0.0602
		Sw	0.9682
		Linear fit slope coefficient (with 95% confidence bounds):
		k = 9.172e-07 (-0.00367, 0.003672)
	Fig. S7B
	% labelled basal cells - RFP
		R2	0
		S	0.0602
		Sw	0.9682
		Linear fit slope coefficient (with 95% confidence bounds):
		k = -0.0001874 (-0.003857, 0.003482)
	% labelled basal cells - CFP
		R2	-0.0684
		S	0.1637
		Sw	0.9896
		Linear fit slope coefficient (with 95% confidence bounds):
		k = -0.01077 (-0.03562, 0.01409)
	% labelled basal cells - YFP
		R2	0
		S	0.1185
		Sw	0.9682
		Linear fit slope coefficient (with 95% confidence bounds):
		k = -0.001865 (-0.009015, 0.005285)
	Fig. 4E
	Lrig1-creERT/R26Confetti
		SP model fit
			t1	t2	t3	t4	overall
		R2	0.9647 0.8532 0.9084 0.9133				0.9281
		S	4.3873 5.3995 4.0779 2.9123				4.287
		Sw	0.1740 0.3548 0.2803 0.2726				0.2779
	Ah-creERT/R26EYFP
		SP model fit (Doupe, 2012)
			t1	t2	t3	t4	t5	t6	t7	overall
		R2	0.9775 0.9868 0.9923 0.9945 0.9059 0.7710 0.7025							0.9679
		S	4.4469 2.6989 1.7191 1.1519 3.9645 4.2024 3.2157							3.2746
		Sw	0.1387 0.1063 0.0814 0.0686 0.2839 0.4430 0.5049							0.2863
		SP model fit (optimum tcc)
			t1	t2	t3	t4	t5	t6	t7	overall
		R2	0.9999 0.9933 0.9950 0.9878 0.8926 0.7688 0.6486							0.9758
		S	0.2744 1.9232 1.3756 1.7183 4.2358 4.2227 3.4952							2.8437
		Sw	0.0086 0.0758 0.0652 0.1024 0.3034 0.4452 0.5488							0.2957
	Fig. S7E
	Lrig1-creERT/R26Confetti
		R2	0.8485
		S	1.3267
		Sw	0.3768
	Ah-creERT/R26EYFP
		R2	0.928
		S	1.6183
		Sw	0.2624
	Fig. S7F
	#clones/100 basal cells
		R2	0.9062
		S	0.257
		Sw	0.2653
	Fig. S8A
		SP model fit (Lim et al, 2013)
			t1	t2	t3	t4	t5	t6	t7	overall
		R2	0.9556 0.9771 0.9998 0.9382 0.7209 0.6009 0.3273							0.931
		S	6.9629 3.9437 0.2865 3.5428 6.1727 6.5581 5.3210							5.156
		Sw	0.1951 0.1400 0.0127 0.2301 0.4891 0.5849 0.7593							0.4257
		SP model fit (optimum tcc)
			t1	t2	t3	t4	t5	t6	t7	overall
		R2	0.9987 0.9995 0.9667 0.9909 0.9226 0.9252 0.5958							0.9801
		S	1.2004 0.6024 3.8015 1.3573 3.2504 2.8386 4.1246							2.7706
		Sw	0.0336 0.0214 0.1689 0.0882 0.2575 0.2532 0.5886							0.2712
	Fig. S8B
		SP model fit (Doupe et al, 2010)
			t1	t2	t3	t4	t5	t6	overall
		R2	0.9986 0.9956 0.9765 0.9215 0.8711 0.8076						0.9749
		S	1.4051 1.7011 3.0851 4.4533 4.6481 4.3101						3.5213
		Sw	0.0344 0.0606 0.1398 0.2557 0.3277 0.4004						0.2441
		SP model fit (optimum tcc)
			t1	t2	t3	t4	t5	t6	overall
		R2	0.9995 0.9859 0.9947 0.9835 0.9760 0.8630						0.9887
		S	0.7948 3.0489 1.4690 2.0390 2.0041 3.6374						2.3626
		Sw	0.0195 0.1085 0.0666 0.1171 0.1413 0.3379						0.1656
	Fig. S8C
		SP model fit (Murai et al, 2018)
			t1	t2	t3	t4	t5	t6	t7	overall
		R2	0.9953 0.9739 0.9198 0.9687 0.8120 0.5597 -0.2107							0.9154
		S	2.0100 4.5090 7.1154 3.2024 6.4595 6.7829 8.9227							6.0072
		Sw	0.0627 0.1474 0.2585 0.1615 0.3958 0.6057 1.0044							0.4857
		SP model fit (optimum tcc)
			t1	t2	t3	t4	t5	t6	t7	overall
		R2	0.9980 0.9937 0.9515 0.9918 0.8821 0.6388 -0.0894							0.9412
		S	1.3004 2.2227 5.5329 1.6427 5.1157 6.1439 8.4639							5.0071
		Sw	0.0406 0.0727 0.2010 0.0829 0.3135 0.5487 0.9528							0.441
	Fig. S9C
	Clone size distributions (left panel)
			t3	t4	t5	overall
		R2	0.9999 0.9259 0.9483			0.9606
		S	0.1330 3.5067 2.1960			2.3901
		Sw	0.0092 0.2484 0.2076			0.187
	Average basal clone size (right panel)
	Ah-creERT/R26EYFP
		R2	0.6682
		S	1.2109
		Sw	0.5656
	Lgr6-creERT/R26Confetti
		R2	0.2962
		S	1.6211
		Sw	0.7658
	Fig. S10B
	Scale
		SP model fit (Sanchez-Danes et al, 2016)
			t1	t2	t3	t4	t5	t6	overall
		R2	0.9615 0.9780 0.9740 0.9218 0.8214 0.4164						0.9506
		S	6.8818 4.1551 3.3798 4.5788 5.3227 4.2972						4.8957
		Sw	0.1756 0.1328 0.1441 0.2501 0.3780 0.6833						0.3516
		SP model fit (optimum tcc)
			t1	t2	t3	t4	t5	t6	overall
		R2	0.9988 0.9938 0.9826 0.9413 0.8356 0.4472						0.9748
		S	1.1981 2.2072 2.7693 3.9679 5.1058 4.1821						3.4947
		Sw	0.0306 0.0705 0.1181 0.2168 0.3626 0.6650						0.3267
	Interscale
		2xSC model fit (Sanchez-Danes et al, 2016)
			t1	t2	t3	t4	t5	t6	overall
		R2	0.9399 0.8259 0.5866 0.4564 0.5422 0.1769						0.7296
		S	7.8434 12.3402 17.4717 14.3063 10.1217 8.5806						12.2461
		Sw	0.2237 0.3808 0.5870 0.6731 0.6177 0.8282						0.586
		SP model fit (optimum tcc)
			t1	t2	t3	t4	t5	t6	overall
		R2	0.9996 0.9770 0.8766 0.8353 0.9105 0.6668						0.9328
		S	0.6183 4.4866 9.5437 7.8754 4.4752 5.4598						6.1026
		Sw	0.0176 0.1385 0.3206 0.3705 0.2731 0.5270						0.3193
	Fig. S10C-D
	Krt14-CreERT/R26YFP - average basal clone size
		2xSC model fit (Sanchez-Danes et al, 2016)
		R2	0.4126
		S	1.7599
		Sw	0.7385
		SP model fit (optimum tcc)
		R2	0.6295
		S	1.3978
		Sw	0.5866
	Krt14-CreERT/R26YFP - Number of clones / mm2
		2xSC model fit (Sanchez-Danes et al, 2016)
		R2	0.234
		S	9.6508
		Sw	0.8575
		SP model fit (optimum tcc)
		R2	0.474
		S	7.9971
		Sw	0.7106
	Fig. S10F-G
	Ivl-CreERT/R26YFP - average basal clone size
		SP model fit (optimum tcc)
		R2	0.2117
		S	1.5386
		Sw	0.8465
	Ivl-CreERT/R26YFP - Number of clones / mm2
		SP model fit (optimum tcc)
		R2	0.5903
		S	2.0079
		Sw	0.6184
